# Supplementary material for: Potential role of doravirine for the treatment of HIV-1-infected persons with transmitted drug resistance
Source: AIDS Res Ther. 2023 Feb 7;20:8. doi: 10.1186/s12981-023-00503-5 (PMC9903540; doi:10.1186/s12981-023-00503-5)
Supplement: Supplementary file 2 — Additional file 2: Additional file 2: Table S2. Excel file. Sequences from ART-naïve persons in the Stanford HIV Drug Resistance Database during the five-year period between 2017 and 2021 with a mutation that had a penalty score for DOR. [file 12981_2023_503_MOESM2_ESM.xlsx]

## Sheet: Table S2
Reference	MedlineID	Sample Year	Subtype	Region	Continent	NumDRMs	DRMPattern	AccessionID	NASeq
Delatorre, E_2017	27392995	2012	F	Brazil	South America	2	101E, 190A	KX357234	CCAATTAGTCCTATTGAAACTGTACCTGTAAAATTGAARCCAGGAATGGATGGCCCAAAAGTTAAACAATGGCCATTRACAGAAGAAAAAATAAAGGCATTAACAGAAATATGTGCAGAAATGGAAAAAGAAGGAAAAATYTCAAAAATTGGGCCTGAAAATCCATACAATACTCCAGTATTTGCTATAAAGAAAAAGGACAGTACTAAATGGAGAAAATTAGTAGATTTCAGAGAACTTAATAAAAGAACTCAAGATTTTTGGGAGGTTCARTTGGGRATACCGCATCCTGCAGGGTTAGAAAAGAAAAAGTCAGTAACAGTACTAGATGTGGGGGATGCATAYTTTTCAGTTCCTTTAGATAAGGAGTTCAGGAAGTAYACTGCATTCACCATACCT…
Delatorre, E_2017	27392995	2012	B	Brazil	South America	1	188L	KX357242	CCTATAAGTCCTATTGAAACTGTACCAGTAAAATTAAAGCCAGGAATGGATGGCCCAAAAGTTAAACAATGGCCATTGACAGAGGAAAAAATAAAAGCATTAGTAGAGATTTGTACAGAAATGGAAAAGGAAGGAAAAATTTCAAAAATTGGGCCTGAAAATCCATACAACACTCCAATATTTGCTATAAAGAAGAAAAACAGTGATAAATGGAGGAAATTAGTAGATTTTAGGGAACTTAACAAAAGAACTCAAGATTTCTGGGAAGTTCAATTAGGGATACCACACCCCGCAGGATTAAAAAAGAAAAAATCAGTAACAGTACTGGATGTGGGTGATGCATATTTTTCAGTGCCCTTAGATAAAGACTTCAGGAAATATACTGCTTTTACCATACCT…
Delatorre, E_2017	27392995	2013	B	Brazil	South America	1	98G	KX357248	CCCATTAGTTCTATTGAAACTGTACCAGTAAAAYTAAAGCCAGGAATGGATGGCCCAAGAGTTAAACAATGGCCATTRACAGAAGAAAAAATAAAAGCATTAGTAGAAATTKGTACAGAAATGGAAAAGGAAGGAAAAATTTCAAARATTGGGCCTGAGAATCCATACAATACTCCAGTTTTTGCCATAAAGAAAAAAGATAGTACTAAATGGAGAAAGTTAGTAGATTTCAGAGAACTTAATAAGAGAACTCAAGACTTTTGGGAGGTTCAATTAGGAATACCACATCCYGGAGGATTAAAAAAGAAAAAGTCAGTAACAGTACTGGATGTGGGTGATGCATATTTTTCAGTTCCATTAGATAAAGACTTCAGGAAGTATACTGCATTTACCATACCT…
Delatorre, E_2017	27392995	2013	F	Brazil	South America	1	190A	KX357262	CCAATTAGTCCTATTGACACTGTACCAGTAAAATTGAAGCCAGGGATGGATGGCCCAAAAGTTAAACAATGGCCATTGACAGAAGAAAAAATAAAAGCATTAACAGAAATATGTACAGAAATGGAAAAAGARGGAAAAATTTCAARAATTGGGCCTGAAAATCCATACAATACTCCAGTATTTGCCATAAAGAAAAARGAYAGTACTAAATGGAGAAAATTAGTAGATTTCAGAGAACTTAATAAAAGAACTCAAGATTTTTGGGAARTTCAATTAGGAATACCACATCCTTCAGGGTTAAAAAAGAGAAAGTCAGTAACAGTACTAGATGTGGGGGATGCATATTTTTCAGTTCCCTTAGATAAGGACTTCAGGAAGTACACTGCATTCACCATACCT…
Delatorre, E_2017	27392995	2013	B	Brazil	South America	1	106I	KX357280	CCCATAAGTCCTATTGAAACTGTACCAGTAAAATTAAAGCCAGGAATGGATGGCCCAAAAGTCAAACAATGGCCATTGACAGAAGAAAAAATAAAGGCATTAATAGAAATTTGTACAGAAATGGAAAAAGAAGGAAAAATTTCAAAAATTGGGCCTGAAAATCCATACAATACTCCAGTATTTGCCATAAAGAAAAAAGACAGTACTAAATGGAGAAAATTAGTAGATTTCAGAGAACTTAATAAGAGAACTCAAGACTTCTGGGAGGTTCAATTAGGGATACCACATCCCGCAGGGTTAAAAAAGAAAAAGTCARTAACAGTATTGGACGTGGGTGATGCATATTTYTCAGTTCCCTTAGATAAAGAATTCAGGAAGTATACTGCATTTACCATACCT…
Delatorre, E_2017	27392995	2014	B	Brazil	South America	1	103N	KX357288	CCCATTAGTCCTATTGAAACTGTACCAGTAAADTTAAAGCCAGGAATGGATGGTCCGAGAGTTAAACAATGGCCATTGACAGAAGAAAAAATAAAAGCATTAGTAGAAATTTGTACAGAAATGGAAAAGGAAGGAAAAATTTCAAAAATTGGGCCTGAAAATCCATACAATACTCCARTATTTGCTATAAAGAAAAAAGATAGCACTAAATGGAGAAAATTAGTAGATTTCAGAGAACTCAATAAGAGAACTCAAGATTTTTGGGAAGTTCAATTAGGAATACCACACCCCGCAGGGCTAAARAAGAAYAAATCAGTAACAGTACTGGATGTGGGTGATGCATATTTTTCAGTTCCCTTAGATAAAGAATTCAGGAAGTATACTGCATTCACCATACCT…
Delatorre, E_2017	27392995	2014	B	Brazil	South America	2	103N, 318F	KX357290	CCTATCAGTCCTATTGAAACTGTACCAGTAAAATTAAAGCCAGGAATGGATGGACCAAGAGTTAAACAATGGCCATTGACAGAAGAAAAAATAAAAGCATTAATAGAGATTTGTACAGAAATGGAAAAGGAAGGAAAAATTTCAAAAATTGGGCCTGAAAATCCATWCAATACCCCAATATTTGCTATAAAGAAAAAAGACAGTACTAAATGGAGAAAATTAGTAGATTTCAGAGAACTTAATAAGAGAACCCAGGACTTTTGGGAAGTTCAATTAGGGATACCACATCCCGCAGGATTAAAAAAGAACAAATCAGTAACAGTACTAGATGTGGGTGATGCATATTTCTCAGTTCCCTTAGATGAAAATTTCAGGAAGTATACTGCATTTACCATACCT…
Delatorre, E_2017	27392995	2015	F	Brazil	South America	1	106I	KX357304	CCCATTAGTCCTATTGACACTGTACCAGTAAAATTAAAGCCAGGAATGGATGGCCCAAAAGTTAAACAATGGCCATTGACAGAAGAAAAAATAAAAGCATTAATRGAAATTTGTACAGAAATGGAAAAGGAAGGAAAAATTTCAAGGATTGGGCCTGAAAATCCATACAATACTCCAGTATTTGCTATAAAGAAAAAGGATAGCACTAAATGGAGAAAATTAGTAGATTTCAGAGAACTTAAYAAGAGAACTCAAGATTTTTGGGAGGTTCAACTAGGAATACCACATCCTGCAGGGTTAAAAAAGAAAAAGTCARTAACAGTACTGGATGTGGGGGATGCATATTTTTCAGTCCCCTTAGATAAGGATTTCAGGAAGTACACTGCATTTACCATACCT…
Baudi, I_2017	27458715	2014	C	Zimbabwe	Africa	2	101E, 190A	KX648577	CCAATTAGCTCTATTGAAACTGTACCAGTAAAATTAAAGCCAGGAATGGACGGCCCAAAGGTTAAACAATGGCCATTGTCAGAAGAGAAAATAAAAGCATTAACAGAAATTTGTGAAGAAATGGAGAAGGAAGGAAAAATTACAAAAATTGGGCCTGAAAACCCATATAACACCCCAATATTTGCCATAAAAAAGAAGAACAGTACTAAGTGGAGAAAATTAGTAGACTTCAGGGAACTAAATAARAGAACTCAAGATTTYTGGGAAGTTCAGTTAGGAATACCACACCCAGCAGGGTTAGAGAAGAAAAAATCAGTAACAGTACTRGATGTGGGGGATGCATATTTTTCAGTTCCTTTAGATGAAAACTTCAGGAAATATACTGCATTCACCATACCT…
Baudi, I_2017	27458715	2014	C	Zimbabwe	Africa	1	106M	KX648579	CCAATCAGTCCCATTGAAACTGTACCAGTAAAATTAAAGCCAGGAATGGATGGCCCAAAGGTTAAACAATGGCCATTGACAGAAGAAAAAATAAAAGCATTAACAGCAATTTGTGAGGAAATGGARAAGGAAGGAAAAATTACAAAAATTGGGCCTGAAAATCCATATAACACTCCAATATTTGCCATAAAAAAGAAGGACAGYACTAAGTGGAGAAAATTAGTAGATTTYAGRGAACTCAATAAAAGAACTCAAGACTTTTGGGARGTTCAATTRGGRATACCACACCCAGCAGGRTTAAAAAAGAAAAAATCARTGACAGTRCTGGATGTGGGGGATGCATATTTTTCARTTCCTTTAGATGAAAACTTCAGGAAATATACTGCATTCACCATACCT…
Baudi, I_2017	27458715	2014	C	Zimbabwe	Africa	1	101E	KX648586	CCAATTAGTACTATTGAAACTGTACCAGTAAAACTAAAGCCAGGAATGGATGGCCCAAAGGTTAAACAATGGCCATTGACAGAAGAAAAAATAAAAGCATTAACAGAAATTTGTGGAGAAATGGAAAAGGAAGGAAAAATTTCAAAAATTGGGCCTGAAAATCCATATAACACTCCAGTATTTGCCATAAAAAAGAAGGACAGTACTAAGTGGAGAAAATTAGTAGATTTCAGGGAACTAAATAAAAGAACTCAAGACTTTTGGGAAGTTCAATTAGGGATACCACACCCAGCAGGGTTAGAAAAGAAAAAATCAGTGACAGTGCTAGATGTGGGGGATGCGTATTTTTCAATTCCTCTAGATGAGAGTTTCAGGAAATATACTGCATTCACCATACCT…
Baudi, I_2017	27458715	2014	C	Zimbabwe	Africa	1	188C	KX648594	CCAATTAGTCCTATTGAAACTGTACCAGTAAAATTAAAGCCAGGAATGGATGGCCCAAAGGTTAAACAATGGCCATTGACAGAAGAGAAAATAAAAGCATTGACAGAAATTTGTGAGGAAATGGAAAAGGAGGGAAARATYACAAAAATTGGGCCTGAAAATCCATATAACACTCCAATATTTGCCATAAAAAAGAAGGACAGTACTAAGTGGAGAAAATTAGTAGATTTCAGGGAACTCAATAAAAGAACTCAAGATTTTTGGGAAGTTCAATTAGGAATACCACACCCAGCAGGGTTGAAAAAGAAAAAATCAGTGACAGTYCTAGATGTGGGGGATGCATATTTTTCAGTACCTTTAGATGAAGGCTTTAGGAAATACACTGCATTCACYATACCT…
Baudi, I_2017	27458715	2014	C	Zimbabwe	Africa	1	106M	KX648597	CCAATTAGTCCTATTGAAACTGTACCAGTAAAATTAAAGCCAGGAATGGATGGCCCAAAAGTTAAACAATGGCCATTGACAGAAGAAAAAATAAAAGCATTAACAGCAATTTGTGAAGAAATGGAGAAGGAAGGAAAAATTGAAAAAATTGGGCCTGAAAATCCATATAACACTCCAGTATTTGCCATAAAAAAGAAGGACAGCACTAAGTGGAGAAAATTAGTAGATTTTAGGGAACTCAATAAAAGAACTCAAGACTTTTGGGAGGTTCAATTAGGAATACCACACCCAGCAGGGTTAAAAAAGAAAAAATCARTGACAGTACTGGATGTGGGGGATGCGTATTTTTCAGTTCCTTTAGATAAGGAATTTAGGAAATATACTGCATTCACCATACCT…
Baudi, I_2017	27458715	2014	C	Zimbabwe	Africa	2	103N, 181C	KX648598	CCAATTAGTCCCATTGAAACTGTGCCAGTAAAATTAAAGCCAGGAATGGATGGCCCAAAGGTTARACAATGGCCATTGACAGAAGAAAAAATAAAAGCATTAACAGAAATTTGTAATGAAMTGGAAAAGGAAGGAAAAATTACAAAAATTGGGCCTGAGAATCCATATAACACTCCAGTATTTGCCATAAAAAAGAAGGACAGTACTAAGTGGAGAAAATTAGTTGATTTCAGAGAACTCAATAAAAGAACTCAAGATTTTTGGGAAGTTCAACTAGGAATACCACACCCAGCAGGGTTGAAAAAGAAWAAATCAGTGACAGTACTGGATGTGGGGGATGCATATTTTTCAGTYCCTTTAGATGAAAATTTCAGGAAGTATACTGCATTCACTATACCT…
Baudi, I_2017	27458715	2014	C	Zimbabwe	Africa	1	103N	KX648617	CCAATTAGTTCCATTRAAACTGTACCAGTAAAATTAAAGCCAGGAATGGATGGCCCAAAGGTTAAACAGTGGCCATTGACAGAAGAGAAAATAAAAGCATTAACAGCAATTTGTGAAGAAATGGAAAAAGAAGGAAAAATTACAAAAATTGGGCCTGAAAATCCATATAACACCCCAGTATTTGCCATAAAAAAGAAGGACAGTACTAAGTGGAGAAAATTAGTAGATTTCAGGGAACTCAATAAAAGAACTCAGGATTTTTGGGAAGTTCAATTGGGAATACCACACCCAGCAGGGTTAAAAAAGAACAAATCAGTGACAGTACTGGATGTGGGGGATGCATATTTTTCAGTTCCTTTAGATGAAGGTTTCAGGAAATATACTGCATTCACCATACCT…
Baudi, I_2017	27458715	2014	C	Zimbabwe	Africa	2	103N, 106M	KX648651	CCAATTAGTCCYATTGAAACTGTACCAGTAAAATTAAAGCCAGGAATGGATGGCCCAAAAGTTAAACAATGGCCATTAACAGAAGAGAAAATAAAAGCATTAACAGMAATTTGTGAGGAAATGGAGAAGGAAGGAAAAATTACAAAAATTGGGCCTGAAAATCCATATAACACTCCAGTATTTGCCATAAAAAAGAAGGACAGTACTAAGTGGAGAAAATTAGTAGATTTCAGGGAACTCAATAAAAGAACCCAAGACTTCTGGGAAGTTCAATTAGGAATACCACACCCAGCGGGGTTAAAAAAGAAMAGATCAATGACAGTGCTAGATGTGGGGGATGCATATTTTTCAGTGCCTTTAGATGAAGGCTTCAGGAAATATACTGCATTCACCATACCT…
Baudi, I_2017	27458715	2014	C	Zimbabwe	Africa	1	190A	KX648653	CCAATTAGCCCCATTGAAACTGTACCAGTGAAATTAAAGCCAGGAATGGATGGGCCAAAGGTTAAACAATGGCCATTGACAGAAGAGAAAATAAAAGCATTAACAGCAATTTGTGAAGATATGGAAAAGGAAGGAAAAATTTCAAAAATTGGGCCTGAAAATCCATATAACACTCCAGTATTTGCCATAAAAAAGAAGGACAGTACTAAGTGGAGAAAATTAGTAGATTTCAGGGAGCTCAATAAAAGAACTCAAGACTTTTGGGAAGTTCAATTAGGAATACCACACCCRGCAGGGCTAAAACAGAAAAAATCAGTGACAGTACTAGATGTAGGGGATGCATATTTTTCAGTTCCTTTGGATGAAAACTTCAGGAAATATACTGCATTCACCATACCT…
Baudi, I_2017	27458715	2014	C	Zimbabwe	Africa	1	103N	KX648667	CCAATWAGTCCTATTGAAACTGTACCAGTAAAATTAAAGCCAGGAATGGATGGCCCAAAGGTTAAACAATGGCCATTGACAGAAGARAAAATAAAAGCATTAACAGAAATTTGTGAGGAAATGGAAAAGGAAGGAAAAATTACAAAAATTGGGCCAGAGAATCCATATAACACTCCAATATTTGCYATAAARAAGAAGGACAGCACTAAGTGGAGAAAATTAGTAGATTTYAGGGAACTCAATAAGAGAACTCAAGACTTTTGGGAAGTTCAATTGGGAATACCACACCCAGCAGGGTTGAAAAAGAAYAAGTCAGTGACAGTACTGGATGTGGGGGATGCATATTTCTCAGTTCCTTTAGATGAAAGCTTCAGAAAATATACTGCATTCACCATACCY…
Baudi, I_2017	27458715	2014	C	Zimbabwe	Africa	2	101E, 103N	KX648675	CCAATTAGYCCCATTGAAACTGTACCAGTAAAATTGAAGCCAGGAATGGATGGCCCAAAGGTTAAACAATGGCCATTGACAGAAGAGAAAATAAAAGCATTAACAGCAATYTGTGACGAAATGGAAAAGGAAGGAAAAATTACAAAAATTGGGCCCGAAAATCCATACAATACTCCAATATTTGCCATAAAAAAGAAGGACAGTACTAAGTGGAGAAAATTAGTAGATTTCAGGGAACTCAATAAAAGAACTCAAGACTTTTGGGAGGTTCAATTRGGAATACCACACCCAGCAGGGTTARAAAAGAAMAAATCAGTGACAGTACTGGATGTGGGGGATGCATATTTTTCAGTCCCTCTAGATGAGRACTTCAGGAAATAYACTGCATTCACCATACCT…
Baudi, I_2017	27458715	2014	C	Zimbabwe	Africa	1	103N	KX648687	CCAATTAGTCCCATTGAAACTGTACCAGTAACATTAAAGCCAGGAATGGATGGCCCAAAGGTTAAACAATGGCCATTGACAGAAGAAAAAATAAAAGCATTAACAGAAATTTGTGAAGAAATGGARAAGGAAGGAAAAATTACAAAAATTGGGCCTGAAAACCCATATAACACTCCARTATTTGCCATAAAAAAGAAGGACAGTACTAAGTGGAGAAAATTAGTAGATTTCAGGGAACTCAATAAAAGAACTCAAGACTTTTGGGAAGTTCAGTTAGGAATACCACACCCAGCAGGGTTAAAAAAGAABAAATCAGTGACAGTACTGGATGTGGGGGATGCATACTTTTCAGTTCCTTTAGATGAAAGCTTCAGGAAATATACTGCATTCACCATACCY…
Baudi, I_2017	27458715	2014	C	Zimbabwe	Africa	1	190A	KX648695	CCAATTAGTCCCATTGAAACTGTACCAGTAAAATTAAAGCCAGGAATGGATGGSCCAAAGGTTAAACAATGGCCATTGACAGAAGARAAAATAAAAGCATTAACAGAAATTTGTGAGGAAATGGAGAAGGAAGGAAAAATTACAAAAATTGGGCCTGAAAATCCATATAACACYCCAATATTTGCCATAAAAAAGAAAGACAGTACYAAGTGGAGAAAATTAGTAGATTTCAGGGAACTCAAYAAAAGAACTCAAGAYTTTTGGGAGGTTCAACTAGGAATACCACACCCAGCAGGGTTAAAAAAGAARAAATCAGTGACAGTACTRGATGTGGGGGATGCATATTTTTCAGTTCCTTTAGATGAAGATTTCAGGAAATATACTGCATTCACCATACCT…
Baudi, I_2017	27458715	2014	C	Zimbabwe	Africa	1	103N	KX648699	CCAATTAGTCCCATTGAAACTGTACCAGTAAAATTAAAGCCAGGAATGGACGGCCCGAAGGTTAAACAATGGCCATTGACAGAAGAGAAAATAAAAGCATTAAAAGCAATTTGTGAGGAAATGGAGAAGGAAGGAAAAATTACAAAAATTGGGCCTGAAAATCCATATAATACTCCAATATTTGCCATAAAAAAGAAGGACAGTACTAAATGGAGAAAATTAGTAGATTTCAGAGAACTCAATAAAAGAACTCAAGACTTTTGGGAAGTTCAATTAGGAATACCACACCCAGCAGGGTTGAAAAAGAAMAAATCAGTGACAGTGCTAGATGTGGGGGATGCATATTTTTCAGTACCTTTAGATGAAAACTTCAGGAAATATACTGCATTCACTATACCT…
Baudi, I_2017	27458715	2014	C	Zimbabwe	Africa	2	190A, 221Y	KX648713	CCAATTAGCCCCATAGAAACTGTACCAGTAAAATTAAAGCCAGGAATGGATGGCCCAAGGGTTAAACAATGGCCATTGACAGAAGAAAAAATAAAAGCATTAACAGAAATTTGTGAAGAAATGGARAAGGARGGRAAAATTTCAAAAATTGGGCCTGAAAATCCATATAACACTCCAATATTTGCCATCAAAAAGAAAGACAGTACTAAGTGGAGAAAATTAGTAGATTTCAGGGAACTCAATAAAAGAACTCAAGATTTCTGGGAGGTTCAATTAGGAATACCACACCCAGCAGGGTTGAAAAAGAAAAAATCAGTGACAGTACTGGATGTGGGGGATGCATATTTTTCAGTTCCTTTAGATGAGAGCTTCAGGAAATATACTGCATTCACCATACCT…
Chen, X_2017	27574950	2013	B + C	Myanmar	Asia	1	106A	KU820841	CCCATCAGTCCCATTGAAACTGTACCAGTAAAATTAAAGCCAGGAATGGATGGCCCAAAGGTTAAACAATGGCCATTAACAGAAGAAAAAATAAAAGCATTAGTAGAAATTTGTGCAGAAATGGAAAAGGAAGGAAAAATTTCAAAAATTGGGCCTGAAAATCCATATAACACTCCAATATTTGCCATAAAAAAGAAGGACAGTACTAAGTGGAGAAAATTAGTAGATTTCAGGGAACTCAATAAAAGAACTCAAGATTTCTGGGAAGTTCAGTTAGGAATACCACATCCCGCAGGGTTAAAAAAGAAAAAATCAGYGACAGTACTAGATGTGGGGGATGCATATTTTTCAGTTCCTTTATATGAAGACTTCAGGAAATATACTGCATTTACCATACCT…
Lu, X_2017	27750023	2013	B	China	Asia	1	106I	KX198563	CCCATTAGTCCTATTGATACTGTACCAGTAAAATTAAAGCCAGGTATGGATGGCCCAAAAGTTAAACAGTGGCCATTGACAGAAGAAAAAATAAAAGCATTAGTAGAAATTTGTACAGAAATGGAAAAGGAAGGAAAGATTTCAAAAATAGGACCTGAAAATCCATATAATACTCCAGTATTTGCAATAAAGAAAAAAGACAGTACTAAATGGAGGAAATTAGTAGATTTTAGAGAACTTAATAAAAGAACTCAAGACTTCTGGGAGGTTCAATTAGGAATACCACATCCAGCAGGGTTAAAAAAGAAGAAGTCAATAACAGTACTGGATGTGGGTGATGCATATTTTTCAGTTCCCTTAGATGAAGACTTTAGGAAGTATACTGCATTTACCATACCT…
Lu, X_2017	27750023	2013	B	China	Asia	1	101E	KX791516	CCTATTAGTCCTATTGAAACTGTACCAGTAAAACTAAAACCAGGAATGGATGGCCCAAAAGTTAAACAATGGCCATTGACAGAAGAAAAAATAAAAGCATTAGTAGAAATTTGTACAGAAATGGAAAAGGAAGGGAAAATTTCAAAAATAGGGCCTGAAAATCCATACAATACTCCAGTATTTGCCATAAAGAAAAAAGACAGTACTAAATGGAGAAAACTAGTAGATTTCAGGGAACTCAATAAAAGAACTCAAGACTTCTGGGAAGTTCAATTAGGAATACCACATCCTGCAGGATTARAAAAGAAAAAATCTGTAACAGTTCTGGATGTGGGTGATGCATATTTCTCAGTCCCTTTAGATAAAGAGTTCAGGAAGTATACTGCATTTACCATACCT…
Lu, X_2017	27750023	2013	CRF07_BC	China	Asia	1	108I	KX791525	CCAATCAGTCCCATTGAAACTGTACCAGTAAAATTAAAGCCAGGAATGGATGGCCCAAAGGTTAAACAATGGCCATTGACAGAAGAGAAAATAAAAGCATTAACAGCAATTTGTGAGGAAATGGAGAAGGAAGGAAAAATTACAAAAATTGGGCCTGAAAATCCATATAATACTCCAATATTTGCGATAAAAAAGAAGGACAGTACAAAGTGGAGAAAATTAGTAGATTTCAGGGAACTCAATAAAAGAACTCAAGATTTTTGGGAAGTTCAATTAGGAATACCACACCCAGCAGGGCTAAAAAAGAAAAAATCAGTGACAATACTGGATGTGGGGGATGCATATTTTTCAGTTCCTTTATATGAAGATTTCAGGAAATATACGGCATTCACCATACCT…
Lu, X_2017	27750023	2013	CRF01_AE	China	Asia	1	190E	KX791528	CCAATTAGTCCTATTGATACTGTACCAGTAACATTAAAGCCAGGAATGGATGGACCAAAAGTTAAACAGTGGCCATTGACAGAAGAAAAAATAAAAGCATTAACAGAAATTTGTAAGAAAATGGAAGAAGAAGGAAAAATCTCAAAAATTGGGCCTGAAAATCCATATAATACTCCAGTATTTGCTATAAAGAAAAAGGACAGCACCAAATGGAGAAAATTAGTAGATTTCAGAGAGCTCAATAAAAAAACTCAGGACTTTTGGGAAGTTCAATTAGGAATACCGCATCCAGCAGGATTAAAAAAGAAAAAATCAGTGACAGTACTAGATGTGGGAGATGCATATTTTTCAGTCCCTTTAGATGAAAACTTTAGAAAGTATACTGCATTCACCATACCT…
Lu, X_2017	27750023	2013	B	China	Asia	1	106I	KX791536	CCCATTAGTCCTATTGACACTGTACCAGTAAAATTAAAGCCAGGTATGGATGGCCCAAAAGTTAAGCAATGGCCATTGACAGAAGAAAAAATAAAAGCATTAGTAGAAATTTGTACAGAAATGGAAAAGGAAGGAAAAATTTCAAAAATAGGGCCTGAAAATCCATACAATACTCCAGTATTTGCAATAAAGAAAAAGGACAGTACTAAATGGAGAAAATTAGTAGATTTCAGAGAACTTAATAAAAGAACTCAAGACTTCTGGGAGGTTCAATTAGGAATACCACATCCAGCAGGGTTAAAACAGAAGAGATCAATAACAGTACTGGATGTGGGTGATGCATATTTTTCARTTCCCTTAGATGAGGACTTTAGGAAGTACACTGCATTTRCCATACCT…
Lu, X_2017	27750023	2013	B	China	Asia	1	106I	KX791546	CCCATTAGTCCTATTGAAACTGTACCAGTAAAATTAAAGCCAGGTATGGATGGCCCAAAAGTTAAACAATGGCCATTGACAGAAGAAAAAATAAAAGCATTAGTAGAAATTTGTACAGAAATGGAAAAGGAAGGAAAAATTTCAAAAATAGGGCCTGAAAATCCATACAATACTCCAGTATTTGCCATAAAGAAAAAAGACAGTACTAAATGGAGAAAATTAGTAGATTTCAGAGAACTCAATAAAAGAACTCAAGACTTCTGGGAGGTTCAATTAGGAATACCACATCCCGCAGGGTTAAAAAAGAAAAAATCAATAACAGTACTAGATGTGGGTGATGCATATTTTTCAATTCCATTATATGAAGACTTCAGGAAGTATACTGCATTTACCATACCT…
Lu, X_2017	27750023	2013	B	China	Asia	1	106I	KX791548	CCCATTAGTCCTATTGATACTGTACCAGTAAAATTAAAGCCAGGTATGGATGGCCCAAAAGTTAAACAGTGGCCATTGACAGAAGAAAAAATAAAAGCATTAGTAGAAATTTGTACAGAAATGGAAAAGGAAGGAAAGATTTCAAAAATAGGACCTGAAAATCCATACAATACTCCAGTTTTTGCAATAAAGAAAAAAGACAGTACTAAATGGAGGAAATTAGTAGATTTTAGAGAACTTAATAAAAGAACTCAAGACTTCTGGGAGGTTCAATTAGGAATACCACATCCAGCAGGGTTAAAAAGGAAGAAGTCAATAACAGTACTGGATGTGGGTGATGCATATTTTTCAGTTCCCTTAGATGAAGACTTTAGGAAGTATACTGCATTTACCATACCT…
Lu, X_2017	27750023	2013	B	China	Asia	1	106I	KX791555	CCCATAAGTCCTATTGAWACTGTACCAGTAAAATTAAAGCCAGGTATGGATGGCCCAAAAGTTAAACAGTGGCCATTGACAGAAGAAAAAATAAAAGCATTAGTAGAAATTTGTACAGAAATGGAAAAGGAAGGAAAAATTTCAAAAATAGGACCTGAAAATCCATACAATACTCCAGTATTTGCAATAAAGAAAAAAGACAGTACTAAATGGAGAAAATTAGTAGATTTCAGAGAACTTAATAAAAGAACTCAAGACTTCTGGGAGGTTCAATTAGGAATACCACATCCAGCAGGGTTAAAAAAGAAGAAATCAATAACAGTACTGGATGTGGGTGATGCATATTTTTCAGTTCCCTTAGATGAAGACTTTAGGAAGTATACTGCATTTACCATACCT…
Lu, X_2017	27750023	2013	CRF07_BC	China	Asia	1	227L	KX791556	CCAATCAGTCCTATTGAAACTGTACCAGTAACATTAAAGCCAGGAATGGATGGCCCGAAGGTTAAACAATGGCCATTGACAGAAGAGAAAATAAAAGCATTAACAGCAATTTGTGATGAAATGGAAAAGGAAGGAAAAATTACAAGAATTGGGCCTGAAAATCCATATAATACTCCAATATTTGCTATAAAAAAGAAGGACAGTACTAAGTGGAGAAAATTAGTAGATTTCAGGGAACTCAATAAAAGAACTCAAGATTTTTGGGAAGTTCAATTAGGAATACCACACCCAGCAGGGTTAAAAAAGAAAAAGTCAGTGACAGTATTGGATGTGGGGGATGCATATTTTTCAGTTCCTTTATATGAAGACTTCAGGAAATATACTGCGTTCACCATACCT…
Lu, X_2017	27750023	2013	B	China	Asia	1	106I	KX791580	CCCATTAGTACTATTGACACTATACCAGTAAAATTAAAGCCAGGCATGGATGGCCCAAAAGTTAAACAATGGCCATTGACAGAAGAAAAAATAAAAGCACTAGTAGAAATCTGTACAGAAATGGAAAAGGAAGGAAAAATTTCAAAAATAGGACCTGAAAATCCATACAATACTCCAGTGTTTGCCATAAAGAAAAAAGACAGTACTAAATGGAGAAAATTAGTAGACTTCAGAGAACTTAATAAGAGAACTCAAGATTTCTGGGAAGTTCAATTAGGAATACCACATCCCGCAGGGTTAAAAAAGAAAAAATCAATAACTGTACTAGATGTGGGTGATGCATATTTTTCAATCCCCTTACATGAAGATTTCAGGAAGTATACTGCATTCACCATACCT…
Lu, X_2017	27750023	2013	B	China	Asia	1	108I	KX791594	CCTATTAGTCCTATTGAAACTGTACCAGTAAAATTAAAGCCAGGAATGGATGGCCCAAAAGTTAAACAATGGCCATTGACAGAAGAAAAAATAAAAGCATTAGTAGAAATTTGTACAGAAATGGAAAAGGAAGGGAAAATTTCAAAAATAGGGCCTGAAAATCCATACAATACTCCAGTATTTGCCATAAAGAAAAAAGACAGTACTAAATGGAGAAAACTAGTAGATTTCAGGGAACTCAATAAAAGAACTCAAGAYTTCTGGGAAGTTCAATTAGGAATACCACATCCTGCAGGATTAAAAAAGAAAAAATCTGTAACARTYCTGGATGTGGGTGATGCATATTTCTCAGTCCCTTTAGATAAAGAATTCAGGAAGTATACTGCATTTACCATACCT…
Lu, X_2017	27750023	2013	CRF01_AE	China	Asia	1	221Y	KX791627	CCAATTAGTCCTATTGACACTGTACCAGTAACATTAAAACCAGGAATGGATGGACCAAAAGTTAAACAATGGCCATTGACAGAAGAAAAAATAAAAGCATTAACAGAAATCTGTAGGGAAATGGAAGAGGAAGGAAAAATCTCAAAAATTGGGCCTGAAAATCCATATAATACTCCAATATTTGCTATAAAGAAAAAGGATGGCGCCAAATGGAGGAAATTAGTAGATTTCAGAGAGCTCAATAAAAGAACTCAGGACTTTTGGGAAGTTCAATTAGGAATACCACATCCAGCAGGATTAAAAAAGAAAAAATCAGTGACAGTACTAGATGTGGGAGATGCATATTTTTCAGTCCCTTTAGATGAAAGCTTTAGAAAGTATACTGCATTCACCATACCT…
Billings, E_2017	27841669	2005	C	Tanzania	Africa	1	98G	KX907382	CCAATTAGTCCCATTGAAACTGTACCAGTAAAATTAAAGCCAGGAATGGATGGCCCAAAGGTTAAACAATGGCCATTGTCAGAAGAGAAAATAAAAGCATTAACAGCAATTTGTGAAGAAATGGAGAAGGAAGGAAAAATTACAAGAATTGGGCCTGAAAATCCATATAACACTCCAGTATTTGCCATAAAAAAGAAGGACAGTACTAAGTGGAGAAAGCTAGTAGATTTCAGGGAACTTAATAAAAGAACTCAAGACTTTTGGGAAGTTCAATTAGGAATACCACACCCAGGGGGGTTAAAAAAGAAAAAATCAGTAACAGTACTAGATGTGGGGGATGCATATTTTTCAGTCCCTTTAGATGAAAACTTCAGGAAGTATACTGCATTCACCATACCT…
Rodgers, MA_2017	28077647	2002	CRF45_cpx	DRC	Africa	1	106I	KY392773	CCAATTAGTCCTATTGAAACTGTACCAGTAAAATTAAAACCAGGAATGGATGGCCCAAAGGTTAAACAATGGCCATTGACAGAAGAAAAAATAAAAGCATTAACAGAAATTTGTACAGAGATGGAAAAGGAAGGAAAAATCTCAAAAATTGGGCCTGAGAATCCATACAATACTCCAATATTTGCCATAAAGAAAAAAGATAGTACTAAATGGAGAAAATTAGTAGATTTCAGAGAGCTTAATAAAAGAACCCAAGATTTTTGGGAAGTTCAATTAGGAATACCACATCCTGCTGGATTAAAGAAGAAAAAATCAATAACAGTATTGGATGTGGGGGATGCATATTTTTCAGTCCCGTTAGATGAAGACTTCAGGAAGTATACTGCATTCACTATACCT…
Rodgers, MA_2017	28077647	2002	CRF45_cpx	DRC	Africa	1	106I	KY392774	CCAATTAGTCCTATTGAAACTGTACCAGTAAAATTAAAACCAGGAATGGATGGCCCAAAGGTTAAACAATGGCCATTGACAGAAGAAAAAATAAAGGCATTAACAGAAATTTGTACAGAGATGGAAAAGGAAGGAAAAATCTCAAAAATTGGGCCTGAGAATCCATACAATACTCCAATATTTGCCATAAAGAAAAAAGATAGTACTAAATGGAGAAAATTAGTAGATTTCAGAGAGCTTAATAAAAGAACCCAAGATTTTTGGGAAGTTCAATTAGGAATACCACATCCTGCTGGATTAAAGAAGAAAAAATCAATAACAGTATTGGATGTGGGGGATGCATATTTTTCAGTCCCGTTAGATAAAGACTTCAGGAAGTATACTGCATTCACTATACCT…
Zain, RM_2017	28107870	2015	CRF01_AE	Malaysia	Asia	1	106I	KU894655	CCAATTAGTCCTATTGACACTGTACCAGTARCATTAAAGCCAGGAATGGATGGACCAAAGGTTAAACAGTGGCCATTGACAGARGAAAAAATAAAAGCATTAACAGAAATTTGTAARGARATGGAAGAGGAAGGAAAAATTTCAAAAATTGGGCCTGAAAATCCATACAATACTCCARTATTTGCTATAAAGAAAAAGGACAGCACCAAATGGAGRAAATTAGTAGATTTCAGAGAGCTCAATAAAAGAACTCAGGAYTTTTGGGAAGTTCAATTAGGAATACCTCATCCAGCAGGTCTAAAAAAGAAAAAATCAATAACAGTACTAGATGTGGGAGATGCATATTTTTCAGTTCCTTTAGATGAAARCTTTAGAAAGTACACTGCATTCACCATACCT…
Zain, RM_2017	28107870	2015	B	Malaysia	Asia	1	106I	KU894671	CCTATTAGTCCCATTGAAACTGTACCAGTAAAATTAAAACCAGGAATGGATGGCCCAAAAGTTAAACAATGGCCATTGACAGAAGAAAAAATAAAAGCATTAGTAGAAATTTGTACAGAAATGGAAAAGGAAGGAAAAATTTCAAAAATTGGACCTGAAAATCCATACAATACTCCAGTATTTGCCATAAAGAAAAAAGACAGTACTAAATGGAGAAAATTAGTAGATTTCAGAGAACTTAATAAGAGAACTCAGGACTTCTGGGAAGTTCAATTAGGAATACCACATCCCGCAGGGTTAAAGAAGAAAAAAGCAATAACAGTACTGGATGTGGGTGATGCATACTTTTCAGTTCCCTTAGATGAAGAATTCAGGAAGTATACTGCATTTACCATACCT…
Zain, RM_2017	28107870	2015	B + CRF01_AE	Malaysia	Asia	2	103N, 188L	KU894687	CCCATTAGTCCTATTGAAACTGTACCAGTAAAATTAAAACCAGGAATGGATGGGCCAARAGTTAAACAGTGGCCATTRACAGAAGAAAAAATAAAAGCATTAATGGAAATTTGCGCAGAAATGGAAAAGGAAGGGAAAATTTCAAAAATCGGGCCTGAAAATCCATACAATACTCCAATATTTGCCATAAAGAGAAAAGACAGTACTAAATGGAGAAAGTTAGTAGATTTTAGAGAACTTAATAAAAGAACTCAAGATTTCTGGGAAGTTCAATTAGGAATACCACATCCCGCAGGGTTACAAAAGAACAAATCAGTAACAGTGCTAGATGTGGGAGATGCATTTTTTTCAGTTCCTTTAGATGAAAATTTTAGAAAGTATACTGCATTCACCATACCT…
Lavu, E_2017	28146591	2013	C	Papua New Guinea	Oceania	2	181C, 190A	KX779340	CCAATTAGTCCCATTGACACTGTACCAGTAAAATTAAAGCCAGGAATGGATGGCCCAAAAGTTAAACAATGGCCATTGACAGAAGAGAAAATAAAAGCATTAACAGAAATTTGTGAAGAAATGGAAAAGGAAGGAAAAATTACAAAAATTGGGCCTGAAAATCCATATAACACTCCAGTATTTGCYATAAAAAAGAAGGACAGTACTAAGTGGAGAAAATTAGTAGATTTCAGGGAACTCAATAAAAGAACTCAAGATTTTTGGGAGRTTCAATTAGGAATACCACACCCAGCAGGKTTAAAAARGAAAAAATCAGTAACAGTACTGGATGTGGGGGATGCATATTTTTCTGTTCCTTTACATGAGGACTTCAGGAAATATACTGCWTTCACCATACCT…
Lavu, E_2017	28146591	2013	C	Papua New Guinea	Oceania	1	103N	KX779353	CCAATTAGCCCCATTGAAACTGTACCAGTAAAATTAAAGYCAGGAATGGATGGTCCAAAAGTCAAACAATGGCCATTGACGGAAGAAAAAATAAAAGCATTAACAGCAATTTGTGAAGAAATGGAAAAGGAAGGAAAAATTACAAAAATTGGGCCTGAAAATCCCTATAACACTCCAGTATTTGCCATAAAAAAGAAGGATAGTACTAAGTGGAGAAAACTAGTAGATTTCAGGGAACTCAATAAAAGAACTCAAGATTTTTGGGAGGTTCAGTTAGGAATACCACACCCAGCAGGGTTAAAAAGGAACAAATCAGTGACAGTACTGGATGTGGGGGATGCATATTTTTCAGTTCCGTTATRCGAGGACTTCAGRAAATATACTGCATTCACCATACCT…
Lavu, E_2017	28146591	2013	C	Papua New Guinea	Oceania	1	190A	KX779364	CCAATTAGTCCCMTTGAAACTGTACCAGTAAAATTAAAGCCAGGAATGGATGGCCCAAAAGTCAAACAATGGCCATTGACMGAAGAGAAAATAAAAGCATTAACAGAAATTTGTRAARAAATGGAAAAGGAAGGAAAAATTACAAAAATTGGGCCTGAAAATCCATATAACACTCCAGTTTTTGCCATAAAAAAGAARGAYAGTACTAAGTGGAGAAAATTAGTAGATTTCAGGRAACTTAATAAAAGAACTCAAGATTTTTGGGAGGTTCAATTAGGAATACCACACCCAGCAGGGTTAGCAAAGAAAAAATCAGTGACAGTGCTARATGTGGGGGATGCATACTTTTCAGTTCCGTTACATGAAGACTTCAGAAAATATACTGCATTCACCATACCT…
Lavu, E_2017	28146591	2013	C	Papua New Guinea	Oceania	2	181C, 190A	KX779374	CCAATTAGTCCCATTGAAACTGTACCAGTAAAATTAAAGCCAGGAATGGATGGCCCAAAAGTCAAACAATGGCCACTGACAGAAGAGAAAATAAAAGCATTAACAGCAATTTGTGAAGAAATGGAAAAGGAAGGAAAAATTACAAAAATTGGGCCCGAAAATCCATATAACACTCCAATATTTGCCATAAAAAAGAAGAACAGCACAGAGTGGAGGAAGTTAGTAGATTTCAGGGAACTCAACAAAAGAACTCAAGATTTATGGGAGGTTCAATTAGGAATACCACACCCAGCAGGGTTAAAAAAGAAAAAATCAGTAACAGTACTGGATGTGGGGGACGCATATTTTTCAGTTCCATTATATGAGGACTTCAGAAAATATACTGCGTTCACCATACCT…
Lavu, E_2017	28146591	2013	C	Papua New Guinea	Oceania	1	181C	KX779379	CCAATTAGTCCCATTGAAACTGTACCAGTAAAATTAAAGCCAGGAATGGATGGCCCAAAAGTCAAACAATGGCCATTAACAGAAGAGAAAATAAAAGCATTAACAGCAATTTGTGAAGAAATGGAAAAGGAAGGAAAAATTACAAAAATTGGGCCTGAAAATCCATATAACACTCCAGTATTTGCCATAAAAAAGAAGGACAGTACAAAGTGGAGAAAATTAGTAGATTTCAGGGAACTCAATAAAAGAACTCAAGATTTTTGGGAGGTTCAATTAGGAATACCCCACCCAGCAGGGCTAAAAAAGAAAAAATCAGTGACAGTACTGGATGTGGGGGATGCATATTTTTCAGTCCCRTTACATGAGGACTTCAGGAAATATACTGCATTCACMATACCT…
Lavu, E_2017	28146591	2013	C	Papua New Guinea	Oceania	1	106I	KX779403	CCAATTAGTCCAATTGAAACTGTACCAGTAAAATTAAAGCCAGGAATGGATGGCCCAAAAGTCAAACAATGGCCATTGACAGAAGAGAAAATAAAAGCATTAACAGCAATTTGTGAAGAAATGGAAAAGGAAGGAAAAATTACAAAAATTGGGCCTGAAAATCCATATAACACTCCAGTATTTGCCATAAAAAAGAAGGACAGTACAAAGTGGAGAAAATTAGTAGATTTYAGGGAACTCAATAAAAGAACTCAAGATTTTTGGGAGGTTCAATTAGGAATACCACACCCAGCAGGGTTAAAAAAGAAAAAATCGATAACAGTACTGGATGTAGGGGATGCATATTTTTCAGTTCCATTAGATGAGAACTTCAGGAAATATACTGCATTCACCATACCT…
Lavu, E_2017	28146591	2013	C	Papua New Guinea	Oceania	1	103N	KX779415	CCAATCAGTCCTATTGAAACTGTACCAGTAAAATTAAAGCCAGGAATGGATGGCCCAAAAGTCAAACAATGGCCATTGACAGAAGAGAAAATAAAAGCATTAACAGAAATTTGTGAAGAAATGGAGAAGGAAGGAAAAATTACRAAAATTGGGCCTGAAAATCCATATAACACTCCAGTATTTGCCATAAAAAAGAAGGACAGTACTAAGTGGAGAAAATTAGTAGATTTCAGGGAACTCAATAAAAGAACTCAAGACTTYTGGGAGGTTCAATTAGGAATACCACACCCAGCAGGGTTAAAAAAGAACAAATCAGTGACAGTACTRGATGTGGGGGATGCATATTTTTCAGTTCCTCTATATGAGGACTTCAGGAAGTATACTGCATTCACCATACCT…
Lavu, E_2017	28146591	2013	C	Papua New Guinea	Oceania	1	103N	KX779425	CCAATTAGTCCCATTGAAACTGTACCAGTAACATTAAAGCCAGGAATGGATGGCCCAAAAGTCAAACAATGGCCATTGACAGAAGAAAAAATAAAAGCAATAACAGAAATTTGTGAAGAACTGGAAAAGGAAGGAAAAATTACAAAAATTGGGCCTGAAAATCCATATAATACTCCAATATTTGCCATAAAAAAGAAGGACAGCACAAAGTGGAGAAAGTTAGTAGATTTCAGGGAACTCAACAAAAGAACTCAAGATTTCTGGGAGGTTCAATTAGGAATACCACACCCAGCAGGGTTAAAAAAGAACAAATCAGTAACAGTACTGGATGTGGGGGATGCATATTTTTCAGTCCCATTATATGAGGACTTCAGGAAGTATACTGCATTCACCATACCT…
Lavu, E_2017	28146591	2013	C	Papua New Guinea	Oceania	1	190A	KX779427	CCAATTAGTCCCATTGAMACTRTACCAGTAAAATTAAAGCCAGGAATGGATGGCCCAAAAGTCAAACAATGGCCATTGACAGAAGAGAAAATAAAAGCATTAACAGAAATTTGTGAAGAAATGGAGAAGGAAGGAAAAATTACAAAAATTGGGCCTGAAAATCCATATAACACTCCAGTATTTGCCATAAAAAAGAAGGACAGTACAAAGTGGAGAAAATTAGTAGATTTCAGAGAACTCAATAAAAGAACTCAAGATTTTTGGGAGGTTCAGTTAGGAATACCACACCCAGCAGGATTAAAAAAGAAAAAATCAGTGACAGTACTGGATGTGGGGGATGCATATTTTTCAGTTCCGTTACATGAGGACTTCAGGAAATATACTGCATTCACCATACCT…
Lavu, E_2017	28146591	2013	C	Papua New Guinea	Oceania	2	103N, 106M	KX779428	CCAATWAGCCCCATTGAAACTGTACCAGTAAAATTAAAGCCAGGAATGGATGGYCCAAAAGTCAAACAATGGCCATTGACAGAAGAGAAAATAAAAGCATTAACAGAAATTTGTGAAGAAATGGAGAAGGAAGGAAAAATTACAAAAATTGGGCCTGAAAATCCATATAACACTCCARTATTTGCCATAAAAAAGAAGGACAGTACTAAGTGGAGAAAATTAGTAGATTTCAGGGAACTCAATAAAAGAACTCAAGATTTTTGGGAGGTTCAATTAGGAATACCACACCCAGCAGGRTTAAAAAAGAAMAAATCARTGACAGTACTGGATGTGGGGGATGCATATTTCTCAGTTCCRTTAYATGAGGACTTCAGGAAATAYACTGCATTCACCATACCT…
Lavu, E_2017	28146591	2013	C	Papua New Guinea	Oceania	2	181I, 181V	KX779429	CCAATCAGTCCCATTGAAACTGTACCAGTAAAATTAAAGCCAGGAATGGATGGCCCTAAAGTCAAACAATGGCCATTGACAGAAGAGAAAATAAAAGCATTAACAGAAATTTGTGAGGAAATGGAAAARGAAGGAAAAATTACAAAAATTGGGCCTGAAAATCCATATAACACTCCARTATTTGCCATAAAAAAGAAGGACAGCACTAAGTGGAGAAAATTAGTAGATTTTAGAGAACTCAATAAAAGAACTCAAGACTTTTGGGAAGTCCAATTAGGAATACCACACCCAGCAGGGTTACAAAAGAAAAAGTCAGTGACAGTACTGGATGTGGGGGATGCATATTTTTCAGTTCCTTTAYATGAAGAGTTCAGGAAGTATACTGCATTCACCATACCT…
Lavu, E_2017	28146591	2013	C	Papua New Guinea	Oceania	1	103N	KX779432	CCAATTAGTYCCATTGAAACTGTACCAGTAAAATTAAAGCCAGGAATGGATGGCCCAAAAGTTAAACAATGGCCATTGACAAAAGAGAAAATAGAAGCATTAACAGCAATTTGTGAAGAAATGGAAAAGGAGGGAAAAATTMCAAAAATTGGGCCTGAAAATCCATATAACACTCCAATATTTGCCATAAAAAAGAAGGACAGCACAAAGTGGAGAAAGTTAGTAGATTTCAGGGAACTCAATAAAAGAACTCAAGATTTATGGGAAGTCCAATTAGGAATACCACACCCAGCAGGGTTAAAAAAGAAVAAATCAGTGACAGTACTGGATGTAGGGGATGCATATTTTTCAGTTCCATTATATGAGGACTTCAGAAAATATACTGCATTTACCATACCT…
Lavu, E_2017	28146591	2013	C	Papua New Guinea	Oceania	1	181C	KX779441	CCAATTAGTCCCATTRACACTGTACCAGTAAAATTAAAACCAGGAATGGATGGCCCAAAAGTCAAACAATGGCCATTGACAGAAGAGAAAATAAAAGCATTAACAGAAATTTGTGAAGAAATGGAAAAGGAAGGAAAAATTACAAAAATTGGGCCTGAAAATCCATATAACACTCCAGTATTTGCCATAAAAAAGAAGGACAGTACTAAGTGGAGAAAATTAGTAGATTTCAGGGAACTCAATAAAAGAACACAAGATTTTTGGGAGGTTCAATTAGGAAYACCACACCCAGCAGGGTTAAAAAAGAAAAAATCAGTGACAGTACTGGATGTGGGGGATGCATATTTTTCAGTTCCATTAGAYGAGGACTTCAGGAAATATACTGCATTCACCATACCT…
Lavu, E_2017	28146591	2013	C	Papua New Guinea	Oceania	2	101E, 190A	KX779442	CCAATAAGTCCAATTGAAACTGTACCAGTAAAATTAAAGCCAGGAATGGATGGCCCAAAAGTCAAACAATGGCCATTGACAAAAGAGAAAATAAAAGCATTAACAGAAATCTGTGAAGAAATGGAAAAGGAAGGAAAAATTACAAAAATTGGGCCTGAAAATCCATATAACACTCCAATATTTGCCATAAAAAAGAAGGAYAGTACTAAGTGGAGAAAATTRGTAGATTTCAGGGAACTCAATAAAAGAACTCAAGATTTTTGGGAGGTTCAATTAGGAATACCACRCCCAGCAGGGTTAGAAAAGAAAAAATCAGTGACAGTACTGGATGTAGGGGATGCATATTTTTCAGTTCCGTTATATGAAGACTTCAGGAAATATACTGCATTCACCATACCC…
Lavu, E_2017	28146591	2013	C	Papua New Guinea	Oceania	4	106I, 106M, 181C, 188C	KX779446	CCAATTAGTCCYATTGAAACTGTACCAGTAAAATTAAAGCCAGGAATGGATGGCCCAAAAGTCAAACAATGGCCATTGACAGAAGAGAAAATMARAGCATTAACAGAAATTTGTGAAGAAATGGARAAGGAAGGAAAGATTACAAAAATTGGGCCTGAAAATCCATACAACACCCCAGTATTTGCCATAAAAAAGAAGGACAGCACTAAATGGAGAAAATTAGTAGATTTCAGGGAACTTAATAAAAGAACTCAAGATTTTTGGGAGGTTCAATTAGGAATACCACACCCAGCTGGGTTRAAACAGAAAAAATCARTRACAGTACTGGACGTGGGGGATGCATATTTTTCAGTTCCGTTACATGAGGACTTCAGGAAGTATACTGCATTCACCATACCT…
Patino-Galindo, JA_2017	28152089	2014	B	Spain	Europe	1	106I		CCCATTAGTCCTATTGAAACTGTACCAGTAAAATTAAAGCCAGGAATGGATGGCCCAAAAGTTAAACAATGGCCATTGACAGAAGAAAAAATAAAAGCATTAGTAGAAATTTGTACAGAAATGGAAAAGGAAGGGAAAATTTCAAAAATAGGGCCTGAAAATCCATACAATACTCCAGTATTTGCCATAAGGAAAAAAGACAGTACTAAGTGGAGAAAATTAGTAGATTTCAGAGAACTTAATAAGAGAACTCAAGACTTCTGGGAAGTCCAATTAGGAATACCACATCCCTCAGGGTTAAAGAAGAAAAAATCAATAACAGTACTAGATGTGGGTGATGCATATTTTTCAGTTCCCTTAGACAAAGAATTCAGGAAGTATACTGCATTTACCATACCT…
Patino-Galindo, JA_2017	28152089	2014	B	Spain	Europe	1	103N		CCCATTAGTCCTATTGAAACTGTACCAGTAAAATTAAAGCCAGGGATGGATGGCCCAAAAGTTAAACAATGGCCATTAACAGAAGAAAAAATAAAAGCATTAACAGAAATTTGTGCAGAAATGGAAAAGGAAGGGAAAATTTCAAAAATTGGGCCTGAAAACCCATACAATACTCCAGTATTTGCCATAAAGAAAAAGGACAGTACTAAATGGAGAAAATTAGTAGATTTCAGAGAACTTAATAAGAGAACTCAGGACTTTTGGGAAGTTCAATTAGGAATACCACATCCCGCAGGACTAAAAAAGAACAAATCAGTAACAGTACTAGACGTAGGTGATGCATATTTTTCAGTTCCATTAGATGAAGCATTTAGAAAGTATACTGCATTTACCATACCT…
Patino-Galindo, JA_2017	28152089	2014	B	Spain	Europe	1	106I		CCTATYAGTCCTATTGAAACTGTACCAGTAAAATTAAAGCCAGGAATGGATGGCCCAAAAGTTAAACAATGGCCATTGACAGAAGAAAAAATAAAAGCATTAGTAGAAATTTGTACAGAAATGGAAAAGGAAGGGAAAATTTCAAGAATTGGGCCTGAAAATCCATACAATACTCCAGTATTTGCCATAAAGAAAAAAGACAGTACTAAATGGAGAAAATTAGTAGATTTCAGAGAACTCAATAAGAGAACTCAAGACTTCTGGGAAGTCCAATTAGGGATACCACATCCCGCAGGATTAAAAAAGAAAAAATCAATAACAGTACTGGATGTGGGTGATGCATATTTTTCAGTTCCCTTAGATGAAGAATTCAGGAAGTATACTGCATTTACCATTCCT…
Patino-Galindo, JA_2017	28152089	2014	B	Spain	Europe	1	106I		CCCATTAGTCCTATTGAAACTGTACCAGTAAAATTAAAGCCAGGTATGGATGGCCCAAAAGTTAAACAATGGCCATTGACAGAAGAAAAAATAAAAGCATTAGTAGAAATTTGCACAGAAATGGAAAAGGAAGGAAAAATTTCAAAAATTGGGCCTGAGAATCCATACAATACCCCAGTATTTGCCATAAAGAAAAAGGACAGTACTAAATGGAGAAAATTAGTAGATTTCAGAGAACTTAATAAGAGAACTCAAGATTTCTGGGAAGTTCAATTAGGAATACCTCATCCCGCAGGGCTAAAAAAGAAAAAATCAATAACAGTACTGGATGTGGGTGATGCATATTTTTCAGTTCCCTTAGATAAAGACTTTAGGAAGTATACTGCATTCACCATACCT…
Patino-Galindo, JA_2017	28152089	2014	B	Spain	Europe	1	103N		CCCATTAGTCCTATTGAAACTGTACCAGTAAAATTAAAGCCAGGGATGGATGGCCCAAAAGTTAAACAATGGCCATTAACAGAAGAAAAAATAAAAGCATTAACAGAAATTTGTACAGAAATGGAAAAGGAAGGGAAAATTTCAAAAATTGGGCCTGAAAACCCATACAATACTCCAGTATTTGCCATAAAGAAAAAGGACAGTACTAAATGGAGAAAATTAGTAGATTTCAGAGAACTTAATAAGAGAACTCAGGACTTTTGGGAAGTTCAATTAGGAATACCACATCCCGCAGGACTAAAAAAGAACAAATCAGTAACAGTACTAGACGTAGGTGATGCATATTTTTCAGTTCCATTAGATGAARCATTTAGAAAGTATACTGCATTTACCATACCT…
Patino-Galindo, JA_2017	28152089	2014	B	Spain	Europe	1	106I		CCCATTAGTCCTATTGAAACTGTACCAGTAAAATTAAAGCCAGGAATGGATGGCCCAAAAGTTAAACAATGGCCATTGACAGAAGAAAAAATAAAAGCATTAGTAGAAATTTGTACAGAAATGGAAAAGGAAGGAAAAATTTCAAAAATTGGGCCTGAAAATCCATACAATACTCCAGTATTTGCCATAAAGAAAAAAGACAGTACTAAGTGGAGAAAATTAGTAGATTTCAGAGAACTTAATAAAAGAACTCAAGACTTCTGGGAGGTTCAACTAGGAATACCACATCCCGCAGGGTTAAAAAAGAAAAAATCAATAACAGTACTGGATGTGGGTGATGCATATTTTTCAGTTCCCTTAGATAAAGACTTCAGGAAATATACTGCATTTACCATACCT…
Patino-Galindo, JA_2017	28152089	2014	B	Spain	Europe	1	103N		CCCATTAGTCCTATTGAAACTGTACCAGTAAAATTAAAGCCAGGAATGGATGGCCCAAAAGTTAAACAATGGCCATTGACAGAAGAAAAAATAAAAGCCTTAGTAGAAATTTGTACAGAAATGGAAAAGGAAGGGAAAATTTCAAAAATTGGGCCTGAAAACCCATATAATACTCCAGTATTTGCCATAAAGAAAAAAGACAGTACTAAATGGAGAAAATTAGTAGATTTCAGAGAACTTAATAAGAGAACTCAAGACTTCTGGGAAGTTCAATTAGGGATACCACATCCTGCAGGATTAAAAAAGAATAAATCAGTAACAGTACTGGATGTGGGTGATGCATATTTTTCAGTTCCCTTAGATAAAGACTTCAGGAAGTATACTGCATTTACCATACCC…
Patino-Galindo, JA_2017	28152089	2014	B	Spain	Europe	1	138K		CCCATTAGTCCTATTGAAACTGTACCAGTAAAATTAAAGCCAGGAATGGATGGCCCAAAAGTTAAACAATGGCCATTGACAGAAGAAAAAATAAAAGCATTAGTAGAAATTTGTACAGAAATGGAAAAGGAAGGAAAAATTTCAAAAATTGGGCCTGAAAATCCATACAATACTCCAGTATTTGCCATAAAGAAAAAAGATGGTACTAAATGGAGAAAATTAGTAGATTTCAGGGAACTTAATAAGAGAACTCAAGATTTCTGGGAAGTGCAGTTAGGAATACCACATCCTGCAGGGTTAAAAAAGAAAAAATCAGTAACAGTATTGGATGTGGGTGATGCATATTTTTCAGTTCCCTTAGACGAAGAATTCAGGAAATATACTGCATTTACTATACCT…
Patino-Galindo, JA_2017	28152089	2014	B	Spain	Europe	1	108I		CCCATTAGTCCTATTGAAACTGTACCAGTAAAATTAAAGCCAGGAATGGATGGCCCGAAAGTTAAACAATGGCCATTGACAGAAGAGAAAATAAAAGCATTATTAGAAATTTGTGCAGATATGGAAAAGGAAGGAAAAATTACAAAGATTGGGCCTGAAAATCCATACAATACTCCAGTATTTGCAATAAAGAAAAAAGACAGTACTAAATGGAGAAAATTAGTAGATTTCAGAGAACTTAATAAAAGAACTCAAGACTTCTGGGAAGTACAATTAGGAATACCACACCCAGCAGGGTTAAAAAAGAAAAAATCAGTAACAATACTGGATGTGGGTGATGCATATTTTTCAGTTCCCTTACATGAAGATTTCAGAAAGTATACTGCATTTACCATACCT…
Patino-Galindo, JA_2017	28152089	2014	B	Spain	Europe	1	103N		CCCATTAGTCCTATTGACACTGTACCCGTAAAATTAAAACCAGGAATGGATGGCCCAAAAGTTAAACAATGGCCATTGACAGAGGAAAAAATAAAAGCATTAATAGAAATTTGTACAGAAATGGAAAAGGAAGGGAAAATTTCAAAAATTGGGCCTGAAAATCCATACAATACTCCAGTATTTGCCATAAAGAAAAAAGACAGTACTAAATGGAGAAAATTAGTAGATTTCCGAGAACTTAATAAGAAAACTCAAGATTTCTGGGAAATTCAATTAGGAATACCACATCCCGCGGGGTTAAAAAAGAACAAATCAGTAACAGTACTGGATGTGGGTGATGCATATTTCTCAGTTCCCTTAGATAAAGACTTCAGGAAGTATACTGCATTCACTATACCT…
Patino-Galindo, JA_2017	28152089	2014	B	Spain	Europe	1	181C		CCCATTAGTCCTATTGAAACTGTACCAGTAAAATTAAAGCCAGGAATGGATGGCCCAAAGGTTAAACAATGGCCATTGACAGCAGAAAAAATAAAAGCATTGATAGAAATTTGTACAGAGATGGAAAAGGAAGGGAAAATTTCAAAAATTGGGCCTGAAAATCCATACAATACTCCAGTATTTGCTATAAAGAAAAAAGACAGTACTAAATGGAGAAAATTAGTAGATTTCAGGGAGCTCAACAAGAGAACTCAAGACTTCTGGGAAGTTCAATTAGGAATACCACATCCCGCAGGGTTAAAAAAGAGAAAATCAGTAACAGTACTGGATGTGGGTGATGCATATTTCTCAGTTCCATTAGATAAAGACTTTAGAAAATATACTGCCTTTACCATCCCT…
Patino-Galindo, JA_2017	28152089	2014	B	Spain	Europe	1	106I		CCCATTAGTCCTATTGAAACTGTACCTGTAAAATTAAAGCCAGGAATGGATGGCCCAAAAGTTAAACAATGGCCATTGACAGAAGAAAAAATAAAAGCATTAGTAGAAATTTGTACAGAAATGGAAAAGGAAGGGAAAATTTCAAAAATTGGGCCTGAAAATCCATACAATACTCCAGTATTTGCCATAAAGAAAAAGGACAGTACTAAATGGAGAAAATTAGTAGATTTTAGAGAACTTAATAAAAGAACTCAAGACTTCTGGGAAGTTCAATTAGGAATACCACATCCTTCAGGGTTAAAAAAGAAAAAATCAATAACAGTACTGGATGTGGGTGATGCATATTTTTCAGTTCCCTTAGATGAAGACTTCAGGAAGTACACTGCATTTACCATACCT…
Patino-Galindo, JA_2017	28152089	2014	B	Spain	Europe	1	103N		CCCATTAGTCCTATTGAAACTGTACCAGTAAAATTAAAGCCAGGAATGGATGGCCCGAAAGTTAAACAATGGCCATTGACAGAAGAAAAAATAAAAGCATTAGTAGAAATTTGTACAGAAATGGAAAAGGAAGGAAAAATTTCAAAAATTGGGCCTGAAAATCCATACAATACTCCAGTATTTGCTATAAAGAAAAAAGACAGTACTAAATGGAGAAAATTAGTAGATTTCAGAGAACTTAATAAGAGAACTCAAGACTTCTGGGAAGTTCAATTAGGAATACCACATCCCGCAGGGTTAAAAAAGAACAAATCAGTAACAGTACTGGATGTGGGTGATGCATATTTCTCAGTTCCCTTACATGAAGACTTCAGAAAGTATACTGCATTCACCATACCT…
Patino-Galindo, JA_2017	28152089	2014	B	Spain	Europe	1	103N		CCCATTAGTCCTATTGAAACTGTACCAGTGAAACTAAAACCAGGAATGGATGGCCCAAGAGTTAAACAATGGCCATTGACAGAAGAAAAAATAAAAGCATTAATAGAAATTTGTACAGAAATGGAAAAGGAGGGAAAAATTTCAAAAATTGGGCCTGAAAATCCATACAATACTCCAGTGTTTGCCATAAAGAAAAAGGACAGTACTAAATGGAGAAAATTAGTAGATTTTAGAGAACTTAATAAGAGAACTCAAGATTTCTGGGAAGTGCAGTTAGGAATACCACATCCCGCAGGATTAAAAAAGAATAAATCAGTAACAGTACTAGATGTGGGTGATGCATATTTTTCAGTTCCCTTAGATGAAAACTTCAGGAAGTATACTGCATTTACTATACCT…
Patino-Galindo, JA_2017	28152089	2014	B	Spain	Europe	1	230I		CCCATCAGTCCTATTGAAACTGTACCAGTAAAATTAAAGCCAGGAATGGATGGCCCAAAAGTTAAACAATGGCCATTGACAGAAGAAAAAATAAAAGCATTAGTAGAAATTTGTACAGAAATGGAAAAAGAAGGGAAAATTTCAAAAATTGGGCCTGAAAATCCATACAATACTCCAATATTTGCTATAAAGAAAAAAGACAGTACTAAATGGAGAAAATTAGTAGACTTCAGAGAACTTAATAAGAGAACTCAAGACTTCTGGGAAGTTCAATTAGGAATACCACAYCCCGCAGGGTTAAAAAAGAAAAATTCAGTAACAGTACTGGATGTAGGTGATGCATATTTTTCAGTTCCCTTAGATGCAGACTTCAGAAAGTATACTGCATTTACCATACCT…
Patino-Galindo, JA_2017	28152089	2014	B	Spain	Europe	1	103N		CCCATTAGTCCTATTGAAACTGTACCAGTAAAATTAAAGCCAGGGATGGATGGCCCAAAAGTTAAACAATGGCCATTATCAGAAGAAAAAATAAAAGCATTAACAGAAATTTGTRCAGAAATGGAAAAGGAAGGGAAAATTTCAAAAATTGGGCCTGAAAATCCATACAATACTCCAATATTTGCCATAAAGAAAAAGGACAGTACTAAATGGAGAAAATTAGTAGATTTCAGAGAACTTAATAARAGAACTCAGGACTTTTGGGAAGTTCAATTAGGAATACCACATCCCGCAGGACTAAAAAAGAACAAATCAGTAACAGTACTAGACGTAGGTGATGCATATTTTTCAGTTCCATTAGATGAAGATTTTAGAAAGTATACTGCATTTACCATACCT…
Patino-Galindo, JA_2017	28152089	2014	B	Spain	Europe	1	181C		CCCATTAGTCCTATTGAAACTGTACCAGTAAAATTAAAGCCAGGAATGGATGGCCCAAGAATTAAACAATGGCCATTGACAGAAGAAAAAATAAAAGCATTATTAGAAATTTGTACAGAAATGGAAAAGGAAGGAAAAATTTCAAAAGTTGGGCCTGAAAATCCATACAATACTCCAGTATTTGCCATAAAGAAAAAGAACAGTGATAAATGGAGAAAATTAGTAGATTTCAGAGATCTTAATAAGAGAACTCAAGACTTTTGGGAAGTCCAATTAGGAATACCACATCCCGCAGGGTTAAAAAAGAAAAAATCAGTAACAGTACTAGATGTGGGTGATGCATATTTTTCAATTCCCTTAGATAAAGACTTCAGGAAGTATACTGCATTTACCATACCT…
Patino-Galindo, JA_2017	28152089	2014	B	Spain	Europe	2	100I, 103N		CCCATTAGTCCTATTGAGACTGTACCAGTAAAACTAAAGCCAGGAATGGATGGCCCAAAAGTTAAACAATGGCCATTGACAGAAGAAAAAATAAAAGCATTAGTAGAAATTTGTACAGAATTGGAAAAGGATGGGAAAATTTCCAAAATTGGGCCTGAAAATCCATACAATACTCCAGTATTTGCCATAAAGAAAAAAGACAGTACTAAATGGAGAAAAGTGGTAGATTTCAGAGAACTTAATAAGAGAACTCAAGACTTCTGGGAAGTTCAATTAGGAATACCACACCCCGCAGGGATAAAAAAGAATAAATCAGTAACAGTACTGGATGTGGGTGATGCATATTTTTCAATTCCCTTGGATGAAAAATTCAGGAAGTACACTGCATTTACCATACCT…
Patino-Galindo, JA_2017	28152089	2014	B	Spain	Europe	2	100I, 103N		CCCATTAGTCCTATTGAAACTGTACCAGTAAAATTAAAGCCAGGAATGGATGGCCCAAAAGTTAAACAATGGCCATTGACAGAAGAAAAAATAAAAGCATTAGTAGAAATTTGTACAGAATTGGAAAAGGAGGGAAAAATTTCCAAAATTGGGCCTGAAAATCCATACAATACTCCAGTATTTGCCATAAAGAAAAAAGACAGTACTAAATGGAGAAAAGTAGTAGACTTCAGAGAACTTAATAAGAGAACTCAAGACTTCTGGGAAGTTCAATTAGGAATACCACACCCCGCAGGGATAAAAAAGAATAAATCAGTAACAGTACTGGATGTGGGTGATGCATATTTTTCAATTCCCTTGGATGAAAAATTCAGGAAGTACACTGCATTTACCATACCT…
Patino-Galindo, JA_2017	28152089	2014	B	Spain	Europe	1	106I		CCCATTAGTCCTATTGAAACTGTACCAGTAAAATTAAAGCCAGGAATGGATGGCCCAAAAGTTAAACAATGGCCATTGACAGAAGAAAAAATAAAAGCATTAGTAGAAATTTGCACAGAAATGGAAAAAGAAGGAAAAATTTCAAAAATTGGGCCTGAAAATCCATATAATACTCCAGTGTTTGCCATAAAGAAAAAAGACAGTACTAAATGGAGAAAATTAGTAGATTTCAGAGAACTTAATAAGAGAACTCAAGACTTCTGGGAAGTTCAATTAGGAATACCACATCCCGCAGGGTTAAAAAAGAAAAAATCAATAACTGTACTGGATGTGGGTGATGCATATTTTTCAGTTCCCTTAGATAAAGACTTCAGAAAGTATACTGCATTTACCATACCT…
Patino-Galindo, JA_2017	28152089	2014	B	Spain	Europe	2	100I, 103N		CCCATTAGTCCTATTRAAACTGTACCAGTAAAATTAAAGCCAGGAATGGATGGCCCAAAAGTTAAACAATGGCCATTGACAGAAGAAAAAATAAAAGCATTAGTAGAAATTTGTACAGAATTGGAAAAGGATGGAAAAATTTCCAAAATTGGGCCTGAAAATCCATACAATACTCCAGTATTTGCCATAAAGAAGAAAGACAGTACTAAATGGAGAAAAGTAGTAGACTTCAGAGAACTTAATAAGAGAACTCAAGACTTCTGGGAAGTTCAATTAGGAATACCACACCCCGCAGGGATAAAAAGAAATAAATCAGTAACAGTACTGGATGTGGGTGATGCATATTTTTCAATTCCCTTGGATGAAAAATTCAGGAAGTACACTGCATTTACCATACCT…
Patino-Galindo, JA_2017	28152089	2014	B	Spain	Europe	1	108I		CCCATTAGTCCTATTGAAACTGTACCAGTAAAATTAAAGCCAGGAATGGATGGCCCAAAAGTTAAACAATGGCCATTGACAGAAGAAAAAATAARAGCATTAACAGAAATTTGTCTAGAAATGGAGAAAGAAGGGAAAATTTCAAAAATTGGGCCTGAAAATCCATACAATACTCCAGTATTTGCCATAAAGAAAAAAGATAGTACTAAATGGAGAAAACTAGTAGATTTTAGGGAACTTAATAAGAGAACTCAAGACTTCTGGGAAGTTCAATTAGGAATACCACATCCTGCAGGGTTAAAACAGAAAAAATCAGTAACAATACTGGATGTGGGTGATGCTTATTTTTCAGTCCCCTTAGATAAAGACTTCAGGAAGTATACTGCATTCACCATACCT…
Patino-Galindo, JA_2017	28152089	2014	B	Spain	Europe	1	101E		CCCATTAGTCCTATTGAAACTGTACCAGTAAAATTAAAGCCAGGAATGGATGGCCCAAAAGTTAAACAATGGCCATTGACAGAAGAGAAAATAAAAGCATTAGTAGAAATTTGTACAGAAATGGAAAAGGAAGGAAAAATTTCAAAAATTGGGCCTGAAAATCCATACAATACTCCAGTGTTTGCCATAAAGAAAAAAGATGGTACTAAATGGAGAAAATTAGTAGATTTCAGGGAACTTAATAAGAGAACTCAAGACTTCTGGGAAGTTCAATTAGGAATACCACATCCCTCAGGGTTAGAAAAGAAAAAATCAGTAACAGTACTGGATGTGGGTGATGCATATTTTTCAGTTCCTTTAGATGAAGACTTCAGGAAGTATACTGCATTTACCATACCT…
Patino-Galindo, JA_2017	28152089	2014	B	Spain	Europe	2	100I, 103N		CCCATTAGTCCTATTGAAACTGTACCAGTAAAATTAAAGCCAGGAATGGATGGCCCAAGAGTTAAACAATGGCCATTGACAGAAGAAAAAATAAAAGCATTAGTAGAAATTTGTACAGAATTGGAAAAGGATGGAAAAATTTCCAAAATTGGGCCTGAAAATCCATACAATACTCCAATATTTGCCATAAAGAAAAAAGACAGCACTAAATGGAGAAAAGTAGTAGATTTCAGAGAACTTAATAAGAGAACTCAAGACTTCTGGGAAGTTCAATTAGGAATACCACACCCCGCAGGGATAAAAAAGAATAAATCAGTAACAGTACTGGATGTGGGTGATGCATATTTTTCAATTCCCTTGGATGAAAAATTCAGGAAGTACACTGCATTTACCATACCT…
Patino-Galindo, JA_2017	28152089	2014	B	Spain	Europe	1	227L		CCCATTAGTCCTATTGAAACTGTACCAGTAAAATTAAAGCCAGGAATGGATGGCCCAAAAGTTAAACAATGGCCATTGACAGAAGAAAAAATAAAAGCATTAGTAGAAATTTGTACAGAAATGGAAAAGGAAGGAAAAATCTCAAAAATTGGGCCTGAAAATCCATACAATACTCCAGTATTTGCCATAAAAAAGAAAGATAGTACTAAGTGGAGAAAATTAGTAGATTTCAGAGAACTCAATAAGAGAACTCAAGACTTCTGGGAAGTTCAATTAGGAATACCACATCCCGCAGGGTTAAAAAAGAAAAAATCAGTAACAGTACTGGATGTGGGTGATGCATACTTTTCAGTGCCACTAGATAAAGACTTCAGGAAGTACACTGCATTTACCATACCT…
Patino-Galindo, JA_2017	28152089	2014	B	Spain	Europe	2	103N, 225H		CCCATTAGTCCTATTGAAACTGTACCAGTAAAATTAAAGCCAGGAATGGATGGCCCAAGAGTTAAACAGTGGCCATTGACAGAAGAAAAAATAAAAGCATTAGTAGAAATTTGTACAGAAATGGAAAAGGAAGGAAAAATTTCAAAAATTGGGCCTGAAAATCCATATAATACTCCAGTATTTGCCATAARGAAAAAAGACAGTACTAAATGGAGAAAATTAGTAGATTTCAGAGAACTTAATAAGAGAACTCAAGACTTCTGGGAAGTTCAATTAGGAATACCACATCCCTCAGGGTTAAAAAAGAACAAATCAGTAACAGTACTGGATGTGGGTGATGCATATTTTTCAGTTCCCCTACATGAAGATTTCAGGAAGTATACTGCATTTACCATACCT…
Patino-Galindo, JA_2017	28152089	2014	B	Spain	Europe	2	103N, 225H		CCCATTAGTCCTATTGAAACTGTACCAGTAAAATTAAAGCCAGGAATGGATGGCCCAAAAGTTAAACAATGGCCATTGACTGAAGAAAAAATAAAAGCATTAGTAGAAATTTGTACAGAAATGGAAAAGGAAGGAAAAATTTCAAAAATTGGGCCTGAAAATCCATATAATACTCCAGTATTTGTCATAAAGAAAAAAGACAGTACTAAATGGAGAAAAATAGTAGATTTCAGAGAACTTAATAAGAGAACTCAAGACTTCTGGGAAGTTCAATTAGGAATACCACATCCCGCAGGGTTAAAAAAGAACAAATCAGTAACAGTACTGGATGTGGGTGATGCATATTTTTCAGTTCCCTTAGACAAAGACTTCAGGAAGTATACTGCATTTACCATACCT…
Patino-Galindo, JA_2017	28152089	2014	B	Spain	Europe	1	188C		CCCATTAGTCCTATTGAAACTGTACCAGTAAAATTAAAGCCAGGAATGGATGGCCCAAAAGTTAAACAATGGCCATTGACAGAAGAAAAAATAAAAGCATTAGTAGAAATTTGTACAGAAATGGAAAAGGAAGGAAAAATTTCAAAAATTGGGCCTGAAAATCCATACAATACTCCAGTATTTGCCATTAAGAAAAAAGACAGTACTAAATGGAGAAAATTAGTAGATTTCAGAGAACTTAATAAGAGAACTCAAGACTTCTGGGAAGTTCAATTAGGAATACCACATCCCGCAGGGTTAAAAAAGAAAAAATCAGTAACAGTACTGGATGTGGGTGATGCATATTTTTCAGTTCCCTTAGACCCAGACTTCAGGAAGTATACTGCATTTACCATACCT…
Patino-Galindo, JA_2017	28152089	2014	B	Spain	Europe	1	103N		CCCATTAGTCCTATTGAAACTGTACCAGTAAAATTAAAGCCAGGAATGGATGGCCCAAAAGTTAAACAATGGCCATTGACAGAAGAAAAAATAAAAGCATTAGTAGAAATTTGTACAGAAATGGAAAAGGAAGGGAAAATTTCAAAAATTGGGCCTGAAAATCCATACAATACTCCARTATTTGCCATAAAGAAAAAAGACAGTACTAAATGGAGAAAATTAGTAGATTTCAGAGAACTTAATAAGAAAACTCAAGACTTCTGGGAAGTTCAATTAGGAATACCACATCCTGCAGGGTTAAAAAAGAAMAAATCAGTAACAGTACTGGATGTGGGTGATGCATATTTTTCAGTTCCCTTAGATAAAGACTTYAGGAAGTATACTGCMTTTACYATACCT…
Patino-Galindo, JA_2017	28152089	2014	B	Spain	Europe	2	106A, 190A		CCCATTAGTCCTATTGAAACTGTACCAGTAAAATTAAAGCCAGGAATGGATGGCCCAAAAGTTAAACAATGGCCATTGACAGAAGAAAAAATAAAGGCATTARTGGAAATTTGTGCAGAAATGGAAAAGGAAGGGAAAATTTCAAAAATTGGGCCTGAAAATCCATACAATACTCCAGTATTTGCTATAAAGAAAAAAGACAGTACTAAATGGAGAAAATTAGTAGATTTCAGAGAACTTAATAAGAAAACTCAAGACTTCTGGGAAGTTCAATTAGGAATACCACATCCTGCAGGGTTGAAAAAGAAAAAATCAGYAACAGTACTGGATGTGGGTGATGCATATTTTTCAGTTCCTTTAGATGAAGACTTCAGGAAGTACACTGCATTTACCATACCT…
Patino-Galindo, JA_2017	28152089	2014	B	Spain	Europe	1	106A		CCCATTAGTTCTATTGAAACTGTACCAGTAAAACTAAAGCCAGGAATGGATGGCCCAAGGGTTAAACAGTGGCCATTGACAGAAGAGAAAATAAAAGCATTAGTAGAAATTTGTACAGAAATGGAGAAGGAAGGAAAAATTTCAAAAATTGGGCCTGAAAATCCATACAATACTCCAGTATTTGCCATAAAGAAAAAAGACAGTTCTARATGGAGAAAATTAGTWGATTTCAGAGAACTTAATAAGAGAACTCAAGACTTCTGGGAAGTTCAACTAGGAATACCACATCCCGCAGGGTTAAAAAAGAGCAAATCAGCAACAGTACTGGATGTGGGTGATGCATATTTTTCAGTTCCCTTAGATAAAGACTTCAGGAAGTATACTGCATTTACCATACCT…
Patino-Galindo, JA_2017	28152089	2014	B	Spain	Europe	2	108I, 190A		CCCATTAGTCCTATTGAAACTGTACCAGTAAAATTAAAGCCAGGAATGGATGGCCCAAAAGTTAAACAATGGCCACTGACAGAAGAAAAAATAAAAGCATTAGTAGAAATTTGTACAGAAATGGAAAAGGAAGGAAAAATTTCAAGAATTGGGCCTGACAATCCATACAATACTCCAGTATTTGTCATAAAGAAAAAAGGCAGTGGTAAATGGAGAAAACTAATAGACCTCAGAGAACTTAATAAAAGAACTCAAGACTTCTGGGAAGTGCAATTAGGAATACCACATCCCGCAGGGTTGCACAAGAAAAGATCAGTAACAATATTGGATGTGGGTGATGCATTTTATTCAGTTCCCTTAGATAAAGAATTCAGGAAGTATACTGCATTTACCATACCT…
Patino-Galindo, JA_2017	28152089	2014	B	Spain	Europe	3	103N, 106A, 225H		CCCATTAGTCCTATTAAAACTGTACCAGTAAAGTTAAAGCCAGGAATGGATGGCCCAAAAGTTAAACAATGGCCATTGACAGAAGAAAAAATAAAGGCATTAGTAGAAATTTGTACAGAAATGGAAAAGGAAGGAAAAATTTCAAAAATTGGGCCTGAAAATCCATATAATACTCCAGTATTTGTCATAAAGAAAAAAGACAGTACTAAATGGAGAAAAKTATTAGATTTCAGAGAGCTTAATAAGAGAACTCAAGACTTCTGGGAAGTTCAATTAGGAATACCACATCCCTCAGGGTTAAAAAAGAATAAATCAGCAACAGTACTGGACGTGGGTGATGCATATTTTTCAGTTCCCTTAGATAAAGACTTCAGAAAGTATACTGCCTTCACCATACCT…
Patino-Galindo, JA_2017	28152089	2014	B	Spain	Europe	1	103N		CCCATTAGTCCTATTGAAACTGTACCAGTAAAATTAAAGCCAGGAATGGATGGCCCAAAAGTTAAACARTGGCCATTGACAGAAGAAAAAATAAAAGCATTAGTAGAAATTTGTACAGAAATGGAAAAGGAAGGAAAAATTTCAAGAATTGGGCCTGAAAATCCATATAATACTCCAATATTTGCCATAAAGAAAAAAGACAGTACTAAATGGAGAAAATTAGTAGATTTCAGRGAACTTAATAAGAAAACTCAAGACTTYTGGGAAGTTCAATTAGGAATACCACATCCCGCAGGGTTAAAAAAGAACAAATCAGTAACAGTACTGGATGTGGGTGATGCATATTTTTCAGTTCCCTTAGATGAAGACTTCAGGAAGTATACTGCATTTACCATACCT…
Patino-Galindo, JA_2017	28152089	2014	B	Spain	Europe	2	100I, 103N		CCCATTAGTCCTATTGAAACTGTACCAGTAACATTAAAGCCAGGAATGGATGGCCCAAAAGTTAAACAATGGCCATTGACAGAAGAAAAAATAAAAGCATTAGTAGAAATTTGTACAGAAATGGAACAGGAAGGGAAAATTTCCAAAATTGGGCCTGAAAATCCATACAATACTCCAGTATTTGCCATAAAGAAAAAAGACAGTACTAAATGGAGAAAATTAGTAGACTTCAGAGAACTTAATAARAGAACTCAAGACTTCTGGGAARTTCAATTAGGAATACCACACCCCGCAGGAATAAAAAAGAACAAATCAGTAACAGTACTGGATGTGGGTGATGCATATTTTTCAGTTCCCTTGGATGAAAAWTTCAGGAAGTACACTGCATTTACCATACCT…
Patino-Galindo, JA_2017	28152089	2014	B	Spain	Europe	1	103N		CCCATTAGTCCTATTGAAACTGTACCAGTAAAATTAAAGCCAGGAATGGATGGCCCAAAAGTTAAACAATGGCCATTGACAGAAGAAAAAATAAAAGCATTACTAGAAATTTGCACAGAAATGGAAAAGGAAGGGAAAATTTCAAAAATTGGGCCTGAAAATCCATAYAATACTCCAGTATTTGCCATAAAGAAAAAAGACAGTACTAAATGGAGAAAATTAGTAGATTTCAGAGAACTTAATAAGAAAACTCAAGACTTTTGGGAAGTTCAATTAGGAATACCACATCCCGCAGGGTTAAAAAAGAACAAATCAGTAACAGTACTGGATGTGGGTGATGCATATTTYTCAGTTCCCTTAGATAAAGACTTTAGGAAGTATACTGCATTTACCATACCT…
Patino-Galindo, JA_2017	28152089	2014	B	Spain	Europe	2	103N, 225H		CCCATTAGTCCTATTGAAACTGTACCAGTAAAATTAAAGCCAGGGATGGATGGCCCAAAAGTTAAACAATGGCCATTGACAGAAGAAAAAATAAAAGCATTAGTAGAAATCTGTACAGAAATGGAAAAGGAAGGAAAAATTTCAAAAATTGGGCCTGAAAATCCATATAATACTCCAGTATTTGCCATAAAGAAAAAAGACAGCACTAAATGGAGAAAATTAGTAGATTTCAGAGAACTTAATAAGAAAACTCAAGACTTCTGGGAAGTTCAAYTAGGAATACCCCATCCCGCAGGGTTAAAAAAGAACAAATCAGTAACAGTACTGGATGTGGGTGATGCATATTTTTCAGTTCCCTTAGATAAAGACTTCAGGAAGTATACTGCATTTACCATACCT…
Patino-Galindo, JA_2017	28152089	2014	B	Spain	Europe	1	103N		CCCATTAGTCCTATTGAAACTGTACCAGTAAAATTGAAGCCAGGAATGGATGGCCCAARAGTTAAACAATGGCCATTGACAGGAGAAAAAATAAAAGCATTAATGGAAATTTGTGCAGAACTAGAAAAGGAAGGGAAAATTTCAAAAATTGGGCCTGAAAATCCATACAATACTCCAGTATTTGCCATAAAGAAGAAAAACAGTGATAGATGGAGAAAATTAGTAGATTTCAGAGAACTTAATAAGAGAACTCAAGACTTCTGGGAGATTCAATTAGGGATACCACATCCTGCAGGGCTAAAAAAGAACAAATCAGTAACAGTACTGGATGTGGGTGATGCATATTTTTCAGTTCCCTTAGATAAAGACTTCAGGAAGTACACTGCATTTACCATACCT…
Patino-Galindo, JA_2017	28152089	2014	B	Spain	Europe	1	98G		CCCATTAGTCCTATTGAAACTGTACCAGTAAAATTGAAGCCAGGAATGGATGGCCCAAAAGTTAAACAATGGCCATTGACAGAAGAAAAAATAAAAGCATTAGTAGAAATTTGTACAGAAMTGGAAAAGGAAGGGAAAATTTCAAAAATTGGGCCTGAAAATCCATACAATACTCCAGTATTTGTCATAAAGAGAAAAGACGGTAATAAATGGAGAAAATTAGTAGATTTCAGAGAACTTAATAAGAGAACTCAAGACTTCTGGGAAGTTCAATTAGGAATACCACATCCAGGAGGGTTAAAAAAGAAAAAATCAGTGACAGTACTGGATGTAGGTGATGCATATTTTTCAGTTCCCTTAGATAAAGAATTCAGGAAGTATACTGCATTTACCATACCT…
Patino-Galindo, JA_2017	28152089	2014	B	Spain	Europe	2	103N, 225H		CCCATTAGTCCTATTGAAACTGTACCAGTGAAATTAAAACCAGGGATGGATGGCCCAAAAGTTAAACAATGGCCATTGACAGAAGAAAAGATAAAAGCATTAATAGAAATTTGTACAGAAATGGAAAAGGAAGGAAAAATTTCAAGAGTTGGGCCTGAAAAYCCATATAATACTCCAGTATTTGCYATAAAGAAAAAAGACAGTACTAAATGGAGAAAATTAGTAGATTTCAGAGAACTTAATAAGAGAACTCAAGACTTCTGGGAAGTTCAACTAGGAATACCACATCCCTCAGGGTTAAAAAAGAATAAATCAGTAACAGTACTGGATGTGGGTGATGCATATTTCTCAGTTCCCTTAGACAAAGACTTCAGGAAGTATACTGCATTTACCATACCT…
Patino-Galindo, JA_2017	28152089	2014	B	Spain	Europe	2	103N, 225H		CCCATTAGTCCTATTGAAACTGTACCAGTAAAATTAAAGCCAGGGATGGATGGCCCAAAAGTTAAACAATGGCCATTGACAGAAGAAAAAATAAAAGCATTATTAGAAATCTGTACAGAAATGGAGAAGGAAGGAAAAATTTCAAAAATTGGGCCTGAGAATCCATATAATACTCCAGTATTTGCCATAAAGAAAAAAGACAGTACTAAATGGAGAAAATTAGTAGATTTCAGAGAACTTAATAAGAAAACCCAAGACTTCTGGGAAGTGCAATTAGGAATACCACACCCCGCAGGGTTAAAAAAGAATAAATCAGTAACAGTACTGGATGTGGGTGATGCATATTTTTCAGTTCCCTTAGATAAAGAATTCAGGAAGTATACTGCATTTACCATACCT…
Patino-Galindo, JA_2017	28152089	2014	B	Spain	Europe	2	188L, 190A		CCCATTAGTCCTATTGAAACTGTACCAGTAAAATTAAAGCCAGGGATGGATGGCCCAAAAGTTAAACAATGGCCATTGACAGAAGAAAAATTAAAAGCATTAATAGAAATTTGTACAGAAATGGAAAAGGAAGGAAAAATTTCAAAAATTGGGCCTGAAAATCCATATAATACTCCAGTATTTGTCATAAAGAAAAAAGACAGTACTGAATGGAGAAAATTAATAGATTTCAGAGAACTTAATAARAGAACTCAAGACTTCTGGGAAGTTCAATTAGGAATACCACACCCCGCAGGGTTACACAAGAAAAAATCAGTAACAGTACTAGATGTGGGTGATGCATATTTTTCAATTCCTTTAGATAAAGAATTCAGGAAGTATACTGCATTYACCATACCY…
Patino-Galindo, JA_2017	28152089	2014	B	Spain	Europe	2	103N, 190S		CCCATTAGTCCTATTGAAACTGTACCAGTAAAATTAAAGCCAGGAATGGATGGCCCGAAAGTTAAACAATGGCCATTGACAGAAGAAAAGATAAAAGCATTAGTAGAAATTTGTACAGAAATGGAAAAGGAAGGGAAAATTTCAAAAATTGGGCCTGAAAACCCATACAATACTCCAGTATTTGCCATAAAGAAAAAGGACAGTACTAAATGGAGAAAAGTAGTAGATTTTAGAGAACTTAATAAGAGAACTCAAGACTTTTGGGAAATTCAATTAGGAATACCACATCCCGCAGGTTTAAAAAAGAACAAATCAGTAACAGTACTAGATGTGGGTGATGCATACTTTTCAGTTCCCTTAGATAAAGAATTCAGGAAGTATACTGCATTTACCATACCT…
Patino-Galindo, JA_2017	28152089	2014	B	Spain	Europe	2	103N, 225H		CCCATTAGTCCTATTGAAACTGTACCAGTAAAATTAAAGCCAGGGATGGATGGCCCAAAAGTTAAACAATGGCCATTGACAGAAGAAAAAATAAAAGCATTAGTAGAAATTTGTACAGAAATGGAAAAGGAAGGGAAAATTTCAAAAATTGGGCCTGAAAATCCATACAATACTCCAGTATTTGCTATAAAGAAAAAAGACAGTACTAAATGGAGAAAATTAGTAGATTTCAGAGAACTTAATAAGAGAACTCAAGACTTCTGGGAGGTTCAATTAGGAATACCACATCCTGCAGGGCTAAAAARGAACAAATCAGTAACAGTACTGGATGTGGGTGATGCATATTTTTCAGTTCCCTTAGATAAAGACTTTAGGAAGTACACTGCATTTACCATACCT…
Patino-Galindo, JA_2017	28152089	2014	B	Spain	Europe	1	103N		CCCATTAGTCCTATTGAAACTGTACCAGTAAAATTAAAGCCAGGAATGGATGGCCCAAAAGTTAAACAATGGCCATTGACAGAAGAAAAAATAAAAGCATTAATGGAAATTTGTTCAGAAATGGAAAAGGAAGGAAAAATTTCAAAAATTGGGCCTGAAAATCCATATAATACTCCAGTATTTGCCATAAAGAAAAAAGACAGTACTAAATGGAGAAAATTAGTAGAYTTCAGAGAACTTAATAAGAAAACTCAAGACTTCTGGGAAGTTCAATTAGGAATACCACATCCTGCAGGGTTAAAAAAGAAYAARTCAGTAACAGTRCTGGATGTGGGTGATGCATATTTTTCAGTTCCCTTAGATGAAGACTTCAGGAAGTATACTGCATTTACCATACCT…
Patino-Galindo, JA_2017	28152089	2014	B	Spain	Europe	2	108I, 181C		CCCATTAGTCCTATTGAAACTGTACCCGTTAAATTAAAGCCAGGAATGGATGGCCCAAGGGTTAAACAATGGCCATTGACAGAAGAAAAAATAAAAGCATTAATAGAAATTTGTACAGAATTGGAGGAGGACGGAAAAATTTCAAGAATTGGGCCTGAAAATCCATACAATACTCCAGTATTTGCCATAAGGAAAAAGAACAGTACTAAATGGAGAAAAGTAGTAGATTTCAGAGAACTTAATAAGAGAACTCAAGACTTCTGGGAAGTTCAATTAGGAATACCACATCCCGCAGGGTTACAAAAGAAAAAATCAGTATCAATACTGGATGTGGGTGATGCATATTTTTCAATTCCCTTAGATGAAGACTTCAGGAAGTATACTGCATTTACCATACCT…
Patino-Galindo, JA_2017	28152089	2014	B	Spain	Europe	1	188L		CCCATTAGTCCTATTGAAACTGTACCAGTAAAATTAAAGCCAGGAATGGATGGCCCAAAAGTTAAACAATGGCCATTGACAGAAGAAAAAATAAAAGCATTAGTAGAAATTTGTACAGAATTGGAAAAGGAAGGAAAAATTTCAAAAATTGGGCCTGAAAATCCATATAATACTCCAGTATTTGCCATAAAGAAAAAAGACGGTACTAAATGGAGAAAATTAGTAGATTTCAGAGAACTTAATAAGAGAACTCAAGACTTCTGGGAAGTTCAATTAGGAATACCACATCCCGCAGGGTTAAAAAAGAAAAAATCAGTAACAGTACTGGATGTGGGTGATGCATATTTTTCAGTTCCCTTAGATAAAGAATTCAGGAAGTATACTGCATTTACCATACCT…
Patino-Galindo, JA_2017	28152089	2014	B	Spain	Europe	3	98G, 103N, 225H		CCCATTAGTCCTATTGAAACTGTACCAGTAAAATTAAAGCCAGGAATGGATGGCCCAAAAGTTAAACAATGGCCATTGACAGAAGAAAAAATAAAAGCATTAGTAGAAATTTGTACAGAAATGGAAAAGGAAGGAAAAATTTCAAAAATTGGGCCTGACAATCCATATAATACTCCAATATTTGCCATAAAGAAGAAAAACAGTGATAGATGGAGAAAATTAGTAGATTTCAGAGAGCTTAATAAGAGAACTCAAGACTTCTGGGAAGTTCAATTAGGAATACCACATCCCGGAGGGTTAAAAAAGAACAAATCAGTAACAGTACTAGATGTGGGTGATGCATATTTTTCAGTTCCCTTAGATCCAGACTTCAGGAAGTATACTGCATTTACCATACCT…
Patino-Galindo, JA_2017	28152089	2014	B	Spain	Europe	1	108I		CCCATTAGTCCTATTGAAACTGTACCAGTTAAATTAAAGCCAGGAATGGATGGCCCAAARRTTAAGCAATGGCCATTAACAGAAGAAAAGATAAAAGCATTAATAGAAATTTGTACAGARATGGAAAAGGAAGGGAAAATTTCAAAAATTGGGCCTGAAAAYCCATACAATACTCCAGTATTTGCCATAAAGAAAAAAGACAGTACTAAATGGAGAAAATTAGTAGAYTTCAGAGAACTTAATAAGAGAACTCAAGACTTCTGGGAAGTTCAATTGGGAATACCTCATCCCTCAGGGTTAAAGAAGAAAAAATCAGTAACAATACTGGATGTGGGTGATGCATATTTTTCAGTTCCCTTAGATAAAGAGTTCAGGAAGTWTACTGCATTTACCATACCT…
Patino-Galindo, JA_2017	28152089	2014	B	Spain	Europe	1	101E		CCCATTAGTCCTATTGAAACTGTACCAGTAAAATTAAAGCCAGGAATGGATGGYCCAAAAGTTAAACAATGGCCATTGACAGAAGAAAAAATAAAAGCATTAATAGAAATTTGTACAGAAATGGARAAGGAAGGGAAAATTTCAAAAATTGGGCCTGAAAATCCATACAATACTCCAGTATTTGCCATAAAGAAAAAAGACAGTACTAAATGGAGAAAATTAGTAGATTTCAGAGAACTTAATAAGAGAACTCAAGACTTCTGGGAAGTTCAATTAGGAATACCACATCCCGCAGGGTTARAAAAGAAAAAATCAGTAACAGTACTRGATGTGGGTGATGCATACTTTTCAGTTCCCTTATATGAAGACTTCAGGAAGTATACTGCATTTACCATACCT…
Patino-Galindo, JA_2017	28152089	2014	B	Spain	Europe	2	103N, 181I		CCCATTAGTCCTATTGAAACTGTACCAGTAAAATTAAAGCCAGGAATGGATGGCCCAAAAGTTAAACAATGGCCATTGTCAGAAGAAAAAATAAAAGCATTAGTAGAAATTTGTACAGAATTGGAAAAGGAAGGAAAAATTTCAAAAATTGGGCCTGAAAATCCATATAATACTCCAGTATTTGCCATAAAGAAAAAAGACAGTACTAAATGGAGAAAATTAGTAGATTTCAGAGAACTTAATAAAAGAACTCAAGACTTCTGGGAAGTTCAACTAGGAATACCACATCCTGCAGGGTTAAAAAAGAACAAATCAGTAACAGTAYTGGATGTGGGTGATGCATATTTTTCAGTTCCCTTAGATAAAGACTTTAGGAAGTATACAGCATTTACCATACCT…
Patino-Galindo, JA_2017	28152089	2014	B	Spain	Europe	1	188L		CCCATTAGTCCTATTGAAACTGTACCAGTAAAATTAAAGCCAGGAATGGATGGTCCAAGAGTTAAACAATGGCCATTGACAGAAGAAAAGATAAAAGCATTAATAGAAATTTGTACAGAAATGGAAAAGGAAGGAAAAATTTCAAAAATTGGACCTGAAAATCCATACAATACTCCAGTGTTTGCTATAAAGAAAAAAGGCAGTACTAAATGGAGAAAATTAGTAGATTTCAGAGAACTTAATAAGAGAACTCAAGACTTCTGGGAAGTTCAATTAGGAATACCACATCCCGCAGGGTTACAAAAGAAAAAATCAGTAACAGTACTGGATGTGGGTGATGCATATTTTTCAGTTCCCTTAGATAAAGACTTCAGGAAGTATACTGCATTTACCATACCT…
Patino-Galindo, JA_2017	28152089	2014	B	Spain	Europe	1	108I		CCTATTAGTCCTATTGAAACTGTACCAGTAAAATTAAAGCCAGGAATGGATGGCCCAAGAGTTAAACAATGGCCATTGACAGAAGAAAAAATAAAAGCATTAGTAGAAATTTGTACAGAAATGGAAAAGGAAGGAAAAATTTCAAGAGTTGGGCCTGAGAATCCATACAATACTCCAATATTTGCCATTAAGAAAAAGGATAGTACTAAATGGAGAAAATTAGTAGATTTCAGAGAACTTAACAAGAGAACTCAAGACTTCTGGGAAGTCCAATTAGGAATACCACATCCCGCAGGGTTAAAGAAGAAAAAATCAGTAACAATACTAGATGTGGGTGATGCATATTTTTCAGTTCCCTTAGACAAAGAATTCAGAAAGTATACTGCATTTACCATACCT…
Patino-Galindo, JA_2017	28152089	2014	B	Spain	Europe	3	100I, 103N, 188H		CCCATTAGTCCTATTGAAACTGTACCAGTAAAATTAAAGCCAGGAGTGGATGGCCCAAAAGTTAAACAATGGCCATTGACARAAGAAAAAATARAAGCATTARTAGAAATTTGTACAGAAATGGAAAAGGAAGGAAAAATTTCAAAAATTGGGCCTGAAAACCCATACAATACTCCAGTATTTGCCATAAAGAGAAAAGACARTACTAAGTGGAGAAAATTAATGGATTTCAGAGAGCTTAATAGGAAAACTCAAGACTTTTGGGAAGTTCAATTAGGAATACCACACCCCGCAGGGWTAAAAAAGAACAAATCAGTAACAGTACTGGATGTGGGTGATGCATATTTTTCAGTTCCMTTAGACAAGGAATTCAGAAAGTATACTGCATTTACCATACCT…
Patino-Galindo, JA_2017	28152089	2014	B	Spain	Europe	1	103N		CCCATTAGTCCTATTGAAACTGTACCAGTAAAATTAAAGCCAGGAATGGATGGCCCAAGAGTTAAACAATGGCCATTGACAGAAGAAAAAATAAAAGCATTAGTAGAAATTTGTACAGAAATGGARAAGGAAGGAAAAATTTCAAAAATTGGGCCTGAAAATCCATATAATACTCCAGTATTTGCCATAAAGAAAAAAGACAGTACTAAATGGAGAAAATTAGTAGATTTCAGAGAACTTAATAAAAGAACTCAAGACTTCTGGGAAGTTCAACTAGGAATACCACATCCCGCAGGGTTAAAAAAGAACAAATCAGTAACAGTACTGGATGTGGGTGATGCATATTTTTCAGTTCCCTTAGATAAAGACTTCAGGAAGTATACTGCATTTACCATACCT…
Patino-Galindo, JA_2017	28152089	2014	B	Spain	Europe	1	101E		CCCATTAGTCCTATTGAAACTGTACCAGTAAAATTAAAGCCAGGAATGGATGGCCCAAAAGTTAAACAATGGCCATTGACAGAAGAAAAAATAAAAGCACTAGTAGAAATTTGTACAGAAATGGAAAAGGAAGGGAAAATTTCAAAAATTGGGCCTGAAAATCCATACAATACTCYARTATTTGCCATAAAGAAAAAGGACAGTACTAAATGGAGAAAATTGGTAGATTTCAGAGAACTTAATAAGAAAACTCAAGAYTTCTGGGAAGTTCAATTAGGAATACCACATCCCTCAGGGTTAGAACAGAAAAAATCAGTAACAGTACTGGATGTGGGTGATGCATATTTTTCAGTTCCCTTAGATAAAGACTTCAGGAAGTATACTGCATTTACCATACCT…
Patino-Galindo, JA_2017	28152089	2014	B	Spain	Europe	1	103N		CCCATTAGTCCTATTGAAACTGTACCAGTAAAATTAAAGCCAGGAATGGATGGCCCAAAAGTTAAACAATGGCCATTGTCAGAAGAAAAAATAAAAGCATTAGTAGAAATTTGTACAGAAATGGAAAAGGAAGGAAAAATTTCAAAAATTGGGCCTGAAAATCCATATAATACTCCAGTATTTGCCATAAAGAAAAARGACAGTACTAAATGGAGAAAATTAGTAGATTTCAGAGAACTTAATAAAAGAACTCAAGATTTCTGGGAAGTTCAAYTAGGAATACCACATCCCGCAGGGTTAAAAAAGAACAAATCAGTAACAGTACTGGATGTGGGTGATGCATATTTTTCAGTTCCCTTAGATAAAGACTTCAGGAAGTATACTGCATTTACCATACCT…
Patino-Galindo, JA_2017	28152089	2014	B	Spain	Europe	3	98G, 103N, 225H		CCCATTAGTCCTATTGAAACTGTACCAGTAAAATTAAAGCCAGGGATGGATGGCCCAAAAGTTAAACAATGGCCATTGACAGAAGAAAAAATAAAAGCATTAATAGAAATCTGTACAGAATTGGAAAAGGAAGGAAAGATTTCAAAAATTGGGCCTGAAAATCCATACAATACCCCAGTATTTGCCATAAAGAAAAAGGACAGTACTAAATGGAGAAAAGTAGTAGATTTCAGAGAACTTAATAAGAGAACTCAAGACTTCTGGGAAGTTCAATTAGGAATACCACATCCCGGAGGTTTAAAAAAGAACAAATCAGTAACAGTACTGGATGTGGGTGATGCATATTTTTCAGTTCCCTTAGATAAAGAATTTAGGAAGTATACTGCATTTACCATACCT…
Patino-Galindo, JA_2017	28152089	2014	B	Spain	Europe	1	108I		CCCATTAGTCCTATTGAAACTGTACCAGTAAAGTTAAAGCCAGGAATGGATGGCCCAAGAGTTAAACAATGGCCATTGACAGAAGAAAAAWTAAAAGCATTAGYAGAAATTTGTACAGAGATGGAAAAGGAAGGAAAAATTTCAARAATTGGGCCTGAAAATCCATACAATACTCCAGTGTTTGCCATAAAGAAAAAAGACAGCACTAAATGGAGAAAATTAGTAGATTTCAGAGAACTGAATAAGAGAACTCAAGACTTCTGGGAAGTTCAATTAGGAATACCACATCCCGCAGGGTTACAAAAGAAAAAATCAGTAACARTACTGGATGTGGGTGATGCATATTTTTCAGTTCCCTTAGATAAAGACTTCAGGAAGTATACTGCATTTACCATACCT…
Patino-Galindo, JA_2017	28152089	2014	B	Spain	Europe	1	103N		CCCATTAGTCCTATTGAAACTGTACCAGTAAAATTAAAGCCAGGAATGGATGGCCCAAAAGTCAAACAATGGCCATTGACAGAAGAAAAAATAAAAGCATTAGTAGAAATTTGTACAGAAATGGAAAAGGAAGGGAAAATTTCAAAAATTGGGCCTGAAAATCCATACAATACTCCAGTATTTGCCATAAAGAAAAAAGACAGTACCAAATGGAGAAAATTAGTAGACTTCAGAGAGCTTAATAAGAGAACTCAAGACTTCTGGGAAGTTCAATTRGGAATACCACATCCCTCAGGGTTAAAAMAGAATAAGTCAGTAACAGTACTGGATGTGGGAGATGCTTATTTTTCAGTTCCTTTAGATAAAGAATTCAGAAAGTATACTGCATTTACCATACCT…
Patino-Galindo, JA_2017	28152089	2014	B	Spain	Europe	1	103N		CCCATTAGCCCTATTGAAACTGTACCAGTAAAATTAAAGCCAGGAATGGATGGCCCAAAAGTTAAACAATGGCCATTGACAGAAGAAAAAATAAAAGCATTAGTAGAAATTTGTACAGAAATGGAAAAGGAAGGAAAAATTTCRRAAATTGGGCCTGAAAAYCCATATAATACTCCAATATTTGCCATAAAGAAAAAAGACAGTACTAAATGGAGAAAATTAGTAGATTTCAGAGAACTTAACAAGAGAACCCAAGACTTCTGGGAGGTTCAATTAGGAATACCACATCCAGCAGGGTTAAAAAAGAACAAATCAGTAACAGTACTGGATGTGGGTGATGCATATTTTTCAGTTCCCTTAGATGAAGACTTCAGGAAGTATACTGCATTTACCATACCT…
Patino-Galindo, JA_2017	28152089	2014	B	Spain	Europe	2	103N, 188L		CCCATTAGTCCTATTGAAACTGTACCAGTAAAATTAAAGCCAGGAATGGATGGGCCAAAAGTTAAACAATGGCCATTGACAGAAGAAAAAATAAAAGCATTAATRGAAATTTGTGCAGAAATGGAAAAGGAAGGGAAAATTTCAAAAATTGGGCCTGAAAATCCATACAATACTCCAGTATTTGCCATAAAGAAAAAAGATGGTACTAAATGGAGAAAATTAGTAGATTTCAGAGAACTTAATAARAAAACTCAAGACTTCTGGGAAGTTCAATTAGGAATACCACATCCTGCAGGGTTAAAACAGAACAAATCAGTAACAGTACTGGATGTGGGTGATGCATATTTTTCAGTTCCCTTAGATAAAGATTTCAGGAAGTATACTGCATTTACCATACCT…
Patino-Galindo, JA_2017	28152089	2014	B	Spain	Europe	1	188C		CCCATTAGTCCTATTGAAACTGTACCAGTAAAATTAAAGCCAGGAATGGATGGCCCAARAGTTAAACAATGGCCATTGACAGAAGAGAAAATAAAAGCATTAGTAGAAATTTGTACAGAAATGGAAAAGGAAGGGAAAATTTCAAGAGTTGGGCCTGAAAATCCATACAATACTCCAGTATTTGCCATAAAGAAAAAARACAGTACCRAGTGGAGAAAATTAGTAGATTTCAGGGAACTTAATAAGAGAACTCAAGACTTCTGGGAAGTTCAATTAGGAATACCACATCCTGCAGGGTTAAAAAAGAAAAAATCATTAACAGTATTGGATGTGGGTGATGCATACTTTTCAGTTCCCTTAGACAAAGACTTCAGGAAGTACACTGCGTTTACCATACCT…
Patino-Galindo, JA_2017	28152089	2014	B	Spain	Europe	1	108I		CCCATTAGTCCTATTGAAACTGTACCAGTAAAGTTAAAGCCAGGAATGGATGGCCCAAGAGTTAAACAATGGCCATTGACAAAAGAAAAAATAAAAGCATTAGTAGAAATTTGTACAGAGATGGAAAAGGAAGGAAAAATTTCAAAAATTGGGCCTGAAAATCCATACAATACTCCAGTGTTTGCCATAAAGAAAAAAGACAGCACTAAATGGAGAAAATTAGTAGATTTCAGAGAACTGAATAAGAGAACTCAAGACTTCTGGGAAGTTCAATTAGGAATACCACATCCCGCAGGGTTACAAAAGAAAAAATCAGTAACAATACTGGATGTGGGTGATGCATATTTTTCAGTTCCCTTAGATAAAGACTTCAGGAAGTATACTGCATTTACCATACCT…
Patino-Galindo, JA_2017	28152089	2014	B	Spain	Europe	2	181C, 230L		CCCATTAGTCCTATTGAAACTGTACCAGTAAAACTAAAGCCAGGAATGGATGGCCCAAAAGTTAAACAATGGCCATTGACAGAAGAAAAAATAAAAGCATTAATAGAAATATGTACAGAAATGGAAAAAGAAGGAAAGATTTCAAAAATTGGGCCTGATAATCCATATAATACTCCAGTATTTGCCATAAAGAGAAAAGACAGTACTAAATGGAGGAAATTAGTAGATTTCAGGGAACTTAATAAGAGAACTCAAGACTTCTGGGAAGTTCAATTAGGAATACCACATCCCGCAGGGTTAAAAAAGAAAAAATCAGTAACAGTACTGGATGTGGGTGATGCATATTTTTCAGTTCCCTTAGATAATAGATTCAGGGAGTATACTGCATTTACCATACCT…
Patino-Galindo, JA_2017	28152089	2014	B	Spain	Europe	1	106I		CCCATTAGTCCTATTGAAACTGTACCAGTAAAATTAAAGCCAGGAATGGATGGCCCAAAAGTTAAACAATGGCCAYTGACAGAAGAAAAAATAAAAGCATTAATAGAAATTTGTACAGAAATGGAAAAGGAAGGAAAAATTTCAAGAATTGGGCCTGAAAACCCATACAATACTCCAGTATTTGCCATAAAGAAAAAAGACAGTACTAAATGGAGAAAATTAGTAGATTTCAGAGAACTTAATAAGAGAACYCAAGACTTCTGGGARGTTCAATTAGGAATACCACACCCCGCAGGGTTAAAAAAGAAAAAATCAATAACAGTACTAGATGTGGGTGAYGCATATTTTTCAGTTCCCTTAGATAAAGARTTCAGGAAGTATACTGCATTTACCATACCT…
Patino-Galindo, JA_2017	28152089	2014	B	Spain	Europe	1	103N		CCCATTAGTCCTATTGAAACTGTACCAGTAAAATTAAAGCCAGGAATGGATGGCCCAAAAGTTAAACAATGGCCATTGACAGAAGARAAAATAAAAGCATTAGTAGAAATTTGTACAGAAATGGAAAAGGARGGRAAAATTTCAAAAATTGGGCCTGAAAATCCATACAATACTCCAATATTTGCCATAAAGAAAAAAGACAGTACTAAGTGGAGAAAATTAGTAGATTTCAGAGAGCTTAATAAGAAAACTCAAGACTTCTGGGAAGTTCAATTAGGAATACCACACCCCGCAGGGTTGAAAAAGAACAAATCAGTGACAGTACTAGATGTGGGTGATGCATAYTTTTCAGTACCCTTAGACAAAGAATTCAGAAAGTATACTGCATTTACCATACCT…
Patino-Galindo, JA_2017	28152089	2014	B	Spain	Europe	2	103N, 108I		CCCATTAGTCCTATTGAAACTGTACCAGTAAAACTAAAGCCAGGAATGGATGGCCCAAAAGTTAAACAATGGCCATTGACAGAAGAAAAAATAAAAGCATTAACAGAAATTTGTACAGAAATGGAAAAGGAAGGAAAGATTTCAAAAATTGGGCCTGAAAATCCATATAATACTCCAATATTTGCCATAAAGAAAAAAGACAGTACTARATGGAGAAAATTAGTAGATTTCAGAGAACTTAATAAAAGAACTCAAGACTTCTGGGAAGTACAATTAGGGATACCACATCCTGCAGGGTTAAAAAAGAACAAATCAGTAACAATATTGGATGTGGGTGATGCATATTTTTCAGTTCCTTTAGATAAAGAATTCAGGAAGTATACTGCATTTACCATACCT…
Patino-Galindo, JA_2017	28152089	2014	B	Spain	Europe	2	103N, 188L		CCCATTAGTCCTATTGAAACTGTACCAGTAAAATTAAAGCCAGGAATGGATGGCCCAAAAGTTAAACAATGGCCATTGACAGAAGAAAAAATAAAAGCATTAATGGAAATTTGTGCAGAATTGGAAAAGGAAGGGAAAATTTCAAAAATTGGGCCTGAAAATCCATACAATACTCCAGTATTTGCCATAAAGAAAAAAGACAGTACTAAATGGAGAAAATTACTAGATTTCAGAGAACTTAATAAGAAAACTCAAGACTTCTGGGAGGTTCAATTAGGAATACCACACCCTGCAGGGTTAAAACAGAACAAATCAGTAACAGTACTGGATGTGGGTGATGCATATTTTTCAGTTCCCTTATATGAAGAATTCAGGAAGTACACTGCATTTACCATACCT…
Patino-Galindo, JA_2017	28152089	2014	B	Spain	Europe	2	103N, 225H		CCCATTAGTCCTATTGAGACTGTACCAGTAAAATTAAAGCCAGGAATGGATGGCCCAAAAGTTAAACAATGGCCATTGACAGAAGAAAAAATAAAAGCATTAGTAGAAATTTGTACAGAAATGGAAAAGGAAGGAAAAATTTCAAAAATTGGGCCTGAAAATCCATACAATACTCCAGTATTTGCTATAAAGAAAAAGGACAGTACTAAATGGAGAAAATTAGTAGACTTCAGAGAACTTAATAAGAGAACTCAAGACTTCTGGGAAGTTCAATTAGGAATACCACATCCCGCAGGGCTAAAAAAGAATAAATCAGTAACAGTACTGGATGTGGGTGATGCATATTTCTCAGTTCCTTTAGATAAAGAATTCAGGAAGTATACTGCATTTACTATACCT…
Patino-Galindo, JA_2017	28152089	2014	B	Spain	Europe	3	98G, 100I, 190E		CCCATTAGTCCTATTAAAACTGTACCAGTAAAATTAAAGCCAGGAATGGATGGCCCAAAGGTTAAACAATGGCCATTGACAGAAGAAAAAATAAAAGCATTAGTAGAAATTTGTACAGAAATGGAGAAGGAAGGGAAAATTTCAAAAATTGGGCCTGAAAATCCATACAATACTCCAGTATTTGCCATAAAGAAAAAGAACAGTAATAGATGGAGAAAAATAACAGATTTCAGAGAACTTAATAAGAGAACTCAAGACTTCTGGGAAGTACAGTTAGGAATACCACATCCCGGAGGGATAAGAAAGAAAAAATCAGTAACAGTACTGGACGTGGGTGATGCATATTTTTCAGTTCCCTTAGATGAAGACTTCAGGAAGTATACTGCATTTACCATACCT…
Patino-Galindo, JA_2017	28152089	2014	B	Spain	Europe	2	103N, 225H		CCCATTAGTCCTATTGAAACTGTACCAGTAAAATTAAAGCCAGGAATGGATGGCCCAAAAGTKAAACAATGGCCATTGACAGAAGAAAAAATAAAAGCATTAATAGAAATTTGTACAGAAATGGAAARGGAAGGGAAAATTTCAAAAATTGGGCCTGAGAATCCATACAACACTCCAGTATTTGCCATAAAGAAAAAAGACAGTACTAAATGGAGAAAATTAGTAGATTTCAGAGAACTTAATAAGAGAACTCAAGACTTCTGGGAAATTCAACTAGGAATACCACATCCCTCAGGGTTAAAAAAGAACAAATCAGTAACAGTACTGGATGTGGGTGATGCATATTTTTCAGTTCCCTTAGATAAAGACTTCAGGAAGTATACTGCATTTACCATACCT…
Patino-Galindo, JA_2017	28152089	2014	B	Spain	Europe	1	103N		CCCATTAGTCCTATTGATACTGTACCAGTAAAATTAAAGCCAGGAATGGATGGCCCAAAAGTTAAACAATGGCCATTGACAGAAGAAAAAATAAAAGCATTAGTAGAAATTTGTACAGAAATGGAAAAGGAAGGAAAAATTTCAAAAATTGGGCCTGAAAATCCATATAATACTCCAATATTTGCCATAAAGAAGAAAAACAGTGATAAATGGAGAAAATTAGTAGATTTCAGAGAACTTAATAAAAGAACTCAAGACTTCTGGGAAGTTCAATTAGGAATACCACATCCCTCAGGGTTAAAAAAGAACAAATCAGTAACAGTACTGGATGTGGGTGATGCATATTTTTCAGTTCCCTTAGATGAAGACTTCAGGAAGTATACTGCATTTACCATACCT…
Patino-Galindo, JA_2017	28152089	2014	B	Spain	Europe	2	181C, 221Y		CCCMTTAGTCCTATTGACACTGTACCAGTAAAATTAAAGCCMGGAATGGATGGCCCAAAGGTTAAACAATGGCCATTGACAGAAGAGAAAATAAAAGCMTTAGTAGAAATTTGTACAGAAATGGAAAAGGAAGGGAAAATTTCAAAAATTGGGCCTGAAAATCCATACAATAMTSCMGTATTTGCCATAAAGAAAAAAGACAGTAMTAAATGGAGAAAAATAGTAGACTTCAGAGAACTTAATAAGAGAAMTCAGGAMTTYTGGGAAGTTCAATTAGGAATACCACATCCCGCAGGSTTWAAAAAGAAAAAATCAGTAACAGTACTGGATGTGGGTGATGCATATTTTTCAGTTCCCTTAGATAAAGACTTCAGGRAGTATACTGCATTTACCATACCT…
Patino-Galindo, JA_2017	28152089	2014	B	Spain	Europe	2	101P, 103N		CCCATTAGTCCTATTGAAACTGTACCAGTAAGATTAAAGCCAGGAATGGATGGCCCAAGAGTTAAACAATGGCCATTGACAGAGGAAAAAATAAAAGCATTAATAGAAATTTGTACAGAATTGGAAGAAGAAGGAAAAATTTCAAAAATTGGGCCTGAGAATCCATACAATACTCCAGTATTTGCCATAAAGAAAAAAGATGGTACTAAATGGAGAAAAATAACAGATTTCAGAGAACTTAATAAAAGAACTCAAGACTTCTGGGAAGTTCAATTAGGAATACCACATCCCGCAGGGTTACCAAAGAATAAATCAGTATCAGTACTGGATGTGGGTGATGCATATTTTTCAATTCCCTTAGATAAAGATTTCAGGAAGTATACTGCATTTACCATACCC…
Patino-Galindo, JA_2017	28152089	2014	B	Spain	Europe	4	103N, 108I, 181C, 225H		CCCATTAGTCCTATTGAAACTGTACCAGTAAGATTAAAGCCAGGAATGGATGGCCCAAAAGTTAAACAATGGCCATTGACAGAGGAAAAAATAAAAGCATTAAGAGAAATTTGTACAGAATTGGAAAAGGAAGGAAAAATTTCAAAAATTGGGCCTGAAAATCCATACAATACTCCAGTATTTGCCATAAAGAAAAAAGACGGTACTAAATGGAGAAAAKTAGTAGATTTCAGAGAACTTAATAAGAGAACTCAAGACTTCTGGGAAATTCAATTAGGAATACCACATCCCTCAGGATTAAAACAGAACAAATCAGTAACAATAATAGATGTGGGCGATGCATATTTTTCAGTTCCCTTAGACAAAGAATTCAGGAAGTATACTGCATTTACCATACCT…
Patino-Galindo, JA_2017	28152089	2014	B	Spain	Europe	1	181C		CCCATTAGTCCTATTGAAACTGTACCAGTAAAATTAAAGCCAGGAATGGATGGCCCAAAAGTTAAACAATGGCCATTGACAGAAGAAAAAATAAAAGCATTAGTAGAAATTTGTACAGAATTGGAAGAGGAAGGAAAAATTTCAAGAATTGGGCCTGAAAATCCATATAATACTCCAGTRTTTGCYATAAAGAAAAAAGACAGTACTAAATGGAGAAAATTAGTAGATTTCAGAGAACTTAATAAGAGAACTCAAGACTTCTGGGAAGTTCAATTAGGAATACCACATCCCGCAGGGTTAAAAAAGAAAAAATCAGTAACAGTACTGGATGTGGGTGATGCATATTTTTCAATTCCCTTAGATGAAGACTTCAGGAAGTATACTGCATTTACCATACCT…
Patino-Galindo, JA_2017	28152089	2014	B	Spain	Europe	1	108I		CCCATTAGTCCTATTGAAACTGTACCAGTAAAATTAAAGCCAGGAATGGATGGCCCAAAAGTTAAACAATGGCCATTGACAGAGGAAAAAATAAAAGCATTARTAGAAATTTGTACAGAAATGGAAAAGGAAGGGAAAATTTCAAGAGTTGGGCCTGAAAATCCATACAATACTCCAGTATTTGCCATAAAGAAAAAAGACAGTACTAAATGGAGAAAATTAGTAGATTTCAGAGAACTTAATAGGAAAACTCAAGACTTCTGGGAAGTTCAATTAGGAATACCACATCCCGCAGGGTTAAAAAAGAAAAAATCAGTAACAATACTGGATGTGGGTGATGCATATTTTTCAGTTCCCTTATGTGAAGACTTCAGGAAGTATACTGCATTTACCATACCT…
Patino-Galindo, JA_2017	28152089	2014	B	Spain	Europe	2	181C, 230L		CCCATTAGTCCTATTGAAACTGTACCAGTAAAATTAAAGCCAGGAATGGATGGCCCAAAAGTTAAACAATGGCCATTGACAGAAGAAAAAATAAAAGCATTAGTAGAAATTTGTACAGAAATGGAAAAGGAAGGAMAAATTTCAAAAATTGGGCCTGAAAATCCATATAATACTCCAGTATTTGCCATAAAGAGGAAAGACAGTACTAAATGGAGAAAAGTGGTAGATTTCAGAGAACTTAATAAGAGAACTCAAGACTTCTGGGAAGTTCAATTAGGAATACCACATCCCTCAGGATTGAAAAAGAAAAAATCAGTRACAGTACTGGATGTGGGAGATGCATTTTTCTCAGTTCCCTTAGATGAAAATTTCAGGAAGTATACTGCATTTACCATACCT…
Patino-Galindo, JA_2017	28152089	2014	B	Spain	Europe	2	190A, 318F		CCCATTAGTCCTATTGAAACTGTACCAGTAAAATTAAAGCCAGGAATGGATGGCCCAAAAGTTAAACAATGGCCACTGACAGAAGAAAAAATAAAAGCATTAATAGAAATTTGTRCAGAAATGGAAAAGGAAGGAAAAATTTCAAAAATTGGGCCTGAAAACCCATACAATACTCCAGTATTTGCCATAAAGAAAAAAGACAGTACTAAGTGGAGAAAAGTAGTAGATTTCAGAGAGCTTAACAAGAGAACTCAAGACTTCTGGGAAGTTCAATTAGGAATACCACACCCAGCAGGGTTAAAGAAGAAAAAATCAGTAACAGTACTGGATGTGGGTGATGCATTTTTTTCAGTTCCCTTAGACAAAGAATTCAGGAAGTACACTGCATTTACCATACCT…
Patino-Galindo, JA_2017	28152089	2014	B	Spain	Europe	2	103N, 225H		CCCATTAGTCCTATTGAAACTGTATCAGTAAAATTAAAGCCAGGAATGGACGGCCCAAAAGTTAAACAATGGCCATTGACAGAAGAAAAAATAAAAGCATTAGTAGAAATTTGTACAGAAATGGAAAAGGAAGGAAAAATTTCAAAAATTGGGCCTGAAAATCCATACAATACTCCAGTATTTGCTATAAAGAAAAAAGACAGCACTAAATGGAGAAAAATAGTAGACTTCAGAGAACTTAACAAGAGAACTCAAGACTTTTGGGAAGTTCAATTAGGGATACCACATCCCGCAGGGTTAAAAAAGAACAAATCAGTAACAGTACTRGATGTGGGTGATGCATATTTCTCAGTTCCTTTAGATAAAGATTTCAGGAAGTATACTGCATTTACCATACCT…
Patino-Galindo, JA_2017	28152089	2014	B	Spain	Europe	1	181C		CCCATTAGTCCTATTGAAACTGTACCAGTAAAATTAAAGCCAGGAATGGATGGCCCAAGAGTTAAACAATGGCCATTGACAGAAGAAAAATTAAAAGCATTAGTAGAAATTTGTACAGAAATGGAAAAGGAAGGAAAAATTTCAAAAATTGGGCCTGAAAATCCATACAATACTCCAGTATTTGCCATAAAGAAGAAAAATAGTACTAGGTGGAGAAAATTAATAGACTTCAGAGAACTTAATAAGAGAACCCAAGATTTCTGGGAAGTTCAATTAGGAATACCACATCCCGCAGGGTTAAAAAAGAAAAAATCAGTAACAGTACTGGATGTGGGTGATGCATATTTTTCAGTTCCTTTAGATGAAAACTTCAGGAAGTATACTGCATTTACCATACCT…
Patino-Galindo, JA_2017	28152089	2014	B	Spain	Europe	2	103N, 234I		CCCATTAGTCCTATTGAAACTGTACCAGTAAAATTGAAGCCAGGAATGGATGGCCCAAAAGTTAAACAATGGCCATTGACAGAAGAAAAAATAAAAGCATTAGTAGAAATTTGTACAGAAATGGAAAAGGAAGGGAAAATTTCAAAAATTGGGCCTGAAAATCCATACAATACTCCAGTATTTGCCATAAAGAAAAAGGACAGTACTAAATGGAGAAAATTAGTAGATTTCAGAGAACTTAATAAGAGAACTCAAGACTTCTGGGAAGTTCAATTAGGAATACCACATCCCGCAGGGTTAAAAAAGAACAAATCAGTAACAGTTCTGGATGTGGGTGATGCATATTTCTCAGTTCCCTTAGATAAAGACTTCAGGAAGTATACTGCATTCACCATACCT…
Patino-Galindo, JA_2017	28152089	2014	B	Spain	Europe	4	98G, 103N, 181V, 221Y		CCCATTAGTCCTATTGAAACTGTACCAGTAAAATTAAAGCCAGGAATGGATGGCCCAAAAGTTAAACAATGGCCATTGACAGAAGAAAAGATAAAAGCATTAGTAGAAATTTGCTCAGAACTGGAAAATGAAGGGAAAATTTCAAAGATTGGGCCTGAAAATCCATACAATACTCCAGTATTTGCCATAAAGAAAAAAGACGGTACTAAATGGAGAAAATTAGTAGATTTCAGAGAACTTAATAAGAGAACTCAAGACTTCTGGGAAGTCCAATTAGGAATACCACATCCCGGAGGGTTAAAAAAGAATAAATCAGTAACAGTACTGGATGTAGGTGATGCATATTTTTCAGTTCCCTTGGATAAAGACTTTAGGAAGTATACTGCATTTACCATACCT…
Patino-Galindo, JA_2017	28152089	2014	B	Spain	Europe	2	188C, 318F		CCCATTAGTCCTATTGAAACTGTACCAGTAAAATTAAAGCCAGGAATGGATGGCCCAAGAGTTAAACAATGGCCATTGACAGAAGAAAAAATAAAAGCATTAGTAGAAATTTGTACAGAAATGGAAAAGGAAGGAAAAATYTCAAGAATTGGGCCTGAAAATCCATATAATACTCCAGTATTTGCCATAAAGAAAAARGACAGTACTAARTGGAGAAAAGTAGTAGATTTCAGAGAACTTAATAAGAGAACTCAAGACTTCTGGGAAGTTCAATTAGGTATACCACATCCCTCAGGGTTAAGAAAGAAAAAATCAGTAACAGTACTAGATGTGGGTGATGCATATTTCTCAGTCCCTTTAGATCAAGACTTCAGAARGTATACTGCATTTACCATACCT…
Patino-Galindo, JA_2017	28152089	2014	B	Spain	Europe	1	190A		CCCATAAGTCCTATTGAGACTGTACCAGTAAAATTAAAGCCAGGAGTGGATGGCCCAAGAGTTAAACAATGGCCATTGACAGAAGAAAAAATAAAAGCATTAGTAGAAATCTGTACAGAAATGGAAAAGGAAGGGAAGATTTCAAAAATTGGGCCTGAAAATCCATACAATACTCCAGTATTTGCAATAAAGAAAAAAGACAGTACTAAATGGAGAAAATTAGTAGATTTCAGAGAACTTAATAAGAAAACTCAAGACTTCTGGGAGGTTCAATTAGGAATACCACATCCCTCAGGGTTACAAAGGAAAGAATCAGTAACAGTAYTGGATGTGGGTGATGCATATTTTTCAGTTCCCTTAGATGAAGACTTCAGGAAGTATACTGCATTYACCATACCT…
Patino-Galindo, JA_2017	28152089	2014	B	Spain	Europe	3	100I, 103N, 221Y		CCCATTAGTCCTATTGAAACYGTACCAGTAAAATTAAAGCCAGGAATGGATGGCCCAAGAGTTAAACAATGGCCATTGACAGAAGAAAAAATAAAAGCATTAGTAGAAATCTGTACAGAAATGGAAAAGGAAGGGAAAATTTCAAAAATTGGGCCTGAAAATCCATATAATACTCCAGTATTTGCCATAAAGAAAAAAGACAGTACTAAATGGAGAAAAGTAGTAGATTTCAGAGAACTTAATAAGAGAACTCAAGACTTCTGGGAAGTTCAATTAGGAATACCACATCCCGCAGGGATAAAAAAGAACAAATCAGTAACAGTACTGGATGTGGGTGATGCATATTTCTCAGTTCCCTTAGATAAAGAATTCAGAAAATATACTGCATTTACCATACCT…
Patino-Galindo, JA_2017	28152089	2014	B	Spain	Europe	1	103N		CCCATTAGTCCTATTGAAACTGTACCAGTAAAGTTAAAACCAGGAATGGATGGCCCAAAAGTTAAGCAATGGCCCTTGACAGAAGAGAAAATAAAAGCATTAGTAGAAATTTGTACAGAAATGGAAAAGGAAGGGAAAATTTCAAAAATTGGGCCTGAAAATCCATACAATACTCCAGTATTTGCCATAAAGAAAAAAGACAGTACTAAATGGAGAAAATTAGTAGATTTTAGAGAACTTAATAAGAGAACTCAAGACTTCTGGGAAGTTCAATTAGGGATACCACATCCCGCAGGGTTAAAAAAGAATAAATCAGTAACAGTGCTAGATGTGGGTGATGCATATTTTTCAATTCCCTTAGATGAAGACTTCAGGAAGTATACTGCATTTACCATACCT…
Patino-Galindo, JA_2017	28152089	2014	B	Spain	Europe	1	103N		CCCATTAGTCCTATTGAAACTGTACCAGTAAAATTAAAGCCAGGAATGGATGGCCCAAAAGTTAAACAATGGCCATTGACAGAAGAAAAAATAAAAGCATTACTRGAAATTTGTGCAGAAATGGAAAAGGAAGGGAAAATTTCAAAAATTGGGCCTGAAAATCCATACAATACTCCAGTATTTGCTATAAAGAAAAAAGACAGTACTAAATGGAGAAAATTAGTAGATTTCAGAGAACTTAATAAGAAAACTCAAGACTTTTGGGAGGTTCAATTAGGAATACCACATCCTGCAGGGTTAAAAAAGAACAAATCAGTAACAGTACTGGATGTGGGTGATGCATATTTTTCAGTTCCCTTAGATAAAGACTTCAGGAAGTACACTGCATTTACCATACCT…
Patino-Galindo, JA_2017	28152089	2014	B	Spain	Europe	1	98G		CCCATTAGTCCTATTGAMACTGTACCAGTAAAATTAAAGCCAGGAATGGATGGYCCGAGGGTTAAACAATGGCCATTGACAGAAGAAAAAATAAAAGCATTAGTAGAAATTTGTACAGAACTGGAAAAGGACGGAAAAATTTCAAAAATTGGGCCTGAAAATCCATACAATACTCCAATATTTGCCATAAAGAAAAAAGACRGTACTAAATGGAGRAAATTAGTAGAYTTCAGAGAACTTAATAAGAGAACTCAAGACTTCTGGGAAGTTCAATTAGGAATACCACATCCCGSAGGGTTAAAAAAGAAAAAATCAGTAACAGTACTRGATGTGGGTGATGCATATTTTTCAATTCCCTTAGATGAAAACTTYAGGAAGTATACTGCATTTACCATACCT…
Patino-Galindo, JA_2017	28152089	2014	B	Spain	Europe	3	181C, 221Y, 230L		CCTATTAGTCCTATTGAAACTGTACCAGTAAAATTAAAGCCAGGAATGGATGGTCCAAAAGTTAAACAATGGCCATTGACAGAGGAAAAAATAAAAGCATTAATAGAAATTTGTACAGAATTGGAAAAGGAAGGAAAAATTTCGAAAATTGGGCCTGAAAATCCATACAATACTCCAGTATTTGCCATAAAGAAAAAGAACAGYACTAAATGGAGAAAAATAGTAGATTTCAGAGAACTTAATAAAAGAACTCAAGACTTTTGGGAAGTTCAATTAGGAATACCCCACCCAGCAGGGTTAAAAAAGAAAAAATCAGTAACAGTACTGGATGTGGGTGATGCATATTTTTCAGTTCCCTTAGATGAAGACTTCAGGAAGTATACTGCATTCACCATACCT…
Patino-Galindo, JA_2017	28152089	2014	B	Spain	Europe	2	181C, 190A		CCCATAAGTCCTATTGAAACTGTACCAGTAAAATTAAAGCCAGGAATGGATGGCCCAAAAGTTAAACAATGGCCATTGACAGAAGAAAAAATAAAAGCATTAGTAGAAATTTGTACAGAAATGGAGAAGGAGGGAAAAATTTCAAAAATTGGGCCTGAAAATCCATACAATACTCCAGTATTTGCAATAAAGAAAAAAGACAGTACCAAATGGAGAAAATTGGTAGATTTCAGAGAACTTAATAAGAGAACTCAAGACTTCTGGGAAGTTCAATTAGGAATACCACATCCCGCAGGGCTAAAAAAGAAGAAATCAGTAACAGTACTGGATGTGGGTGATGCATATTTTTCAGTTCCCCTAGATGAAGACTTCAGGAAGTATACTGCATTTACCATACCT…
Patino-Galindo, JA_2017	28152089	2014	B	Spain	Europe	1	103N		CCCATTAGTCCTATTGAYACTGTACCAGTRAAATTAAAGCCAGGAATGGATGGCCCAARAGTTAAACAATGGCCATTGACAGAAGAAAARATAAAAGCATTAGTAGAAATTTGTACAGARATGGAAAAGGAAGGGAAAATTTCAAARATTGGGCCTGAAAATCCATACAATACTCCAGTMTTTGCCATAAAGAAAAAAGACAGTACYAAATGGAGAAAATTAGTAGATTTCAGAGAACTTAAYAAGAGAACTCAAGACTTTTGGGAAGTTCAATTAGGAATACCACATCCTTCAGGGTTAMAAAAGAACAAATCAGTAACAGTACTGGATGTGGGTGATGCATATTTCTCAGTCCCTTTAGATAAAGATTTCAGGAAGTATACTGCATTYACCATACCT…
Patino-Galindo, JA_2017	28152089	2014	B	Spain	Europe	1	106I		CCYATCAGTCCTATTGAAACTGTRCCAGTAAAATTAAAACCAGGAATGGATGGGCCAAAAGTTAAACAATGGCCATTGACAGAAGAAAAAATAAAAGCATTAGTAGAAATTTGTACAGAAATGGAAAAGGAAGGGAAAATTTCAAAAATTGGGCCTGAAAATCCATACAATACTCCAGTATTTGCCATAAAGAAAAAAGACAGTACTAAATGGAGAAAATTAGTAGAYTTCAGAGARCTTAATARRAGAACTCAAGACTTCTGGGAAGTCCAACTAGGAATACCACATCCAGCAGGGTTAAAAAAGAAAAAATCARTAACAGTACTGGATGTAGGTGATGCATATTTTTCAGTCCCGTTAGATGAAGACTTCAGGAAGTATACTGCATTTACCATACCT…
Patino-Galindo, JA_2017	28152089	2014	B	Spain	Europe	2	101E, 181C		CCCATTAGTCCTATTGAAACTGTACCAGTAAAATTAAAGCCAGGAATGGATGGCCCAAGAGTTAAACAATGGCCAYTGACARAAGAAAAAATAAAAGCATTAGTAGAAATYTGTACAGAAATGGAARAGGAAGGAAAAATTTCAAGAATTGGGCCTGAAAATCCATATAATACTCCAATATTTGCTATAAAGAAAAAAGACAGTAATAAATGGAGAAAATTAGTTGATTTCAGAGAACTTAATAGGAAAACTCAAGACTTCTGGGAAGTTCAATTAGGAATACCACATCCTGCAGGGTTAGAAAAGAAAAAATCAGTAACAGTACTGGATGTGGGTGATGCATACTTTTCAGTTCCTTTAGATAAAGACTTCAGGAAGTATACTGCATTTACTATACCT…
Patino-Galindo, JA_2017	28152089	2014	B	Spain	Europe	1	103N		CCCATTAGTCCTATTGAAACTGTACCAGTAAAATTAAAGCCAGGAATGGATGGCCCAAAAGTTAAACAATGGCCACTGACAGAAGAAAAAATAAAAGCATTAGTAGAAATTTGTACAGAAATGGAAAAGGAAGGRAAAATTTCAAAAATTGGRCCTGAAAATCCATACAATACTCCAGTATTTGCCATAAAGAAAAAGAACAGTACTAAATGGAGAAARTTAGTAGATTTTAGAGAACTTAATAAGAGAACTCAAGACTTCTGGGAAATTCAACTAGGAATACCACATCCCGCAGGGTTAAAGAAGAACAAATCAGTAACAGTACTGGATGTGGGTGATGCATATTTTTCAATYCCCTTAGATAAAGAATTTAGGAAGTATACTGCATTTACCATACCT…
Patino-Galindo, JA_2017	28152089	2014	B	Spain	Europe	1	103N		CCCATTAGTCCTATTGAAACTGTACCAGTAAAATTAAAGCCAGGAATGGATGGCCCAAAAGTTAAACAATGGCCATTGACAGAAGAAAAAATAAAAGCATTAGTAGAAATTTGTACAGAATTGGAAAAGGAAGGAAAAATTTCAAAAATTGGGCCTGAAAATCCATATAATACTCCAGTATTTGCTATAAAGAAAAAAGATAGCACTAAATGGAGAAAGTTAGTAGATTTCAGAGAACTTAATAAGAGAACTCAAGATTTTTGGGAAGTTCAATTAGGAATACCACATCCTGCAGGGTTAAAAAAGAACAAATCAGTAACAGTACTGGATGTGGGTGATGCATATTTTTCAGTTCCCTTAGATGAAGACTTCAGGAAGTATACTGCATTTACCATACCT…
Patino-Galindo, JA_2017	28152089	2014	B	Spain	Europe	1	188L		CCCATTAGTCCTATTGAAACTGTACCAGTAAAATTAAAGCCAGGAATGGATGGCCCAAAAGTTAAACAATGGCCACTGACAGAAGAAAAAATAAATGCATTAATAGAAATTTGTGCAGAAATGGAAAAGGAAGGAAAGATTTCAAAAATTGGGCCTGAAAATCCATACAATACTCCAATATTTGCCATAAAGAAAAAAGACAGTACTAAATGGAGAAAATTAGTAGATTTCAGAGAACTTAATAAGAAAACTCAAGACTTCTGGGAAGTCCAATTAGGAATACCACATCCCGCAGGGTTAAAAAAGAAAAAATCAGTAACAGTACTGGATGTGGGTGATGCATATTTTTCAGTTCCCTTAGATAAAGACTTCAGGAAATATACTGCATTTACCATACCC…
Patino-Galindo, JA_2017	28152089	2014	B	Spain	Europe	2	103N, 181C		CCCATTAGTCCTATTGAAACTGTACCAGTAAAATTAAAGCCAGGAATGGATGGCCCAAAAGTTAAACAATGGCCATTGACAGAAGAAAAAATAAAAGCATTAGTAGAAATTTGTACAGAAATGGAAAAGGAAGGGAAAATCTCAAAAATTGGGCCTGAAAATCCATACAATACTCCAGTATTTGCCATAAAGAAAAAAGACAGTACTAAATGGAGAAAATTAGTAGATTTTAGAGAACTTAATAAGAGAACTCAAGACTTCTGGGAAGTCCAGCTAGGAATACCACATCCTGCAGGGTTAAAAAAGAACAAATCAGTAACAGTACTAGATGTGGGTGATGCATACTTTTCAATTCCTTTAGATGAAGACTTCAGGAAGTATACTGCATTTACCATACCT…
Patino-Galindo, JA_2017	28152089	2014	B	Spain	Europe	1	221Y		CCCATTAGTCCTATTGAAACTGTACCAGTAAAATTAAAGCCAGGAATGGATGGCCCAAAAGTTAAACAATGGCCATTGACAGAAGAAAAAATAAAAGCATTAGTAGAAATTTGTACAGAATTGGAASAGGAYGGGAAAATTTCAAAAATTGGGCCTGAAAATCCATACAATACTCCAGTATTTGCCATAAAGAARAAGAACAGTACTAAATGGAGAAAATTAGTAGATTTCAGAGAACTTAATAAGAGAACTCAAGACTTCTGGGAAGTCCAATTAGGGTTACCACATCCTGCAGGGTTAAAAAAGAAAAAATCAGTAACAGTACTGGATATAGGTGATGCATATTTTTCAGTTCCCTTAGATAAAGACTTCAGAAAGTATACTGCATTTACCATACCT…
Patino-Galindo, JA_2017	28152089	2014	B	Spain	Europe	1	98G		CCCATTAGTCCTATTGAAACTGTACCAGTAAAATTAAAACCAGGAATGGATGGTCCGAGGGTTAAACAATGGCCATTGACAGAAGAAAAAATAAAAGCATTAGTAGAAATTTGTGCAGAACTGGAAAAGGACGGAAAAATTTCAAAAATTGGGCCTGAAAATCCATACAATACTCCAATATTTGCCATAAAGAAAAAAGACGGTACTAAATGGAGAAAATTAGTAGATTTCAGAGAACTTAATAAGAGAACTCAAGACTTCTGGGAAGTTCAATTAGGAATACCACATCCCGSAGGGTTAAAAAAGAAAAAATCAGTAACAGTACTAGATGTGGGTGATGCATATTTTTCAATTCCCTTAGATGAAAACTTCAGGAAGTATACTGCATTTACCATACCT…
Patino-Galindo, JA_2017	28152089	2014	B	Spain	Europe	3	98G, 181C, 221Y		CCCATTAGTCCTATTGAAACTGTACCAGTAAAATTAAAGCCAGGAATGGATGGCCCAAAAGTTAAACAATGGCCATTGACAGAAGAAAAAATAAGAGCATTAATAGAAATCTGTACAGAATTGGAAAAGGAAGGAAAAATTACAAAAATAGGGCCTGAAAATCCATACAATACTCCAGTATTTGCCATAAAGAAAAAAGATGGTACTAAATGGAGAAAATTAGTAGATTTCAGAGAACTTAATAAGAGAACTCAAGACTTCTGGGAAGTTCAATTAGGAATACCACATCCTGGAGGGTTAAAAACAGAAAAATCAGTAACAGTACTGGATGTGGGTGATGCATATTTCTCAGTTCCCTTAGATAAAGACTTCAGGAAGTATACTGCATTTACCATACCT…
Patino-Galindo, JA_2017	28152089	2014	B	Spain	Europe	1	106I		CCCATTAGTCCTATTGAAACTGTACCAGTAAAATTAAAGCCAGGAATGGATGGCCCAAAAGTTAAACAATGGCCATTAACAGAAGAAAAAATAAAAGCATTAGTAGAAATTTGTACAGAAATGGAAAAGGAAGGGAAAATTTCAAAGATTGGGCCTGAAAACCCATACAATACTCCAGTRTTTGCCATAAAGAAAAAAGACAGTACTAAATGGAGAAAATTAGTAGATTTCAGAGAACTTAATAAGAAAACTCAAGACTTCTGGGAAGTTCAGTTAGGCATACCACATCCTGCAGGGTTAAAAAAGAAAAAATCAATAACAGTCCTAGATGTGGGTGATGCTTATTTTTCAGTTCCCTTAGATGAGGACTTCAGGAAGTATACTGCATTTACCATACCT…
Patino-Galindo, JA_2017	28152089	2014	B	Spain	Europe	1	98G		CCCATTAGTCCTATTGAAACTGTACCAGTAAAATTAAAGCCAGGAATGGATGGCCCAAAAGTTAAACAATGGCCATTAACAGAAGAAAAAATAAAAGCATTAGTAGAAATTTGTACAGAAATGGAAAAGGAAGGGAAAATTTCAAAAATTGGGCCTGAAAATCCATACAATACTCCAGTATTTGCCATAAAGAAAAAAGAYAGTACTAAATGGAGAAAATTAGTAGATTTCAGAGAGCTTAATAAGAGAACTCAAGACTTCTGGGAAGTTCAATTAGGAATACCACATCCCGGAGGGTTAAAAAAGAAAAAATCAGTAACAGTACTGGATGTAGGTGATGCATATTTTTCAGTTCCCTTAGATRAAGACTTCAGGAAGTATACTGCATTTACTATACCT…
Patino-Galindo, JA_2017	28152089	2014	B	Spain	Europe	1	106I		CCCATTAGTCCTATTGAAACTGTACCAGTAAAATTAAAGCCAGGAATGGATGGTCCAAAAATTAARCAATGGCCATTGACGGAAGAAAAAATAAAAGCATTAGTAGAAATATGTACAGAAATGGAAAAGGAAGGAAAAATTTCAAAAATTGGGCCTGAAAACCCATATAATACTCCAGTATTTGCCATAAAGAAAAAAGACAGTACTAAATGGAGAAAATTAGTAGATTTCAGAGAACTTAATAAAAGAACTCAGGACTTCTGGGAAGTTCAATTAGGAATACCACATCCTGCAGGGTTAAAAAAGAAGAAATCAATAACAGTACTAGATGTGGGTGATGCTTATTTTTCAGTCCCTTTATATGAAGACTTCAGGAAGTATACTGCATTTACCATACCT…
Patino-Galindo, JA_2017	28152089	2014	B	Spain	Europe	2	181C, 221Y		CCCATTAGTCCTATTGACACTGTACCAGTAAAATTAAAGCCAGGAATGGATGGCCCAAAAGTTAAACAATGGCCATTGACAGAAGAAAAAATAAAGGCATTAGTAGAAATCTGTACAGAAATGGAAAAGGAAGGAAAAATTTCAAAAATTGGGCCTGAAAATCCATACAATACTCCAGTATTTGCCATAAAGAAAAAAGACAGTACTAAATGGAGAAAATTAGTAGATTTCAGAGAACTTAATAAGAGAACTCAAGACTTCTGGGAAGTTCAATTAGGAATACCACATCCCTCAGGGTTGAAAAAGAAAAAATCAGTAACAGTACTAGATGTAGGTGATGCATATTTTTCAGTTCCCTTGGATGAAGAGTTCAGGAAGTATACTGCATTTACCATACCT…
Patino-Galindo, JA_2017	28152089	2014	B	Spain	Europe	3	181C, 221Y, 230L		CCTATTAGTCCTATTGAAACTGTACCAGTAAAATTAAAGCCAGGAATGGATGGTCCAAAAGTTAAACAATGGCCATTGACAGAGGAAAAAATAAAAGCATTAATAGAAATTTGTACAGAATTGGAAAAGGAAGGAAAAATTTCGAAAATTGGGCCTGAAAATCCATACAATACTCCAGTATTTGCTATAAAGAAAAAGAACAGCACTAAATGGAGAAAAATAGTAGATTTCAGAGAACTTAATAAAAGAACTCAAGACTTTTGGGAAGTTCAATTAGGAATACCCCACCCAGCAGGGTTAAAAAAGAAAAAATCAGTAACAGTACTGGATGTGGGTGATGCATATTTTTCAGTTCCCTTAGATGAAGACTTCAGGAAGTATACTGCATTCACCATACCT…
Patino-Galindo, JA_2017	28152089	2014	B	Spain	Europe	1	106I		CCTATTAGCCCTATTGAAACTGTACCAGTAAAATTAAAGCCAGGAATGGATGGCCCAAAAGTTAAACAATGGCCATTGACAGAAGAAAAAATAAAAGCATTAGTGGAAATTTGTACAGAAATGGAAAAGGAAGGGAAAATTTCAAAAATTGGGCCTGAAAACCCATACAATACTCCAGTATTTGCCATAAAGAAAAAAGACAGTACTAAATGGAGAAAATTAGTAGATTTCAGAGAACTCAATAAGAGAACTCAAGACTTCTGGGAAGTTCAGTTAGGGATACCACATCCCTCAGGATTAAAGAAGAAAAAATCAATAACAGTACTGGATGTGGGTGATGCATATTTTTCAGTTCCCTTAGATAGAGAATTCAGGAAGTATACTGCATTTACCATACCT…
Patino-Galindo, JA_2017	28152089	2014	B	Spain	Europe	1	181C		CCCATTAGTCCTATTGAAACTGTACCAGTAAAATTAAAGCCAGGAATGGATGGCCCAAGAGTTAAACARTGGCCATTGACAGAAGAAAAAATAAAAGCATTAGTAGAAATTTGTACAGAAATGGAAAAGGAAGGAAAAATTTCAAAAATTGGGCCTGAAAATCCATACAATACTCCARTATTTGCCATAAAGAARAAARAYAGTACTAARTGGAGAAAATTRRTAGACTTCAGAGAACTTAATAAGAGAACCCAAGATTTCTGGGAAGTTCAATTAGGAATACCACATCCYGCAGGGTTAAAAAAGAAAAAATCAGTAACAGTACTRGATGTGGGTGATGCATATTTTTCAGTTCCYTTAGATGAARACTTCAGGAAGTATACTGCATTTACCATACCT…
Patino-Galindo, JA_2017	28152089	2014	B	Spain	Europe	1	103N		CCCATTAGTCCTATTAAAACTGTACCAGTAAAATTAAAGCCAGGAATGGATGGCCCAAAAGTTAAACAATGGCCATTAACAGAAGAAAAAATAAAAGCATTAGTAGAAATTTGTACAGAAATGGAAAAGGAGGGAAAAATTTCAAAAATTGGGCCTGAAAATCCATACAATACTCCAGTATTTGCTATAAAGAAAAAGGACAGTACTAAATGGAGAAAATTAGTAGATTTTAGAGAACTTAACAAAAGAACTCAGGATTTCTGGGAAGTTCAATTAGGAATACCACATCCCGCAGGATTAAAAAAGAATAAATCAGTAACAGTACTGGATGTGGGTGATGCATATTTTTCAGTTCCATTAGATGAAGACTTTAGGAAGTATACTGCATTTACCATACCT…
Patino-Galindo, JA_2017	28152089	2014	B	Spain	Europe	2	100I, 103N		CCCATTAGTCCTATTGAAACTGTACCAGTAAAATTAAAGCCAGGAATGGATGGCCCAAAAGTTAAACAATGGCCATTGACAGAAGAAAAACTAAAAGCATTAATGGAAATTTGTGCAGAATTGGAAAAGGAAGGGAAAATTTCAAAGATTGGGCCAGAAAATCCATATAATACTCCAGTATTTGCCATAAAGAAAAAGAACAGTRMTAAATGGAGRAAACTAATAGATTTCAGAGAACTTAATAAGAGAACTCAAGACTTCTGGGAAGTTCAATTAGGAATCCCACATCCCGCAGGGATAAAAAAGAACAAATCAGTAACAGTATTAGATATAGGTGATGCATATTTTTCAATTCCCTTACATGAGGACTTYAGGAAGTATACTGCATTTACCATACCT…
Patino-Galindo, JA_2017	28152089	2014	B	Spain	Europe	1	106I		CCCATCAGTCCTATTGAAACTGTACCAGTAAAATTAAAGCCAGGAATGGATGGCCCAAAAGTCAAACAATGGCCATTGACAGAAGAAAAAATAAAAGCATTAATAGAAATTTGTACAGAAATGGAACAGGAAGGAAAAATTTCAAGGGTTGGGCCTGAAAATCCATATAATACTCCAATATTTGCCATAAAGAAAAAAGACAGTACTAAATGGAGAAAATTAGTAGATTTCAGAGAACTTAATAAGAAAACTCAAGACTTCTGGGAAGTTCAATTAGGAATACCACATCCCGCAGGGTTAAAAAAGAAAAAATCARTAACAGTATTGGATGTGGGAGATGCATATTTTTCAGTTCCCTTAGACAAAGACTTCAGGAAGTATACTGCATTCACCATACCT…
Patino-Galindo, JA_2017	28152089	2014	B	Spain	Europe	1	106I		CCCATTAGTCCGATTGACACTGTACCAGTAAAATTGAAACCAGGAATGGATGGCCCAAAAGTTAAACAATGGCCATTGACAGAAGAAAAGATAAAAGCATTAGTAGAAATTTGTACAGAGATGGAGAAGGAAGGAAAAATTTCAAAAATTGGGCCTGAAAACCCATACAATACTCCAGTATTTGCCATAAAGAAAAAAGACAGTACTAAATGGAGAAAATTAGTAGATTTCAGAGAACTTAATAAGAGAACCCAAAACTTCTGGGAAGTTCAACTAGGAATACCACATCCCGCGGGGTTAAAAAAGAAAAAGTCAATAACAGTATTGGATGTGGGTGATGCATATTTTTCAGTTCCTTTAGATAAAGAATTCAGGAAGTATACTGCATTCACCATACCT…
Patino-Galindo, JA_2017	28152089	2014	B	Spain	Europe	1	106I		CCCATTAGTCCTATTGAAACTGTACCAGTAAAATTAAAGCCAGGAATGGATGGCCCAAAAATTAAACAATGGCCATTGACAGAAGAGAAAATAAAAGCATTAGTAGAAATTTGTACAGAAATGGAAAAGGAAGGAAAAATTTCAAAAATTGGGCCTGAAAATCCATACAATACTCCAGTATTTGCCATAAAGAAAAAAGACAGTACTAAATGGAGAAAATTAGTAGATTTCAGAGAACTTAATAAGAGAACTCAAGACTTCTGGGAAGTTCAGTTAGGAATACCACATCCCGCAGGGTTAAAAAAGAAAAAATCAATAACAGTACTGGATGTGGGTGATGCATATTTTTCAATCCCCTTAGACAAGGACTTTAGGAAGTATACTGCGTTTACCATACCT…
Patino-Galindo, JA_2017	28152089	2014	B	Spain	Europe	2	100I, 103N		CCCATTAGTCCTATTGAAACTGTACCAGTAAAATTAAAGCCAGGAATGGATGGTCCAAAAGTTAAACAATGGCCATTGACAGAAGAGAAAATAAAAGCATTAACAGAGATTTGTGCASAAATGGAAAAGGAAGGGAAAATTTCAAAAATTGGGCCTGAAAATCCATACAATACTCCAATATTTGCCATAAAGAAGAARAACAGTACTAAATGGAGAAAATTAGTAGATTTCAGAGAGCTTAATAAGAGAACTCAAGACTTTTGGGAAGTTCAATTAGGAATACCACATCCTTCAGGGATAAAGAAGAAYAAATCAGTAACAGTACTGGATGTGGGTGATGCATATTTTTCAGTTCCCTTAGATMAAGACTTTAGGAARTATACTGCATTTACCATACCT…
Patino-Galindo, JA_2017	28152089	2014	B	Spain	Europe	2	106A, 227L		CCTATTAGTCCTATTGAAACTGTACCAGTGAAATTAAAGCCAGGAATGGATGGCCCAAAAGTCAAACAATGGCCATTGACAGAAGARAAAATAAAAGCATTAATAGAAATTTGTACAGAAATGGAAAAAGAAGGAAAAATTTCAAAAATAGGGCCTGAAAATCCATACAATACTCCAGTATTTGCCATAAAGAAAAAAGACAGTACTAAATGGAGAAAATTAGTAGATTTCAGAGAACTTAATAAGAGAACCCAAGACTTCTGGGAAGTTCAATTAGGAATACCACATCCCTCAGGGTTAAAAAAGAAAAAATCAGCAACAGTACTGGATGTGGGTGATGCATATTTTTCAGTTCCCTTAGATGAAGACTTCAGGAAGTATACTGCATTTACTATACCT…
Patino-Galindo, JA_2017	28152089	2014	B	Spain	Europe	2	103N, 188H		CCCATTAGTCCTATTGAAACRGTACCAGTAAAATTAAAGCCAGGAATGGATGGCCCAAAAGTTAAACAATGGCCATTGACAGAAGAAAAAATAAAAGCATTAGTAGAAATTTGTACAGAAATGGAAAAGGAAGGAAARATTTCAAAAATTGGGCCTGAAAATCCATACAATACTCCAGTATTTGCCATAAAGAAAAAAGATAGTACTAAATGGAGAAAATTAGTAGATTTCAGAGAACTTAATAAGAGAACTCAAGACTTCTGGGAAGTCCAATTAGGAATACCACATCCGGCAGGGTTAAAAAAGAACAAATCAGTAACAGTATTGGATGTGGGTGATGCATATTTTTCAGTTCCCTTAGATAAAGAGTTCAGGAAATATACTGCATTTACCATACCT…
Patino-Galindo, JA_2017	28152089	2014	B	Spain	Europe	1	103N		CCCATTAGTCCTATTGAAACTGTACCAGTAAAATTAAAGCCAGGAATGGATGGCCCAAAAGTTAAACAATGGCCATTGACAGAAGAAAAAATAAAAGCATTAGTAGAAATTTGTACAGAAATGGAAAAGGAAGGGAAAATTTCAAAAATTGGGCCTGAGAATCCATACAATACTCCAGTATTTGCCATAAAGAAAAAGGACAGTACTAAATGGAGAAAATTAGTAGATTTCAGAGAACTTAATAAGAGAACTCAAGACTTCTGGGAAGTTCAAYTAGGAATACCACATCCCGCAGGGTTAAAAAAGAACAAATCAGTAACAGTACTGGATGTGGGTGATGCATATTTTTCAGTTCCCTTAGACAAAGACTTCAGGAAGTATACTGCATTTACCATACCT…
Patino-Galindo, JA_2017	28152089	2014	B	Spain	Europe	1	103N		CCCATTAGCCCTATTGAAACTGTACCAGTAAAATTAAAGCCAGGAATGGATGGCCCAAAAGTTAAACAATGGCCATTGACAGAAGAAAAAATAAAAGCATTAGTAGAAATTTGTACAGAACTGGAAAAGGAAGGGAAAATCTCAAAAATTGGGCCTGAAAATCCATACAATACTCCAATATTTGCCATAAAGAAAAAGRAYAGYACTAAATGGAGAAAATTAGTAGATTTCAGAGAACTYAAYAAGAGAACTCAAGATTTCTGGGAAGTTCAATTGGGAATACCACATCCCGCAGGACTAAAAAAGAACAAATCAGTAACAGTGCTAGATGTGGGTGATGCATACTTTTCARTYCCCTTAGATMMAGAATTCAGGAAGTATACTGCATTTACMATTCCT…
Patino-Galindo, JA_2017	28152089	2014	B	Spain	Europe	1	103N		CCCATTAGTCCTATTGAAACTGTACCAGTAAAATTAAAGCCAGGAATGGATGGGCCAAAAGTTAAACAATGGCCATTGACAGAAGAAAAAATAAAAGCATTAATAGAAATTTGTACAGAAATGGAAAAGGAAGGAAAAATTTCAAAAATTGGGCCTGAAAATCCATACAATACTCCAGTATTTGCCATAAAGAAAAAGGACAGTACTAAATGGAGAAAATTAGTAGATTTCAGAGAACTTAATAAGAGAACTCAAGATTTCTGGGAAGTTCAATTAGGAATACCACATCCCTCAGGGTTAAAAAAGAACAAATCAGTAACAGTACTGGATGTGGGTGATGCATATTTTTCAGTTCCCTTAGATAAAGATTTCAGGAAATACACTGCATTTACCATACCC…
Patino-Galindo, JA_2017	28152089	2014	B	Spain	Europe	1	103N		CCCATTAGTCCTATTGAAACTGTACCAGTAAAATTAAAGCCAGGAATGGATGGCCCAAAAGTTAAACAATGGCCATTGACAGAAGAAAARATAAAAGCATTAGTAGAAATTTGTACAGAAATGGAAAAGGAAGGRAAAATTTCAAAAATTGGGCCTGACAATCCATACAATACTCCAGTATTTGCCATAAAGAAAAAGGACAGTACTAAATGGAGAAAATTAGTAGATTTCAGAGAACTTAATAAAAGAACTCAAGACTTTTGGGAAGTTCAATTAGGAATACCACATCCTGCAGGGTTAAAAAAGAACAAATCAGTAACAGTACTGGATGTRGGCGATGCCTATTTCTCAATTCCCTTAGATAAAGATTTCAGGAAGTATACTGCATTTACCATACCT…
Patino-Galindo, JA_2017	28152089	2014	B	Spain	Europe	1	106M		CCCATTAGTCCTATTAAAACTGTACCAGTAAAACTAAAGCCAGGAATGGATGGCCCAAAAGTTAAACAATGGCCATTGACAGAAGAAAAAATAAAAGCATTAGTAGAAATTTGTACAGAGATGGAAAAGGAAGGAAAAATTACAAAAATTGGGCCTGAAAATCCATACAATACTCCAATATTTGCCATAAAGAAAAAAGACAGTACTAAATGGAGAAAATTAGTAGATTTCAGAGAACTTAATAAGAGAACTCAAGACTTCTGGGAAGTTCAATTAGGAATACCCCATCCTGCAGGATTAAAAAAGAGAAAATCAATGACAGTACTAGATGTGGGTGATGCATACTTTTCAGTCCCTTTAGATAAAGACTTCAGAAAGTATACTGCATTTACCATACCT…
Patino-Galindo, JA_2017	28152089	2014	B	Spain	Europe	1	181C		CCCATTAGTCCTATTGAAACTGTACCAGTAAAATTAAAGCCAGGAATGGATGGCCCAAAAGTTAAACAATGGCCATTGACAGAAGAGAAGATAAAAGCATTAATAGAAATTTGTACAGAAATGGAAAAGGAAGGAAAAATTTCAAAAATTGGGCCTGAAAATCCATACAATACTCCAGTATTTGCCATAAAGAAAAAGGACAGTACTAAATGGAGGAAATTAGTAGATTTCAGGGAACTTAATAAGAGAACTCAAGACTTCTGGGAAATTCAACTAGGAATACCCCATCCTGCAGGGTTACAAAAGAAAAAATCAGTAACAGTACTGGATGTGGGTGATGCATACTTTTCAGTTCCCTTGGATAAAGACTTCAGAAAGTATACTGCCTTTACCATACCT…
Patino-Galindo, JA_2017	28152089	2014	B	Spain	Europe	1	230I		CCCATTAGTCCCATTGAAACTGTACCAGTAAAATTAAAGCCAGGAATGGATGGCCCAAAAGTTAAACAATGGCCATTGACAGAAGAAAAAATAAAAGCATTAGTAGAAATTTGTACAGAGATGGAAAAGGAAGGGAAAATTTCAAAAATTGGACCTGAAAATCCATACAATACTCCAGTTTTTGCCATAAAGAAAAAGGACAGTACTAAATGGAGAAAATTAGTAGATTTCAGAGAACTTAACAAGAGAACTCAAGACTTCTGGGAAGTTCAATTAGGAATACCACATCCCGCAGGATTAAAAAAGAAAAAATCAGTAACAGTACTAGATGTGGGTGATGCATATTTTTCAGTTCCCTTACATGAAGACTTCAGGAAGTATACTGCATTTACCATACCT…
Patino-Galindo, JA_2017	28152089	2014	B	Spain	Europe	1	103N		CCCATTAGTCCTATTGAAACTGTACCAGTAAAATTAAAGCCAGGAATGGATGGTCCAAAAGTTAAACAATGGCCATTGACAGAAGAAAAAATAAAAGCATTAATAGAAATTTGTACAGAAATGGAGAAGGAAGGGAAAATTTCAAAAGTTGGGCCTGAAAACCCATACAATACTCCAGTGTTTGCTATAAAGAAAAAAGACAGTACTAAATGGAGAAAATTAGTAGATTTCAGAGAACTTAATAAGAAAACTCAAGACTTCTGGGAAGTCCAATTAGGAATACCACATCCCGCAGGGTTAAAAAAGAACAAATCAGTAACAGTACTGGACGTGGGAGATGCATATTTTTCAGTTCCCTTAGATAAAGACTTCAGGAAGTATACTGCATTTACCATACCT…
Patino-Galindo, JA_2017	28152089	2014	B	Spain	Europe	1	225H		CCCATTAGTCCTATTGAAACTGTACCAGTAAAATTAAAGCCAGGAATGGATGGCCCGAAAGTTAAACAATGGCCATTGACAGAAGAGAAAATAAAAGCATTAGTAGAAATTTGTACAGAAATGGAAAAGGAAGGGAAAATTTCAAAAATAGGGCCTGAAAATCCATACAATACTCCAGTATTTGCCATAAAGAAAAAAGACAGTACTAAATGGAGAAAATTAGTAGATTTCAGAGAACTTAATAAGAGAACTCAAGACTTCTGGGAAGTTCAATTAGGAATACCACATCCCGCAGGRTTAAAAAAGAAAAAATCAGTAACAGTACTGGATGTGGGTGATGCATATTTTTCAGTTCCCTTAGATAAAGATTTTAGGAAGTATACTGCATTTACCATACCT…
Patino-Galindo, JA_2017	28152089	2014	B	Spain	Europe	1	103N		CCCATTAGTCCTATTGAAACTGTACCAGTAAAATTAAAGCCAGGAATGGATGGGCCAAAAGTTAAACAATGGCCATTGACAGAAGAAAAAATAAAAGCATTAATAGAAATTTGTACAGAAATGGAAAAGGAAGGAAAAATTTCAAAAATTGGGCCTGAAAAYCCATACAATACTCCAGTATTTGCCATAAAGAAAAAGGACAGTACTAAATGGAGAAAATTAGTAGATTTCAGAGAACTTAATAAGAGAACTCAAGATTTCTGGGAAGTTCAATTAGGAATACCACATCCCTCAGGGTTAAAAAAGAACAAATCAGTAACAGTACTGGATGTGGGTGATGCATATTTTTCAGTTCCCTTAGATAAAGATTTCAGGAAATACACTGCATTTACCATACCC…
Patino-Galindo, JA_2017	28152089	2014	B	Spain	Europe	1	190E		CCCATTAGTCCTATTGAAACTGTACCAGTAAAATTAAAGCCAGGAATGGATGGCCCAAAAGTTAAACAATGGCCATTGACAGAGGAAAAAATAAAAGCATTAGAAGAAATTTGTACAGAAATGGAAAAGGAAGGAAAAATTTCAAAAATTGGGCCTGAAAATCCATATAATACTCCAGTATTTGCTATAAAGAAAAAAGACAGTAGTAGATGGAGAAAATTAGTAGATTTCAGAGAACTTAATAAGAGAACTCAAGATTTCTGGGAGGTTCAATTAGGGATACCACATCCCGCAGGGTTAAAGAAGAAAAAATCAGTAACAGTACTGGATGTGGGTGATGCATATTTTTCAGTTCCCTTAGATAAAGACTTCAGGAAGTACACTGCATTTACCATACCT…
Patino-Galindo, JA_2017	28152089	2014	B	Spain	Europe	1	181C		CCCATTAGTCCTATTGAAACTGTACCAGTAAAATTAAAGCCAGGGATGGATGGCCCAAAAGTTAAACAATGGCCATTGACAGAAGAAAAAATAAAAGCATTAATAGAAATTTGTACAGAAATGGARAAGGAAGGAAAGATTTCAAAAATTGGGCCTGAAAATCCATATAATACTCCAGTATTTGCCATAAARAAAAAAGACAGTACTAAATGGAGAAAACTAGTAGATTTCAGAGAACTTAATAAGAAAACTCAAGACTTTTGGGAAGTTCAATTAGGAATACCCCATCCCGCAGGGTTAAAAAAGAAAAAATCAGTAACAGTACTGGATGTGGGTGATGCATATTTTTCAGTTCCCTTAGATAAAGACTTCAGGAAGTATACTGCATTTACCATACCC…
Patino-Galindo, JA_2017	28152089	2014	B	Spain	Europe	1	103N		CCCATAAGTCCTATTGAAACGATACCAGTACAATTAAAGCCAGGAATGGATGGCCCAAAAGTTAAACAATGGCCATTGACAGAAGAAAAAATAAAAGCATTAGTAGAAATTTGTACAGAAATGGAGAAGGAAGGAAAAATTTCAAAAATTGGGCCTGAAAATCCATACAATACTCCAGTATTTGCCATAAAGAAAAARGAYAGTACTAAATGGAGGAAATTAGTAGATTTCAGAGAACTTAATAAGAGAACTCAAGACTTCTGGGAAGTTCAATTAGGAATACCACATCCTGCAGGGCTAAAAAAGAATAAATCAGTAACAGTATTGGATGTGGGTGATGCATATTTTTCAGTTCCCTTAGATAAAGAGTTCAGGAAATATACTGCATTTACCATACCT…
Patino-Galindo, JA_2017	28152089	2014	B	Spain	Europe	1	103N		CCCATYAGTCCTATTGAAACTGTACCAGTAAAATTRAAGCCAGGAATGGATGGCCCAAGAGTTAAACAATGGCCATTGACAGAAGAAAAAATAAAAGCATTARTAGAAATCTGTACAGAAATGGAAAAGGAAGGGAAAATTTCAAAAATTGGGCCTGAAAATCCATATAATACTCCAGTATTTGCCATAAAGAAAAAAGACAGTTCTAAATGGAGAAAATTAGTAGATTTCAGAGARCTTAATAARAGAACTCAAGAYTTCTGGGAAGTTCAATTAGGAATACCACATCCCGCAGGGTTAAAAAAGAACAAATCAGTAACAGTACTGGATGTGGGTGATGCATATTTTTCAGTTCCCTTAGATAAAGATTTCAGGAAGTATACTGCATTCACCATACCG…
Patino-Galindo, JA_2017	28152089	2014	B	Spain	Europe	1	101E		CCCATTAGCCCTATTGAAACTGTACCAGTAAAATTAAAGCCAGGAATGGATGGTCCAAAAGTTAAACAATGGCCATTGACAGAAGAAAAAATAAAAGCATTARTAGAAATTTGTACAGAAATGGAAAAGGAAGGGAAAATTTCAAAAATTGGGCCTGAAAACCCATACAATACTCCAGTATTTGCAATAAAGAAAAAAGACAGTACTAAATGGAGAAAATTAGTAGATTTCAGAGAACTTAATAAGAGAACTCAAGACTTCTGGGAAGTTCAATTAGGAATACCACATCCTGCAGGGTTAGAAAAGAAGAAATCAGTAACAGTATTGGATGTGGGTGATGCATATTTTTCAGTTCCCTTAGATAAAGAATTCAGGAAGTACACTGCATTTACCATACCT…
Patino-Galindo, JA_2017	28152089	2014	B	Spain	Europe	4	103N, 108I, 225H, 230L		CCCATTAGTCCTATTGAAACTGTACCAGTAAAATTAAAACCAGGAATGGATGGCCCAAAAGTTAGACAATGGCCATTAACAGAAGAAAAAATAAAAGCATTAATAGAAATTTGTACAGAAATGGAAAAGGAAGGGAAAATTTCAAAAATTGGGCCTGAAAATCCATATAATACTCCAGTGTTTGCCATAAAGAAAAAAGACGGTACTAAATGGAGAAAAATAGTAGATTTCAGAGAACTTAATAAGAGAACTCAAGACTTCTGGGAAATTCAATTAGGAATACCACATCCCGCAGGGTTAAAAAAGAACAAGTCAGTAACAATACTGGATGTGGGTGATGCATATTTCTCAGTTCCCTTAGATGAAGACTTCAGAAAGTATACTGCATTTACCATACCT…
Patino-Galindo, JA_2017	28152089	2014	B	Spain	Europe	1	106I		CCTATTAGCCCTATTGAAACTGTACCAGTAAAATTAAAGCCAGGAATGGATGGCCCAAAAGTTAAACAATGGCCATTGACAGAAGAAAAAATAAAAGCATTAGTAGAAATTTGTACAGAAATGGAAAARGAAGGGAAAATTTCAAAAATTGGGCCTGAAAATCCATACAATACTCCAGTATTTGCCATAAAGAAAAARGACAGTACTAAATGGAGAAAATTAGTAGATTTCAGAGAACTCAATAAGAGAACTCAAGACTTCTGGGAAGTTCAATTAGGGATACCACATCCCTCAGGATTAAAGAAGAAAAAATCAATAACAGTACTAGATGTGGGTGATGCATATTTTTCAGTTCCCTTAGATAAAGAATTCAGGAAGTATACTGCATTTACCATACCT…
Patino-Galindo, JA_2017	28152089	2014	B	Spain	Europe	2	103N, 108I		CCCATCAGTCCTATTGAAACTGTACCAGTAAAATTAAAGCCAGGAATGGATGGCCCAAAAGTTAAACAATGGCCATTGACAGAAGAAAAAATAAAAGCATTAACAGAAATTTGTACAGAAATGGAAAAGGAAGGAAAAATTTCAAGAATTGGACCTGAAAACCCATACAATACTCCAGTATTTGCCATAAAGAGAAAAGACGGTACTAAATGGAGAAAATTAGTAGACTTCAGAGAACTTAATAAGAGAACTCAAGACTTCTGGGAAGTTCAATTAGGAATACCACATCCCGCAGGGTTGAAAAAGAAMAAATCAGTAACARTACTAGATGTGGGTGATGCATATTTTTCAGTTCCCTTAGATAAAGAATTCAGGAAGTATACTGCATTTACCATACCT…
Patino-Galindo, JA_2017	28152089	2014	B	Spain	Europe	1	103N		CCCATTAGTCCTATTGAAACTGTACCAGTAAAATTAAAGCCAGGAATGGATGGCCCAAAAGTTAAACAATGGCCATTGACAGAAGAAAAAATAAAAGCATTAGTAGAAATTTGTACAGAAATGGAAAAGGAAGGAAAAATTTCAAAAATTGGGCCTGAAAATCCATATAATACTCCAGTATTTGCCATAAAGAAAAAAGACAGTACTAAGTGGAGAAAATTAGTAGATTTCAGAGAACTTAATAAGAGAACTCAAGACTTCTGGGAAGTTCAATTAGGAATACCACATCCCGCAGGATTAAAAAAGAACAAATCAGTAACAGTACTGGATGTGGGTGATGCATATTTTTCAGTTCCCTTAGATAAAGACTTCAGGAAGTATACTGCATTTACCATACCT…
Patino-Galindo, JA_2017	28152089	2014	B	Spain	Europe	2	103N, 225H		CCCATTAGTCCTATTGAAACTGTACCAGTAAAATTAAAGCCAGGAATGGATGGCCCAAAAGTTAAACAATGGCCACTGACAGAAGAAAAAATAAAAGCATTAATAGAAATTTGCACAGAAATGGAAAAGGAAGGGAAAATTTCAAAAATTGGGCCTGAAAATCCATACAATACTCCAGTATTTGCTATAAGGAAAAAAGACAGTTCTAAATGGAGAAAATTAGTAGATTTCAGAGAACTTAATAAGAAAACTCAAGACTTCTGGGAAGTTCAATTAGGAATACCACATCCCTCAGGGTTAAAGAAGAACAAATCAGTAACAGTGCTAGATGTGGGAGATGCATATTTTTCAGTTCCCTTAGATAAAGACTTTAGAAAGTATACTGCATTTACCATACCT…
Patino-Galindo, JA_2017	28152089	2014	B	Spain	Europe	1	101P		CCCATTAGTCCTATTGAAACTGTACCAGTAAAATTAAAGCCAGGAATGGATGGCCCAAAAGTTAAACAATGGCCATTGACAAAAGAAAAAATAGAGGCATTAGTAGAAATTTGTACAGAAATGGAAAAGGAAGGGAAAATTTCAAAAATTGGGCCTGAAAATCCATACAACACTCCAGTATTTGCCATAAAGAAAAAGAACAGTAATAGATGGAGAAAATTAGTAGATTTTAGAGAACTTAATAAGAGGACTCAAGACTTCTGGGAAGTCCAGTTAGGAATACCACATCCCGCAGGGTTACCAARGAGCAAGTCAGTAACAGTACTGGATGTGGGTGATGCATATTTTTCAGTTCCTTTAGATAAAGAATTCAGGAAGTATACTGCATTTACCATACCT…
Patino-Galindo, JA_2017	28152089	2014	B	Spain	Europe	1	100I		CCCATTAGTCCTATTGAAACTGTACCAGTAAAATTAAAGCCAGGAATGGATGGTCCAAAAGTTAAACAATGGCCATTGACAGAAGAGAAAATAAAAGCATTAACAGAGATTTGTGCACAAATGGAAAAGGAAGGGAAAATTTCAAAAATTGGGCCTGAAAATCCATACAATACTCCAATATTTGCCATAAAGAAGAAAAACAGTACTAAATGGAGAAAAGTAGTAGATTTCAGAGAGCTTAATAAGAGAACTCAAGACTTTTGGGAAGTTCAATTAGGAATACCACATCCTTCAGGGATAAAAGAAGACAAATCAGTAACAGTACTGGATGTGGGTGATGCATTTTTTTCAGTTCCCTTAGATCAAGACTTTAGGAAATATACTGCATTTACCATACCT…
Patino-Galindo, JA_2017	28152089	2014	B	Spain	Europe	1	103N		CCCATTAGTCCTATTGAAACTGTACCAGTAAAATTAAAGCCAGGAATGGATGGCCCAAAAGTTAAACAATGGCCATTGACAGAAGAAAAGATAAAAGCATTAATGGAAATTTGCACAGAAATGGAAAAGGAAGGAAAAATTTCAAAAATTGGGCCTGAAAATCCATATAATACTCCAATATTTGCTATAAAGAAAAAAGACAGTACTAAATGGAGAAAATTAGTAGATTTCAGAGAACTTAATAARAGAACTCAAGACTTCTGGGAAGTTCAATTAGGAATACCACATCCCTCAGGGTTAAAAAAGAACAAATCAGTAACAGTACTGGATGTGGGTGATGCATATTTTTCAGTTCCCTTAGATGAAGACTTCAGGAAGTATACAGCATTTACCATACCT…
Patino-Galindo, JA_2017	28152089	2014	B	Spain	Europe	2	103N, 225H		CCCATTAGTCCTATTGARACTGTACCAGTAAAATTAAARCCAGGAATGGATGGCCCAAGAGTTAAACAATGGCCATTGACAGAAGAAAAAATAAAAGCATTAATAGAAATTTGTAMAGCAATGGAAGAGGAAGGGAAAATTTCAAAAATTGGGCCTGAAAATCCATACAATACCCCAGTATTTGCCATAAAGAAAAAAGACAGTACTGAATGGAGAAAATTAGTAGATTTCAGAGAACTTAATAGGAGAACTCAAGACTTCTGGGAAGTTCAATTAGGAATACCACATCCCTCTGGATTAAAAAAGAACAAATCAGTAACAGTACTAGATGTGGGAGATGCATACTTTTCAGTTCCATTAGATGAAGATTTCAGGAAGTATACTGCATTTACCATACCT…
Patino-Galindo, JA_2017	28152089	2014	B	Spain	Europe	1	103N		CCCATTAGTCCTATTGAAACTGTACCAGTAAAATTAAAGCCAGGAATGGATGGCCCAAAGGTTAAACAATGGCCATTGACAGAAGAAAAAATAAAAGCATTAGTAGAAATTTGCACAGAAATGGAAAAGGAAGGRAAAATTTCAAAGATTGGGCCTGAAAATCCATACAATACTCCAGTATTTGCCATAAAGAAAAAAGACAGTACTAAATGGAGAAAATTAGTAGATTTCAGAGAACTTAATAAAAGAACTCAAGACTTCTGGGAAGTTCAATTAGGAATACCACACCCAGCAGGGTTAAAAAAGAACAAATCAGTAACAGTACTGGATGTGGGTGATGCATATTTTTCAGTTCCTTTAGATGAAAACTTCAGAAAGTATACTGCATTTACCATACCT…
Patino-Galindo, JA_2017	28152089	2014	B	Spain	Europe	1	106I		CCCATTAGTCCTATTGAAACTGTACCAGTAAAATTAAAGCCAGGAATGGATGGCCCAAAAGTCAAACAGTGGCCATTGACAGAAGAAAAAATAAAAGCATTAATAGAAATTTGTACAGAAATGGAAAAGGAAGGGAAAATTTCAAAAATTGGGCCTGAAAATCCATACAATACTCCAGTATTTGCCATAAAGAAAAAGGACAGTACTAAATGGAGAAAATTAGTAGATTTCAGAGAACTTAATAAGAGAACTCAAGACTTCTGGGAGGTTCAATTAGGAATCCCACATCCCGCAGGGTTAAAAAAGAAAAAATCAATAACAGTACTGGATGTGGGTGATGCATATTTTTCAGTACCCCTAGATGAAGATTTCAGGAAATATACTGCATTTACCATACCC…
Patino-Galindo, JA_2017	28152089	2014	B	Spain	Europe	2	181C, 230L		CCCATTAGTCCTATTGAAACTGTACCAGTAAAATTAAAGCCAGGAATGGATGGCCCAAAAGTTAAACAATGGCCATTGACAGAAGAAAAAATAAAAGCATTAATGGAAATCTGTACAGAGATGGAAAAGGAAGGAAAAATTACAAAAATTGGGCCTGACAATCCATATAATACTCCAGTATTTGCCATAAAGAAAAAAGACAGCACTAAATGGAGAAAATTAGTAGATTTCAGAGAACTTAATAAGAGAACTCAAGACTTCTGTGAAGTTCAATTAGGAATACCTCACCCTGCAGGGTTAAAAAAGAAAAAATCAGTAACAGTATTGGATGTGGGTGATGCATATTTTTCAGTTCCCTTAGATAAAGAATTCAGGAAATATACTGCATTCACCATACCT…
Patino-Galindo, JA_2017	28152089	2014	B	Spain	Europe	1	103N		CCCATTAGTCCTATTGAAACTGTACCAGTAAAATTAAAACCAGGAATGGATGGCCCAAGAGTTAAACAATGGCCATTGACAGAAGAAAAAATAAAAGCATTAGTAGAAATTTGTACAGAAATGGAAAAGGAAGGGAAAATTTCGAAAATTGGGCCTGAGAATCCATACAATACTCCAGTATTTGCCATAAAGAAAAAAGACAGTACTAAATGGAGAAAATTAGTAGACTTCAGAGAACTTAATAAGAGAACTCAAGACTTCTGGGAAGTTCAATTGGGAATACCACATCCCGCAGGGTTAAAAAAGAAMAAATCAGTAACAGTACTGGATGTGGGTGATGCATATTTTTCAGTTCCCTTAGATAAAGACTTCAGGAAGTATACTGCATTTACYATACCT…
Patino-Galindo, JA_2017	28152089	2014	B	Spain	Europe	1	103N		CCCATTAGTCCTATTGAAACTGTACCAGTAAAATTAAAGCCAGGAATGGATGGCCCAAAAGTTAAACAATGGCCATTGACAGAAGAAAAAATAAAAGCATTAKTAGAAATCTGTACAGAAATGGAAMAGGAAGGAAAAATYTCAAAAATTGGGCCTGAAAATCCCTATAATACTCCAGTATTTGCCATAAAGAAAAARGAYAGTACTAAATGGAGAAAATTAGTAGATTTCAGAGAACTTAATAAGAAAACTCAAGACTTCTGGGAAGTTCAATTAGGAATACCACATCCCGCAGGGTTAAAGAAGAATAAATCAGTAACAGTACTGGATGTGGGTGATGCATATTTTTCAGTTCCCTTAGATAAAGACTTCAGGAAGTATACTGCATTCACCATACCT…
Patino-Galindo, JA_2017	28152089	2014	B	Spain	Europe	1	103N		CCTATWAGTCCTATTGAAACTGTACCAGTAAAATTAAAGCCAGGAATGGATGGCCCAAAAGTTAAACAATGGCCATTAACAAAAGAAAAAATAGAAGCATTAGTAGAAATTTGTACAGAAATGGAAAAGGAAGGAAAAATTTCAAAAATTGGGCCTGAAAATCCATACAATACTCCAGTATTTGCTATAAAGAAAAAGGATAGTACTAAATGGAGAAAATTAGTAGATTTCAGAGAACTTAATAAGAGAACTCAAGACTTCTGGGAAGTTCAATTAGGAATACCACATCCYGCAGGGCTACAAAAGAACAAGTCAGTAACAGTACTGGATGTGGGTGATGCATATTTTTCAGTTCCCTTACATGAAGACTTCAGGAAGTATACTGCATTTACCATACCT…
Patino-Galindo, JA_2017	28152089	2014	B	Spain	Europe	3	103N, 181I, 221Y		CCCATTAGTCCTATTGAAACTGTACCAGTAAAATTAAAGCCAGGAATGGATGGCCCAAAAGTTAAACAATGGCCATTGACAGAAGAAAAAATAAAAGCATTAGTAGAAATTTGTACAGAAATGGAAAAGGAAGGAAAAATTTCAAAAATTGGGCCTGAAAATCCATACAACACTCCAGTATTTGCCATAAAGAAAAAAGACAGTACTAAATGGAGAAAATTAGTAGATTTCAGGGAACTTAATAAGAAAACCCAAGACTTCTGGGAAATTCAATTAGGAATACCACATCCCGCAGGGTTAAAAAAGAATAAATCAGTAACAGTACTGGATGTGGGTGATGCATATTTTTCAGTTCCCTTAGATCCAGACTTCAGGAAGTATACTGCATTTACCATACCT…
Patino-Galindo, JA_2017	28152089	2014	B	Spain	Europe	1	101E		CCCATTAGTCCTATTGAAACTGTACCAGTAAAATTAAAGCCAGGAATGGATGGCCCAAAAGTTAAACAATGGCCATTGACAGAAGAAAAATTAAAAGCATTGGTAGAAATCTGTACAGAAATGGAAAAAGAAGGAAAAATTTCAAAAATTGGGCCTGAAAATCCATACAATACTCCAGTATTTGCCATAAAGAAAAAGGACAGTACTAAATGGAGAAAATTAGTAGATTTCAGAGAACTTAATAAGAGAACTCAAGACTTTTGGGAAATTCAACTAGGAATACCACATCCCGCAGGGTTGGAAAAGAAAAAATCAGTAACAGTATKGGATGTAGGTGATGCATATTTTTCAGTTCCCTTAGATCCAGATTTCASGAAGTATACTGCATTCACCATACCT…
Patino-Galindo, JA_2017	28152089	2014	B	Spain	Europe	1	225H		CCCATTAGTCCTATTGAAACTGTACCAGTAAAATTAAAGCCAGGAATGGATGGTCCAAAAGTTAAACAATGGCCATTGACAGAAGAAAAAATAAAAGCATTAGTAGAAATYTGTACAGAAATGGAAAAGGAAGGRAAAATTTCAARAATTGGGCCTGAAAATCCATATAATACTCCAGTATTTGCCATAMAKAAAAAAGACAGTRMTARATGGAGAAAATTAGTAGATTTCAGAGAACTTAATAAGAGAACTCAAGACTTCTGGGAAGTTCAATTAGGAATACCWCATCCCGCAGGGTTAAAAMAGAAAAAATCAGTAACAGTACTGGATGTGGGTGATGCATATTTTTCARTTCCCTTAGACAAAGAATTCAGGAAGTATACTGCATTTACCATACCC…
Patino-Galindo, JA_2017	28152089	2014	B	Spain	Europe	1	108I		CCCATTAGTCCTATTGAAACTGTACCAGTAAAATTAAAGCCAGGAATGGATGGCCCAAAAGTTAAACAATGGCCATTGACAGAAGAAAAAATAAAAGCATTAGTAGAAATTTGTACAGAAATGGAGAAGGAAGGGAAAATTTCAAAAATTGGGCCTGACAATCCATACAATACTCCAGTATTTGCCATAAAGAAAAAAGACAGTACTAAATGGAGAAAATTAGTAGATTTCAGAGAACTTAATAAGAGAACTCAAGACTTCTGGGAAGTTCAATTAGGGATACCACATCCCGCGGGGTTAAAAAAGAAAAAGTCAGTAACCATACTGGATGTGGGTGATGCATATTTTTCAGTTCCCTTAGATAAAGAATTCAGGAAGTATACTGCTTTTACCATACCT…
Patino-Galindo, JA_2017	28152089	2014	B	Spain	Europe	1	103N		CCCATTAGTCCTATTGAAACTGTACCAGTAAAATTAAAGCCAGGAATGGATGGCCCAAAAGTTAAACAGTGGCCRTTGACAGAAGAAAAAATAAAAGCATTAATRGAAATTTGTACAGAAATGGAAAAGGAAGGAAAAATTACCAARATTGGACCTGAAAATCCTTACAATACTCCAGTATTTGCCATAAAGAAAAAAGACAGTACTAAATGGAGAAAATTAGTAGATTTCAGAGAACTAAATAAGAGAACTCAAGATTTTYGGGAGGTTCAATTAGGAATACCACATCCCGCAGGGTTGAAAAAGAACAAATCAGTAACAGTACTGGATGTGGGCGATGCATATTTTTCAGTTCCCTTAGATAAAGAGTTCAGGAAATATACTGCATTTACCATACCT…
Patino-Galindo, JA_2017	28152089	2014	B	Spain	Europe	2	103N, 225H		CCCATTAGTCCTATTGAAACTGTACCAGTAAAATTAAAGCCAGGAATGGATGGCCCAAAAGTTAAACAATGGCCATTGACAGAAGAAAAAATAAAAGCATTAGTAGAAATCTGTACAGAAATGGAAAAGGAAGGGAAAATTTCAAAAATTGGGCCTGAAAATCCCTACAATACTCCAGTATTTGCAATAAAGAAAAAAGACAGTACTAAATGGAGAAAATTAGTAGATTTTAGAGAACTTAATAAGAGAACTCAAGACTTCTGGGAAGTCCAATTAGGAATACCACATCCCGCAGGGTTAAAGAAGAACAAATCAGTAACAGTACTGGATGTGGGTGATGCATATTTTTCAGTTCCCTTAGAYAAAGAATTCAGGAAGTATACTGCATTYACCATACCT…
Patino-Galindo, JA_2017	28152089	2014	B	Spain	Europe	2	103N, 225H		CCCATTAGTCCTATTGAAACTGTACCAGTAAAATTAAAGCCAGGAATGGATGGCCCAAAAGTTAAACAATGGCCATTGACAGAAGAAAAAATAAAAGCATTAGTAGAAATCTGTACAGAAATGGAAAAGGAAGGGAAAATTTCAAAAATTGGGCCTGAAAATCCCTACAATACTCCAGTATTTGCAATAAAGAAAAAAGACAGTACTAAATGGAGAAAATTAGTAGATTTTAGAGAACTTAATAAGAGAACTCAAGACTTCTGGGAAGTCCAATTAGGAATACCACATCCCGCAGGGTTAAAGAAGAACAAATCAGTAACAGTACTGGATGTGGGTGATGCATATTTTTCAGTTCCCTTAGATAAAGAATTCAGGAAGTATACTGCATTTACCATACCT…
Patino-Galindo, JA_2017	28152089	2014	B	Spain	Europe	1	103N		CCCATTAGTCCTATTGAAACTGTACCAGTAAAATTAAAGCCAGGAATGGATGGCCCAAAAGTTAAACAGTGGCCATTGACAGAAGAAAAAATAAAAGCATTAGTAGAAATTTGTACAGACATGGAAAAGGAAGGAAAAATTTCAAAAATTGGGCCTGAAAATCCATACAACACTCCAGTATTTGCCATAAAGAAAAAAGACAGTACTAAGTGGAGAAAATTAGTAGATTTCAGAGAACTTAATAAGAGAACTCAAGACTTCTGGGAAGTGCAATTAGGAATACCACATCCCGCTGGGTTAAAAAAGAACAAATCAGTAACAGTACTAGATGTAGGTGATGCATATTTTTCAGTTCCCTTAGATGAAGACTTTAGAAAGTATACTGCATTYACCATACCT…
Patino-Galindo, JA_2017	28152089	2014	B	Spain	Europe	2	103N, 221Y		CCCATTAGTCCTATTGAAACTGTACCAGTAAAATTAAAGCCAGGAATGGAYGGCCCAAAAGTTARACARTGGCCATTGACAGAAGAAAAAATAAAAGCATTAGTAGAAATTTGTACAGAMATGGAAAAGGAAGGRAAAATTTCAAAAATTGGGCCTGAAAATCCATAYAAYACTCCAGTATTTGCCATAAAGAAAAAAGACAGTACTAAGTGGAGAAAATTAGTAGATTTCAGAGAACTTAATAAGAGAACTCAAGACTTYTGGGAAGTKCAATTAGGAATACCACATCCYGCWGGGTTAAAAAAGAAMAAATCAGTAACAGTACTAGATGTGGGTGATGCATATTTTTCAGTTCCCTTAGATGAAGACTTCAGRAAGTATACTGCATTTACCATACCT…
Patino-Galindo, JA_2017	28152089	2014	B	Spain	Europe	2	100I, 103N		CCCATTAGTCCTATTGACACTGTACCAGTAAAATTAAAGCCAGGAATGGATGGCCCAAAAGTTAAACAATGGCCATTGACAGAAGAAAAAATAAAGGCATTAGTAGAAATCTGTTCAGAATTGGAAAAGGATGGGAAAATTTCAMAAATTGGGCCTGAAAATCCATACAATACTCCAGTATTTGCHATAAAGAAAAAGAACAGTACTAGATGGAGAAAATTAGTAGATTTCAGAGAACTTAATAAGAGAACTCAAGACTTCTGGGAAGTTCAAWTAGGAATACCACATCCYTCRGGGATAAAAAAGAACAAATCAGTAACAGTAATAGATATAGGTGATGCATATTTTTCAGTTCCCTTGGATRAAGAATTCAGGAAGTATACTGCATTTACCATACCT…
Patino-Galindo, JA_2017	28152089	2014	B	Spain	Europe	1	103N		CCCATTAGTCCTATTGAAACTGTACCAGTAAAACTAAAACCAGGAATGGATGGCCCAAGAGTTAAACAATGGCCATTGACAGAAGAAAAAATAAAAGCATTAATAGAAATTTGTACAGAAATGGAAAAGGAGGGAAAAATTTCAAAAATTGGGCCTGAAAATCCATACAATACTCCAGTGTTTGCCATAAAGAAAAAGGACAGTACTAAATGGAGAAAATTAGTAGATTTTAGAGAACTTAATAAGAGAACTCAAGATTTCTGGGAAGTGCAGTTAGGAATACCACATCCCGCAGGATTAAAAAAGAATAAATCAGTAACAGTACTAGATGTGGGTGATGCATATTTTTCAGTTCCTTTAGATGAGAACTTCAGGAAGTATACTGCATTTACTATACCT…
Patino-Galindo, JA_2017	28152089	2014	B	Spain	Europe	1	103N		CCCATTAGTCCTATTGAAACTGTACCAGTAAATCTAAAACCAGGAATGGATGGCCCAAGAGTTAAACAATGGCCATTGACAGAAGAAAAAATAAAAGCATTAGTAGAAATTTGTACAGAAATGGAAAAGGAGGGAAAAATTTCAAAAATTGGGCCTGAAAATCCATACAATACTCCAGTGTTTGCCATAAAGAAAAAGGACAGTACTAAATGGAGAAAATTAGTAGATTTTAGAGAACTTAATAAGAGAACTCAAGATTTCTGGGAAGTGCAGTTAGGAATACCACATCCTGCAGGATTAAAAAAGAATAAATCAGTAACAGTACTGGATGTGGGTGATGCATATTTTTCAGTTCCCTTAGATGAAAACTTCAGGAAGTATACTGCATTTACTATACCT…
Patino-Galindo, JA_2017	28152089	2014	B	Spain	Europe	2	103N, 190A		CCCATTAGTCCTATTGAAACTGTACCAGTAAATCTAAAACCAGGAATGGATGGCCCAAGAGTTAAACAATGGCCATTGACAGAAGAAAAAATAAAAGCATTAGTAGAAATTTGTACAGAAATGGAAAAGGAGGGAAAAATTTCAAAAATTGGGCCTGAAAATCCATACAATACTCCAGTGTTTGTCATAAAGAGAAAGGACAGTACTAAATGGAGAAAATTAGTAGATTTTAGAGAACTTAATAAGAGAACTCAAGATTTCTGGGAAGTGCAGTTAGGAATACCACATCCCGCAGGATTAAAAAAGAATAAATCAGTAACAGTACTAGATGTGGGTGATGCATATTTTTCAGTTCCCTTAGATGAAAACTTCAGGAAGTATACTGCATTTACTATACCT…
Patino-Galindo, JA_2017	28152089	2014	B	Spain	Europe	2	100I, 103N		CCCATCAGTCCTATTGAAACTGTACCAGTAAAACTAAAGCCAGGAGTGGATGGTCCAAGAGTTAAACAATGGCCATTGACAGAAGAAAAAATAAAAGCATTAATAAAAATTTGTACAGAAATGGAAAAGGAAGGAAAAATTTCAAAAATTGGGCCTGAAAATCCATACAATACTCCAGTATTTGCCATAAAGAAAAAAGACAGTAATGAATGGAGAAAATTAGTAGAYTTCAGAGAACTTAATAAGAAAACTCAAGACTTCTGGGAAGTTCAATTAGGAATACCACATCCCGCAGGGATAAAAAAGAATAAATCAGTAACAGTACTGGACGTGGGTGATGCATATTTTTCAGTTCCCTTAGATAAAGACTTCAGAAAGTATACTGCATTCACCATACCT…
Patino-Galindo, JA_2017	28152089	2014	B	Spain	Europe	1	190S		CCTATTAGTCCTATTGAAACTGTACCAGTAAAATTAAAGCCAGGAATGGATGGCCCAAAAGTTAAACAATGGCCATTGACAGAGGAAAAAATAAAAGCATTAGTAGAAATTTGTGCAGAATTGGAAAAGGAYGGRAAAATTTCAAAGATTGGRCCTGAAAATCCATACAATACTCCAGTATTTGCYATAAAGAAAAAAAACAGTACAAGATGGAGAAAATTAATGGATYTCAGAGAACTAAATAGAARRACTCAAGACTTCTGGGAAGTTCAATTAGGAATACCACATCCCGCAGGTTTAAAAAAGAAAAAATCAGTAACAGTACTGGATGTGGGTGATGCATATTTTTCAGTTCCCTTAGATGAAAATTTTAGAAAGTATACTGCATTTACCATACCT…
Patino-Galindo, JA_2017	28152089	2014	B	Spain	Europe	1	103N		CCCATTAGTCCTATTGAAACTGTACCAGTAAAATTAAAGCCAGGAATGGATGGCCCAAAAGTTAAACAATGGCCATTGACAGAAGAGAAAATAAAAGCATTAACAGAAATTTGTACAGAAATGGAAAAGGAAGGAAAAATTTCAAAAATTGGGCCTGAAAATCCATACAATACTCCAGTATTTGCTATAAAGAAAAAAGACAGTACTAAATGGAGAAAATTAGTAGATTTCAGGGAACTTAATAAGAAAACTCAAGACTTTTGGGAAGTTCAATTAGGAATACCACACCCAGCAGGGTTAAGAAAGAACAAATCAGTAACAGTACTGGATGTGGGTGATGCATATTTTTCAGTTCCCTTAGATAAAGACTTCAGGAAGTATACTGCATTTACCATACCT…
Patino-Galindo, JA_2017	28152089	2014	B	Spain	Europe	1	103N		CCCATTAGTCCTATTGAAACTGTACCAGTAAAATTAAAACCAGGAATGGATGGCCCAAAAGTTAAACAATGGCCATTGACAGAAGAAAAAATAAAAGCATTAGTAGAAATTTGTACAGAAATGGAAAAGGAAGGAAAAATTTCAAAAATTGGGCCTGAAAATCCATATAATACTCCAGTATTTGCCATAAAGAAAAAAGACAGTACTAAATGGAGAAAGTTAGTAGATTTCAGAGAACTTAATAAGAGAACTCAAGACTTCTGGGAAGTTCAATTAGGAATACCACATCCCGCAGGGCTAAAAAAGAACAAATCAGTAACAGTACTGGATGTGGGTGATGCATATTTTTCAGTTCCTTTAGATGAAGACTTCAGAAAGTATACTGCATTTACCATACCT…
Patino-Galindo, JA_2017	28152089	2014	B	Spain	Europe	1	181C		CCYATTAGTCCTATTGAGACTGTACCAGTAAAATTGAAGCCAGGAATGGATGGCCCAAAAGTTAAACAATGGCCATTGACAGAAGAAAAAATAAAAGCATTAATGGAAATTTGTACAGAAATGGAAAAGGAAGGGAAAATTTCAAAAATTGGGCCTGAAAATCCATACAATACTCCAGTATTTGCCATAAAGAAAAAAGACAGTACTAAATGGAGAAAATTAGTAGATTTTAGAGAACTTAATAAGAGAACTCAAGACTTTTGGGAAGTTCAATTAGGGATACCACATCCCGCAGGGTTAAAAAAGAAAAAATCAGTGACAGTACTGGATGTGGGTGATGCATATTTTTCAGTTCCTTTAGATAAAGATTTTAGGAAGTATACAGCATTTACCATACCT…
Patino-Galindo, JA_2017	28152089	2014	B	Spain	Europe	2	106I, 188L		CCCATYAGTCCTATTGAAACTGTACCAGTAAAATTAAAGCCAGGAATGGATGGCCCAAGAGTTAAACAATGGCCATTGACAGAAGAAAAAATAAAAGCATTAATRGAAATTTGTACAGAAATGGAAAAGGAAGGAAAAATTTCAARAATTGGGCCTGAAAATCCATACAATACTCCAATATTTGCAATAAAAAAGAAAAACAGTACTAGATGGAGAAAATTAGTAGATTTTAGAGAACTCAATAAGAGAACTCAAGACTTCTGGGAAGTTCAATTRGGGATACCACATCCAGCAGGGTTAAAAAAGAAAAAATCAATAACAGTACTGGATGTGGGTGATGCATATTTTTCAGTTCCCTTAGATGAAGACTTTAGGAAGTATACTGCATTTACYATACCC…
Patino-Galindo, JA_2017	28152089	2014	B	Spain	Europe	1	101E		CCCATTAGTCCTATTGAAACTGTACCAGTAAAATTAAAGCCAGGAATGGATGGCCCGAAAGTTAAACAATGGCCATTAACAGAAGAAAAAATAAAAGCATTAATAGAAATTTGTACAGAAATGGAGAAGGAAGGGAAAATTTCAAAAATTGGGCCCGAAAATCCATACAATACTCCAGTATTTGTCATAAAGAAAAAAGACAGTACTAAATGGAGAAAATTAGTAGATTTCAGAGAACTTAATAAGAGAACTCAAGACTTCTGGGAAGTACAATTAGGAATACCACATCCAGCAGGGTTAGAAAAGAAAAAATCAGTAACAGTGCTGGATGTGGGTGATGCATATTTTTCAGTTCCCTTAGATAAAGACTTCAGGAAGTATACAGCATTTACCATACCT…
Patino-Galindo, JA_2017	28152089	2014	B	Spain	Europe	2	106I, 188L		CCCATTAGTCCTATTGAAACTGTACCAGTAAAATTAAAGCCAGGAATGGATGGCCCAAGAGTTAAACAATGGCCATTGACAGAAGAAAAAATAAAAGCATTAATAGAAATTTGTACAGAAATGGAAAAGGAAGGAAAAATTTCAARAATTGGGCCTGAAAATCCATACAATACTCCAATATTTGCAATAAAAAAGAAAAACAGTACTAAATGGAGAAAATTAGTAGATTTTAGAGAACTCAATAAGAGAACTCAAGACTTCTGGGAAGTTCAATTRGGGATACCACATCCAGCAGGGTTAAAAAAGAAAAAATCAATAACAGTACTGGATGTGGGTGATGCATATTTTTCAGTTCCCTTAGATGAAGACTTTAGGAAGTATACTGCATTTACYATACCC…
Patino-Galindo, JA_2017	28152089	2014	B	Spain	Europe	1	190A		CCCATTAGTCCTATTGAAACTGTACCAGTAAAATTAAAGCCAGGAATGGATGGTCCAAAAGTTAAACAATGGCCATTGACAGAAGAAAAAATAAAAGCATTARTAGAAATTTGTRCAGAAATGGAAAAGGAAGGGAAAATTTCAAAAATTGGGCCTGAAAATCCATATAATACTCCAGTATTTGCCATAAAGAAAAARGACAGTACTAAATGGAGAAAATTAGTAGATTTCAGAGARCTTAATAARAGAACTCAAGACTTYTGGGAAGTTCAATTAGGAATACCACATCCCGCAGGGTTAAAAAAGACAAAATCAGTAACAGTATTGGATGTGGGTGATGCATATTTTTCAGTTCCCTTAGATGAAGAGTTCAGGAAGTACACTGCATTTACCATACCT…
Patino-Galindo, JA_2017	28152089	2014	B	Spain	Europe	1	103N		CCCATTAGTCCTATTGAGACTGTACCAGTAAAATTAAAGCCAGGAATGGATGGCCCAAAAGTTAAACAATGGCCATTGACAGAAGAAAAAATAAAAGCATTAATAGAAATCTGTACAGAAATGGAAAAGGAAGGAAAAATTTCAAAAATTGGGCCTGAAAATCCATATAATACTCCAGTATTTGCCATAAAGAAAAAAGACAGTACCAAATGGAGAAAATTGGTAGATTTCAGAGAACTTAATAAGAGAACTCAAGACTTCTGGGAAGTTCAATTAGGAATACCACATCCTGCAGGGTTAAAAAAGAACAAATCAGTGACAGTACTGGATGTGGGTGATGCATACTTTTCAGTTCCTTTAGATAAAAAATTCAGGAAGTATACTGCATTTACCATACCT…
Patino-Galindo, JA_2017	28152089	2014	B	Spain	Europe	2	181C, 190S		CCTATTAGTCCTATTGAAACTGTACCAGTAAAATTAAAGCCAGGAATGGATGGCCCAAAAGTTAAACAATGGCCATTGACAGAGGAAAAAATAAAAGCATTAGTAGAAATTTGTGCAGAATTGGAAAAGGACGGRAAAATTTCAAAGATTGGGCCTGAAAATCCATACAATACTCCAGTATTTGCTATAAAGAAAAAAAACAGTACAAGATGGAGAAAATTAATGGATTTCAGAGAACTAAATAGGAGGACTCAAGACTTCTGGGAAGTTCAATTAGGAATACCACATCCMGCAGGTTTAAAAAAGAAAAAATCAGTAACAGTACTGGATGTGGGTGATGCATATTTTTCAGTTCCCTTAGATGAAAATTTTAGAAAGTATACTGCATTTACCATACCT…
Patino-Galindo, JA_2017	28152089	2014	B	Spain	Europe	2	103N, 181C		CCCATTAGTCCCATTGAAACTGTACCCGTAAAATTAAAACCAGGAATGGATGGCCCAAAGGTTAAACAATGGCCATTGACAGAAGAAAAAWTAAAAGCATTAGTAGAAATTTGTACAGAATTGGAAAAGGAAGGAAAAATTTCAAAAATTGGGCCTGAAAATCCATATAATACTCCAGTGTTTGCCATAAAGAAAAAAGACAGTACTAAATGGAGAAAGKTAGTAGATTTCAGAGAACTTAATAAGAGAACTCAAGACTTCTGGGAAGTTCAATTAGGAATACCACATCCCGCAGGGTTGAAAAAGAACAAATCAGTAACAGTACKGGATGTGGGTGATGCATATTTTTCAGTTCCCTTAGATGAAGACTTCAGGRAGTATACTGCATTTACCATACCT…
Patino-Galindo, JA_2017	28152089	2014	B	Spain	Europe	2	103N, 225H		CCCATTAGTCCTATTGAAACTGTACCAGTAAAATTAAAGCCAGGAATGGATGGCCCAAGGGTTAAACAGTGGCCATTGACAGAAGAAAAAATAAAAGCATTAGTAGAAATTTGTACAGAAATGGAAAAGGAAGGGAAAATTTCAAAAATTGGGCCTGAAAATCCATACAATACTCCAGTATTTGCTATAAAGAAAAAAGACAGTACTAAATGGAGAAAATTAGTAGATTTCAGAGAACTTAATAAGAGAACTCAAGATTTCTGGGAAGTGCAGTTAGGAATACCACATCCCTCAGGGTTAAAAAAGAACAAATCAGTAACAGTATTGGATGTGGGTGATGCATATTTTTCAGTTCCCTTAGATGAAGACTTCAGGAAGTATACTGCATTTACCATACCT…
Patino-Galindo, JA_2017	28152089	2014	B	Spain	Europe	1	103N		CCCATTAGTCCTATTGAGACTGTACCAGTAAAATTAAAGCCAGGAATGGATGGCCCAAAAGTTAAACAATGGCCATTGACAGAAGAAAAAATAAAAGCATTAATAGAAATCTGTACAGAAATGGAAAAGGAAGGAAAAATTTCAAAAATTGGGCCTGAAAATCCATATAATACTCCAGTATTTGCCATAAAGAAAAAAGACAGTACCAAATGGAGAAAATTRGTAGATTTCAGAGAACTTAATAAGAGAACTCAAGACTTCTGGGAAGTTCAATTAGGAATACCACATCCTGCAGGGTTAAAAAAGAACAAATCAGTRACAGTACTGGATGTGGGTGATGCATACTTTTCAGTTCCTTTAGATAAAAACTTCAGGAAGTATACTGCATTTACCATACCT…
Patino-Galindo, JA_2017	28152089	2014	B	Spain	Europe	1	103N		CCCATTAGTCCTATTGAAACTGTACCAGTAAAATTAAAGCCAGGAATGGATGGGCCAAAAGTTAAACAATGGCCATTGACAGAAGAAAAAATAAAAGCATTAATAGAAATTTGTACAGAAATGGAAAAGGAAGGGAAAATCTCAAAAATTGGGCCTGAAAATCCATACAATACTCCAATATTTGCCATAAAGAAAAAGGATGGTACCAAATGGAGAAAATTAGTAGATTTCAGAGAACTTAATAAGAGAACTCAAGACTTTTGGGAAGTTCAATTAGGAATACCACACCCAGCAGGACTAAAAAAGAACAAATCAGTAACAGTATTGGATGTGGGTGATGCATACTTTTCAGTTCCTTTAGATGAAGACTTCAGGAAGTATACTGCATTTACCATTCCT…
Patino-Galindo, JA_2017	28152089	2014	B	Spain	Europe	1	108I		CCCATTAGTCCTATTGAAACTGTACCAGTAAAATTAAAGCCAGGAATGGATGGTCCAAAAGTTAAACAATGGCCATTGACAGAAGAGAAAATAAAAGCATTAAGAGAAATTTGTACAGAGATGGAAAAGGAGGGGAAGATTTCAAAAATTGGGCCTGAAAATCCATACAATACTCCAGTATTTGCTATAAAGAAAAAAGACAGTACTAAATGGAGAAAATTAGTAGATTTCAGAGAACTTAATAAGAGAACTCAAGACTTCTGGGAAGTTCAATTGGGAATACCACACCCCGCAGGGCTAAAAAAGAAAAAATCAGTAACAATACTGGATGTGGGGGATGCATATTTTTCAGTTCCTTTAGATAAAGAATTCAGGAAGTATACTGCATTCACCATACCT…
Patino-Galindo, JA_2017	28152089	2014	B	Spain	Europe	1	108I		CCTATTAGTCCTATTGAAACTGTACCAGTAAAATTAAAGCCAGGAATGGATGGCCCAAGAGTTAAACAATGGCCATTGACAGAAGAAAAAATAAAAGCATTAGTAGAAATTTGTACAGAAATGGAAAAGGAAGGAAAAATTTCAAGAGTTGGGCCTGAGAATCCATACAATACTCCAATATTTGCCATTAAGAAAAAGGATAGTACTAAATGGAGAAAATTAGTAGATTTCAGAGAACTTAACAAGAGAACTCAAGACTTCTGGGAAGTCCAATTAGGAATACCACATCCCGCAGGGTTAAAGAAGAAAAAATCAGTAACAATACTAGATGTGGGTGATGCATATTTTTCAGTTCCCTTAGACAAAGAATTCAGAAAGTATACTGCATTTACCATACCT…
Patino-Galindo, JA_2017	28152089	2014	B	Spain	Europe	1	221Y		CCAATTAGTCCTATTGAAACTGTACCAGTAAAATTAAAGCCAGGAATGGATGGCCCAAAGGTGAAACAATGGCCATTGACAGAAGAAAAAATAAAAGCATTARYAGAAATTTGTAAAGAAATGGAAAAAGAAGGAAAAATTTCAAGGATTGGGCCTGAAAATCCATACAATACTCCAGTATTTGCTATAAAGAAAAAAGACAAGAATAAATGGAGAAAATTAGTAGATTTCAGAGAACTTAATAAGAGAACTCAAGACTTCTGGGAAGTTCAATTAGGAATACCACATCCCTCAGGGTTRAAAAAGAAAAAATCAGTAACAGTACTAGACGTGGGTGATGCATATTTTTCAGTTCCCTTRGATAAAGAATTCAGGAAGTATACTGCATTTACCATACCT…
Patino-Galindo, JA_2017	28152089	2014	B	Spain	Europe	1	221Y		CCAATTAGTCCTATTGAAACTGTACCAGTAAAATTAAAGCCAGGAATGGATGGCCCAAAGGTGAAGCAATGGCCATTGACAGAAGAAAAAATAAAAGCATTAGTAGAAATTTGTAAAGAAATGGAAAAAGAAGGAAAAATTTCAAGGATTGGGCCTGAAAATCCATACAATACTCCAGTATTTGCTATAAAGAAAAAAGACAAGAATAAATGGAGAAAATTAGTAGATTTCAGAGAACTTAATAAGAGAACTCAAGACTTCTGGGAAGTGCAATTAGGAATACCACATCCCTCAGGGTTGAAAAAGAAAAAATCAGTGACAGTACTAGACGTGGGTGATGCATATTTTTCAGTTCCCTTAGATAAAGAATTCAGGAAGTATACTGCATTTACCATACCT…
Patino-Galindo, JA_2017	28152089	2014	B	Spain	Europe	1	103N		CCCATTAGTCCTATTGAAACTGTACCAGTGAAGTTAAAGCCAGGAATGGATGGCCCAAGGGTTAAACAATGGCCATTGACAGAAGAAAAAATAAAAGCATTAGTAGAAATTTGTACAGAAATGGAAAAGGAAGGAAAAATTTCAAAAATTGGGCCTGAGAATCCATACAATACTCCAGTATTTGCCATAAAGAAAAAAGACAGTACTAAATGGAGAAAATTAGTAGATTTCAGAGAACTTAATAAAAGAACTCAAGACTTCTGGGAAGTTCAATTAGGAATACCACATCCCGCAGGGCTAAAAAAGAACAAATCAGTAACAGTACTGGATGTGGGTGATGCATATTTTTCAGTTCCCTTRGATAAAGAATTCAGAAAGTATACTGCATTTACAATACCT…
Patino-Galindo, JA_2017	28152089	2014	B	Spain	Europe	1	108I		CCTATTAGTCCTATTGAAACTGTACCAGTAAAATTAAAGCCAGGAATGGATGGCCCAAGAGTTAAACAATGGCCATTGACAGAAGAAAAAATAAAAGCATTAGTAGAAATTTGTACAGAAATGGAAAAGGAAGGAAAAATTTCAAGAGTTGGGCCTGAGAATCCATACAATACTCCAATATTTGCCATTAAGAAAAAGGATAGTACTAAATGGAGAAAATTAGTAGATTTCAGAGAACTTAACAAGAGAACTCAAGACTTCTGGGAAGTCCAATTAGGAATACCACATCCCGCAGGGTTAAAGAAGAAAAAATCAGTAACAATACTAGATGTGGGTGATGCATATTTTTCAGTTCCCTTAGACAAAGAATTCAGAAAGTATACTGCATTTACCATACCT…
Patino-Galindo, JA_2017	28152089	2014	B	Spain	Europe	2	103N, 188F		CCTATCAGTCCTATTGAAACTGTACCAGTAAAATTAAAGCCAGGAATGGATGGCCCAAAAGTTAAACAATGGCCATTGACAGAAGAAAAAATAAAAGCATTAGTAGAAATTTGTGCAGAACTGGAAAATGAAGGGAAAATTTCAAAAATTGGGCCTGACAATCCATACAATACACCAGTATTTGCCATAAAGAAAAAAGAYAGTACTAAATGGAGAAAATTAGTAGATTTCAGAGAACTTAATAAGAGAACTCAAGACTTCTGGGAGGTTCAATTAGGAATACCACATCCCGCAGGGCTAAAGAAGAACAAATCAGTAACAGTACTGGATGTGGGTGATGCATATTTCTCAATTCCCCTAGATGAAGATTTCAGGAAATATACTGCATTTACCATACCT…
Patino-Galindo, JA_2017	28152089	2014	B	Spain	Europe	1	106I		CCCATTAGTCCTATTGAAACTGTACCAGTTAAATTAAAGCCAGGAATGGATGGCCCAAAAGTCAAACAATGGCCATTGACAGAAGAGAAAATAAAAGCATTAATAGAAATCTGTACAGAAATGGAAAAGGAAGGAAAAATTTCAAAAATTGGGCCTGAAAATCCATACAATACTCCCATATTTGCCATAAAGAAAAAGGAYAGTACTAAATGGAGAAAATTGGTAGATTTCAGAGAACTTAATAAGAAGACTCAAGACTTTTGGGAAGTTCAATTAGGAATACCACATCCCGCAGGGTTAAAAAAGAAAAAATCAATAACAGTACTGGATGTGGGTGATGCATATTTTTCAGTTCCCTTAGATAAAGAATTCAGGAAGTATACTGCATTTACCATACCT…
Patino-Galindo, JA_2017	28152089	2014	B	Spain	Europe	1	190A		CCCATTAGTCCTATTGAAACTGTACCAGTGAAGTTAAAGCCAGGAATGGATGGCCCAAGAGTTAAACAATGGCCATTAACAGAAGAAAAAATAAAAGCATTAGTAGAAATTTGTACAGAAATGGAAAAGGAAGGAAAAATTTCAAAAATTGGGCCTGAGAATCCATACAATACTCCAGTATTTGCCATAAAGAAAAAAGACAGTACTAAATGGAGAAAATTAGTAGATTTCAGAGAACTTAATAAAAGAACTCAAGACTTCTGGGAAGTTCAATTAGGAATACCACATCCCGCAGGGCTAAAAAAGAAGAAATCAGTAACAGTACTGGATGTGGGTGATGCATATTTTTCAGTTCCTTTAGATAAAGAATTCAGAAAGTATACTGCATTTACAATACCT…
Patino-Galindo, JA_2017	28152089	2014	B	Spain	Europe	1	106I		CCCATTAGTCCTATTGAAACAGTACCAGTAAAATTAAAGCCAGGAATGGATGGCCCAAAAGTTAAACAATGGCCATTGACAGAAGAAAAAATAAAAGCATTAGTAGAGATTTGTACAGAAATGGAAAAGGAAGGGAAAATTTCAAAAATAGGGCCTGAAAATCCATACAATACTCCAGTATTTGCCATAAAGAAAAAAGACAGTACTAAATGGAGAAAATTAGTAGATTTCAGAGAACTTAATAAGAGAACTCAAGACTTCTGGGAGGTTCAGTTAGGAATACCACATCCCGCAGGGCTAAAGAAGAAAAAATCAATTACAGTACTAGATGTGGGTGATGCATATTTTTCAGTACCTTTAGATGAAGACTTCAGAAAGTATACAGCATTTACCATACCT…
Patino-Galindo, JA_2017	28152089	2014	B	Spain	Europe	1	230L		CCCATAAGTCCTATTGAAACTGTACCAGTAAAATTAAAGCCAGGAATGGATGGGCCAAAAGTGAAACAATGGCCACTGACAGAAGAAAAAATAAAAGCGTTGATGGAAATTTGTACGGAAATGGAAAAGGAAGGGAAAATCTCAAAAATTGGGCCTGAAAATCCATATAATACTCCAATATTTGCCATAAAGAAAAAAGACAGTACTAAATGGAGAAAATTAGTAGATTTCAGAGAACTCAATAAGAAAACTCAAGACTTCTGGGAGGTGCAATTAGGAATACCACATCCCTCGGGGTTAAAAAAGAAAAAATCAGTAACAGTACTGGATGTAGGTGATGCATACTTTTCAGTTCCCTTAGATAGAGAGTTTAGGAAGTATACTGCATTTACCATACCT…
Patino-Galindo, JA_2017	28152089	2014	B	Spain	Europe	1	108I		CCCATTAGTCCTATTGARACTGTACCAGTRAAATTAAAGCCAGGAATGGATGGCCCAAAAGTTAAACAATGGCCATTGACAGAAGARAAAATAAAAGCATTAGTAGAAATTTGTACAGARATGGAAAAGGAAGGAAAAATTTCAARAATWGGGCCTGARAATCCATAYAATACTCCARTATTTGCCATAAAGAAAAARGACAGTACTAAATGGAGAAAATTAGTAGATTTCAGAGAACTTAATAAGAGAACTCAAGACTTCTGGGARGTTCAATTAGGAATACCWCATCCMGCAGGRTTAAARARGAAAAARTCAGTAACARTACTGGATGTRGGTGATGCMTATTTCTCAGTTCCCTTAGATATAAACTTCAGAAAGTATACTGCCTTTACTATACCC…
Patino-Galindo, JA_2017	28152089	2014	B	Spain	Europe	2	106I, 190A		CCCATTAGTCCTATTGAAACTGTACCAGTAAAATTGAAGCCAGGAATGGATGGCCCAAAAGTTAAACAATGGCCATTGACAGAAGAAAAAATAAAAGCATTAATAGAAATTTGTACAGAATTGGAAAAGGAAGGGAAAATTTCAAAAATTGGGCCTGAAAATCCATACAATACTCCAATATTTGCCATAAAGAAAAAGAACAGCACTAGCTGGAGAAAATTARTGGATTTCAGAGAACTTAATAAGARAACTCAAGACTTCTGGGAAGTTCAATTAGGAATACCACATCCCGCAGGATTAAAACAGAAAAAATCAATAACAGTACTGGATGTGGGTGATGCATATTTTTCAGTCCCTTTAGATGAAGACTTCAGGAAGTATACTGCATTCACCATACCT…
Patino-Galindo, JA_2017	28152089	2014	B	Spain	Europe	3	100I, 103N, 106I		CCCATTAGTCCTATTGAAACTGTACCAGTAAAATTAAAGCCAGGAATGGATGGCCCAAGAGTTAAACAATGGCCATTGACAGAAGAAAAAATAAAAGCATTAGTAGAAATTTGTACAGAATTGGAAAAGGATGGAAAAATTTCCAAAATTGGGCCTGAAAATCCATACAATACTCCAATATTTGCCATAAAGAAAAAAGACAGTACTAAATGGAGAAAAGTAGTAGACTTYAGAGAACTTAATAAGAGAACTCAAGACTTCTGGGAAGTTCAATTAGGAATACCACACCCCGCAGGGATAAAAAAGAATAAATCARTAACAGTACTRGATGTGGGTGATGCATATTTTTCAATTCCCTTGGATGAAAAATTCAGGAAGTACACTGCATTTACCATACCT…
Patino-Galindo, JA_2017	28152089	2014	B	Spain	Europe	1	103N		CCCATTAGTCCTATTGAGACTGTACCAGTAAAATTAAAGCCAGGAATGGATGGCCCAAAAGTTAAACAATGGCCATTGACAGAAGAAAAAATAAAAGCATTAATAGAAATCTGTACAGAAATGGAAAAGGAAGGAAAAATTTCAAAAATTGGGCCTGAAAATCCATATAATACTCCAGTATTTGCCATAAAGAAAAAAGACAGTACCAAATGGAGAAAATTAGTAGATTTCAGAGAACTTAATAAGAGAACTCAAGACTTCTGGGAAGTTCAATTAGGAATACCACATCCTGCAGGGTTAAAAAAGAACAAATCAGTGACAGTACTGGATGTGGGTGATGCATACTTTTCAGTTCCTTTAGATAAAAACTTCAGGAAGTATACTGCATTTACCATACCT…
Patino-Galindo, JA_2017	28152089	2014	B	Spain	Europe	3	101E, 106I, 190S		CCTATTAGTCCTATTGAAACTGTACCAGTAAAATTAAAGCCAGGAATGGATGGCCCAAAAGTTAAACAATGGCCATTGACAGAAGAAAAAATAAAAGCATTAATAGAAATTTGTACAGAGATGGAAAAGGAAGGGAAAATTTCAAAAATTGGGCCTGAAAATCCATACAATACTCCAGTATTTGCTATAAAGAAAAAAGACAGTACTAAATGGAGAAAATTAGTAGATTTCAGAGAACTTAATAAGAGAACTCAAGACTTCTGGGAAGTACAATTAGGAATACCACATCCTGCAGGGTTGGAAAAGAAAAAATCAATAACAGTACTGGATGTGGGTGATGCATATTTTTCAGTTCCTTTAGATAAAGAATTCAGGAAGTACACCGCATTTACCATACCT…
Patino-Galindo, JA_2017	28152089	2014	B	Spain	Europe	1	103N		CCCATTAGTCCTATTGAAACTGTACCAGTAARATTAAAGCCAGGAATGGATGGCCCAAAAGTTAAACAATGGCCATTGACAGAAGAAAAAATAAAAGCATTAGTAGAAATTTGTACAGARATGGAAAAGGAAGGAAAAATTTCAAAAATTGGACCTGAAAATCCATACAATACTCCAGTATTTGTCATAAAGAAAAAGGACAGTAATAAATGGAGAAAATTAGTAGACTTCAGAGAGCTTAATAARAGAACTCAAGACTTCTGGGAAGTCCAATTAGGAATACCACATCCCTCAGGGTTAAAAAAGAACAAATCAGTAACAGTACTGGACGTAGGTGATGCATATTTCTCAGTTCCCTTAGATRAAGACTTCAGGAAGTATACTGCATTTACCATACCT…
Patino-Galindo, JA_2017	28152089	2014	B	Spain	Europe	1	103N		CCCATTAGTCCTATTGAAACTGTACCAGTAAATCTAAAACCAGGAATGGATGGCCCAAGAGTTAAACAATGGCCATTGACAGAAGAAAAAATAAAAGCATTAGTAGAAATTTGTACAGAAATGGAAAAGGAGGGAAAAATTTCAAAAATTGGGCCTGAAAATCCATACAATACTCCAGTGTTTGCCATAAAGAAAAAGGACAGTACTAAATGGAGAAAATTAGTAGATTTTAGAGAACTTAATAAGAGAACTCAAGATTTCTGGGAAGTGCAGTTAGGAATACCACATCCCGCAGGATTAAAAAAGAATAAATCAGTAACAGTACTAGATGTGGGTGATGCATATTTTTCAGTTCCCTTAGATGAAAACTTCAGGAAGTATACTGCATTTACTATACCT…
Patino-Galindo, JA_2017	28152089	2014	B	Spain	Europe	2	108I, 188F		CCCATTAGTCCTATTGAAACTGTACCAGTAAAATTAAAGCCAGGAATGGATGGGCCAAAAGTTAAACAATGGCCATTGACAGAAGAAAAAATAAAAGCACTAGTAGAAATTTGTACAGAAATGGAAAAGGAAGGAAAAATTTCAAAAATTGGGCCTGAAAATCCATATAATACTCCAGTATTTGCCATAAAGAAAAAGGATGGTACTAAATGGAGAAAATTAGTAGATTTCAGAGAACTTAATAAGAGAACTCAAGACTTCTGGGAAGTTCAATTAGGAATACCACACCCCGCAGGGTTGAAAAAGAAAAAATCAGTAACAATACTAGATGTGGGTGATGCATATTTTTCAGTCCCTTTAGATAAAGACTTCAGAAAGTATACTGCATTTACCATACCT…
Patino-Galindo, JA_2017	28152089	2014	B	Spain	Europe	1	106I		CCTATTAGCCCTATTGAAACTGTACCAGTAAAATTAAAGCCAGGAATGGATGGCCCAAAAGTTAAACAATGGCCATTGACAGAAGAAAAAATAAAAGCATTAGTAGAAATTTGTACAGAAATGGAAAAAGAAGGGAAAATTTCAAAAATTGGGCCTGAAAATCCATACAATACTCCAGTATTTGCCATAAAGAAAAAAGACAGTACTAAATGGAGAAAATTAGTAGATTTCAGAGAACTCAATAAGAGAACTCAGGACTTCTGGGAAGTTCAATTAGGGATACCACATCCATCAGGATTAAAGAAGAAAAAATCAATAACAGTACTGGATGTGGGTGATGCATATTTTTCAGTTCCCTTAGATAAAGAATTCAGGAAGTATACTGCATTTACCATACCT…
Patino-Galindo, JA_2017	28152089	2014	B	Spain	Europe	1	108I		CCTATTAGTCCTATTGAAACTGTACCAGTAAAATTAAAGCCAGGAATGGATGGCCCAAGAGTTAAACAATGGCCATTGACAGAAGAAAAAATAAAAGCATTAGTAGAAATTTGTACAGAAATGGAAAAGGAAGGAAAAATTTCAAGAGTTGGGCCTGAGAATCCATACAATACTCCAATATTTGCCATTAAGAAAAAGGATAGTACTAAATGGAGAAAATTAGTAGATTTCAGAGAACTTAACAAGAGAACTCAAGACTTCTGGGAAGTCCAATTAGGAATACCACATCCCGCAGGGTTAAAGAAGAAAAAATCAGTAACARTACTAGATGTGGGTGATGCATATTTTTCAGTTCCCTTAGACAAAGAATTCAGAAAGTATACTGCATTTACCATACCT…
Patino-Galindo, JA_2017	28152089	2014	B	Spain	Europe	1	106I		CCTATTAGCCCTATTGAAACTGTACCAGTAAAATTAAAGCCAGGAATGGATGGCCCAAAGGTTAAACAATGGCCATTGACAGAAGAAAAAATAAAAGCATTAGTAGAAATTTGTACAGAAATGGAAAAGGAAGGAAAAATTTCAAAAATTGGGCCTGAAAATCCATACAATACTCCAGTATTTGCCATAAAGAAAAAAGACAGTACTAAATGGAGAAAGCTAGTAGATTTCAGGGAACTTAATAGGAGAACCCAAGACTTTTGGGAAGTTCAATTAGGAATACCACATCCCTCAGGGTTAAAAAAGAAAAAATCAATAACAGTACTGGATGTGGGTGATGCATATTTTTCAGTTCCCTTAGATAAAGACTTCAGAAAGTATACTGCATTTACCATACCT…
Patino-Galindo, JA_2017	28152089	2014	B	Spain	Europe	1	106I		CCCATCAGTCCTATTGAAACTGTACCAGTAAAATTAAAGCCAGGAATGGATGGTCCAAAAGTTAAACAATGGCCATTGACAGAAGAAAAAATAAAAGCATTAGTAGAAATTTGTACAGAGATGGAGAAGGAAGGGAAAATTTCAAAGATAGGGCCTGAAAATCCATACAATACTCCAGTATTTGCTATAAAGAAAAAAGATAGTACCAAATGGAGAAAATTAGTAGATTTCAGAGAACTTAATAAGAGAACTCAAGACTTCTGGGAAGTTCAATTAGGAATACCACATCCCGCAGGGTTAAAAAAGAAAAAATCAATAACAGTATTAGATGTGGGTGATGCATATTTCTCAGTTCCCTTAGATAAGGACTTCAGGAAGTATACTGCATTTACTATACCT…
Patino-Galindo, JA_2017	28152089	2014	B	Spain	Europe	3	103N, 181C, 225H		CCCATTAGTCCTATTGAAACTGTACCAGTGAAATTAAAGCCAGGAATGGATGGCCCAAGAGTTAAACAATGGCCATTAACAGAAGAAAAAATAAAAGCATTAATAGAAATTTGTGCAGAGATGGAAAAGGAAGGAAAGATTTCAGAAATTGGGCCTGATAATCCATATAATACTCCAGTATTTGCCATAAAGAAAAAAGATAGTACTAAATGGAGAAAATTAGTAGATTTCAGAGAACTTAATAAGAGAACTCAAGACTTCTGGGAAGTTCAATTAGGAATACCACATCCTGCAGGGTTGAGAAAGAACAAATCAGTAACAGTACTGGATGTGGGTGATGCATATTTTTCAGTTCCCTTAGATAAAGACTTCAGGAAGTATACTGCATTTACCATACCT…
Patino-Galindo, JA_2017	28152089	2014	B	Spain	Europe	2	103N, 181C		CCCATTAGTCCTATTGAAACTGTACCAGTGAAATTAAAGCCAGGAATGGATGGCCCAAGAGTTAAACAATGGCCATTAACAGAAGAAAAAATAAAAGCATTAATAGAAATTTGTGCAGAGATGGAAAAGGAAGGAAAGATTTCAGAAATTGGGCCTGATAATCCATATAATACTCCAGTATTTGCCATAAAGAAAAAAGATAGTACTAAATGGAGAAAATTAGTAGATTTCAGAGAACTTAATAAGAGAACTCAAGACTTCTGGGAAGTTCAATTAGGAATACCACATCCTGCAGGGTTGAGAAAGAACAAATCAGTAACAGTACTGGATGTGGGTGATGCATATTTTTCAGTTCCCTTAGATAAAGACTTCAGGAAGTATACTGCATTTACCATACCT…
Patino-Galindo, JA_2017	28152089	2014	A	Spain	Europe	2	181C, 221Y		CCAATTAGTCCTATTGAAACTGTACCAGTAAAATTAAAGCCAGGAATGGATGGCCCAAAGGTTAAACAATGGCCATTGACAGAAGAAAAAATAAAAGCATTAACAGAAATTTGTAAAGAGATGGAAAAGGAAGGAAAAATTTCAAGAATTGGGCCTGAAAATCCATACAATACTCCAGTATTTGCTATAAAGAAAAAGGATAGCACTAAATGGAGGAAAGTAGTAGATTTCAGAGAACTCAATAAAAGAACCCAGGACTTCTGGGAAGTTCAATTAGGAATACCGCATCCAGCGGGGCTAAAAAAGAAAAAATCAGTAACAGTACTAGATGTGGGGGATGCATATTTTTCAGTCCCGTTAGATCCAGACTTTAGAAAGTATACTGCATTCACCATACCT…
Patino-Galindo, JA_2017	28152089	2014	A	Spain	Europe	1	190S		CCAATAAGTCCTATTGAAACTGTACCAGTAACATTAAAGCCAGGAATGGATGGCCCAAAGGTTAAACAATGGCCATTAACAGAAGAAAAAATAAAAGCATTAGTAGACATTTGTAAGGAGATGGAAAAGGAAGGAAAAATTTCAAAAATTGGGCCTGAAAATCCTTACAATACTCCAGTATTTGTTATAAAGAAAAAAGATWGCACAAAGTGGAGGAAATTAGTAGATTTCAGGGAGCTCAATAAAAGAACTCAGGACTTTTGGRAAAWWCAATTAGGAATACCCCATCCAGCGGGTTTAAAAAAGAAAAAATCAGTAACAGTACTAGATGTGGGGGATGCATATTTTTCAGTTCCTTTAGATGAAAGCTTCAGAAAGTATACTGCATTCACTATACCA…
Patino-Galindo, JA_2017	28152089	2014	A	Spain	Europe	2	188L, 225H		CCAATTAGTCCTATTGAAACTGTACCAGTGACATTAAAGCCAGGAATGGATGGCCCAAAAGTAAAACAATGGCCATTGACAGAAGAAAAAATAAAAGCATTAACAGAAATTTGTAAGGAGCTGGAASAGGAAGGAAAAATTTCAAAAATTGGGCCTGAAAACCCATACAATACTCCAGTATTTGCTATAAAGAAAAAGGACAGCACTAAGTGGAGGAAATTAGTAGATTTCAGGGAGCTCAATAAAAGAACACAGGATTTTTGGGAAGTTCAATTAGGAATACCGCATCCAGCAGGGTTAAAAAAGAAAAAATCAGTAACAGTACTAGATGTGGGAGATGCCTATTTTTCAGTTCCTTTATATGAAGACTTTAGAAAGTATACTGCATTTACCATACCT…
Patino-Galindo, JA_2017	28152089	2014	A	Spain	Europe	1	106I		CCAATTAGTCCTATTGAAACTGTACCAGTAAAATTAAAGCCAGGAATGGATGGACCAAAGGTTAAACAATGGCCATTGACAGAAGAAAAAATAAAAGCATTAACAGCAATYTGTAAAGAGATGGAAGAGGAGGGGAAAATTTCAAAAATTGGGCCTGAAAATCCATATAATACTCCAGTATTTGCTATAAAGAAAAAAGACAGTACTAAATGGAGAAAATTAGTAGATTTCAGAGAGCTCAATAAAAGAACTCAGGACTTCTGGGAAGTTCAATTAGGAATACCGCATCCAGCGGGTTTGAAAAAGAAAAAATCAATAACAGTACTGGATGTAGGGGATGCATATTTTTCAGTTCCTTTAGATAAAGATTTTAGAAAATATACTGCATTCACCATACCT…
Patino-Galindo, JA_2017	28152089	2014	A	Spain	Europe	1	106I		CCAATTAGCCCTATTGAGACTGTACCAGTAACGTTAAAGCCAGGAATGGATGGCCCAAAGATTAAACAATGGCCATTGACAGAAGAAAAAATAAAAGCATTAACAGAAATTTGTAATGAAATGGAAAAGGAAGGAAAAATTTCAAGAATTGGGCCTGAAAACCCATACAATACCCCAGTATTTGCTATAAAGAAAAAAGATAGCACTAAATGGAGAAAATTAGTAGATTTTAGAGAGCTCAATAAAAGAACTCAGGACTTCTGGGAAGTTCAATTAGGAATACCACATCCCGCAGGTTTAAAAAAGAAAAAATCCATAACAGTACTGGATGTGGGGGACGCATATTTTTCAGTTCCTTTAGATAAAAGCTTTAGAAAGTATACTGCGTTCACCATACCT…
Patino-Galindo, JA_2017	28152089	2014	G	Spain	Europe	3	108I, 181C, 221Y		CCAATTAGTCCTATTGAAACTGTACCAGTAAAATTAAAGCCAGGAATGGATGGCCCAAAGGTTAAACAATGGCCATTGACAGAAGAGAAAATAAAAGCATTAACAGAAATTTGTACAGAAATGGAAAAGGAAGGGAAAATTTCAARAATTGGGCCTGAAAACCCATACAATACTCCAATATTTGCCATAAAGAAAAAAGACAGTACTAAATGGAGAAAATTAGTAGATTTCAGAGAGCTCAATAAAAGAACTCAAGACTTCTGGGAGGTCCAATTAGGTATACCTCATCCAGCAGGATTAAAMAAGAAAAAATCAGTAACARTACTAGATGTAGGGGACGCATATTTTTCAGTTCCCTTAGATGAAAGCTTTAGAAAGTATACAGCATTCACTRTACCT…
Patino-Galindo, JA_2017	28152089	2014	G	Spain	Europe	1	181C		CCAATTAGTCCTATTGAAACTGTACCAGTAAAATTAAAGCCAGGAATGGATGGTCCAAAGGTTAAACAATGGCCATTGACAGAAGAGAAAATAAAAGCATTAACAGAAATTTGTATGGAAATGGAAAGGGAAGGAAAAATTTCAAAAATTGGACCTGAAAATCCATACAACACTCCAATATTTGCCATAAAGAAAAAGGACAGTACAAAATGGAGAAAATTGGTAGATTTCAGGGAGCTCAATAAAAGAACTCAAGACTTCTGGGAGGTCCAATTAGGAATACCTCATCCCTCGGGGTTAAAAAAGAAAAAATCAGTAACAGTGCTAGATGTGGGGGATGCATACTTTTCAGTGCCCTTAGATGAAAGCTTTAGAAAGTATACTGCATTCACCATACCT…
Patino-Galindo, JA_2017	28152089	2014	G	Spain	Europe	2	103N, 181C		CCAATTAGTCCTATTGAAACTGTACCAGTAAAATTAAAGCCAGGAATGGATGGTCCAAAGGTTAAACAATGGCCATTGACAGAAGAGAAAATAAAAGCATTAACAGAAATTTGTATAGAAATGGAAAAGGAAGGAAAAATTTCAAAAATTGGGCCTGAAAATCCATACAACACTCCAATATTTGCCATAAAGAAAAAGGACGGTACAAAATGGAGAAAAGTGRTGGATTTCAGAGAGCTCAATAAAAGAACTCAAGACTTCTGGGAGGTCCAATTAGGAATACCCCATCCCTCGGGGTTAAAAAAGAACAAATCAGTAACAGTGCTAGATGTGGGGGATGCATACTTCTCAGTGCCCTTAGATGAAAGCTTTAGAAAGTATACTGCATTCACTATACCT…
Patino-Galindo, JA_2017	28152089	2014	G	Spain	Europe	1	103N		CCAATAAGTCCTATTGAAACTGTACCAGTAAAATTAAAGCCAGGAATGGATGGCCCRAAAGTTAAACAATGGCCATTGACAGAAGAAAAAATAAAAGCATTATCAGAAATTTGTACAGAAATGGAAAGGGAAGGAAAAATTTCAAAAATTGGACCTGAAAATCCATATAACACTCCAATATTTGCCATAAAGAAAAAAGACAGTACTAAATGGAGAAAATTGGTAGATTTCAGAGAGCTCAATAAAAGAACTCAAGATTTCTGGGAGGTCCAATTAGGAATACCTCATCCCTCGGGGTTAAAAAAGAATAAATCAGTAACAGTGCTAGATGTGGGAGATGCATACTTTTCAGTGCCCTTAGATGAAAGCTTTAGAAAATATACTGCATTCACTATACCT…
Patino-Galindo, JA_2017	28152089	2014	G	Spain	Europe	1	103N		CCAATAAGCCCTATTGAAACTGTACCAGTAAAATTAAAGCCAGGAATGGATGGCCCAAAGGTTAAACAATGGCCATTGACAGAAGAGAAAATAAAAGCATTAACAGAAATTTGTACAGAAATGGAAAAGGAAGGAAAAATTTCAAAAATTGGGCCTGAAAATCCATACAACACTCCAATATTTGCYATAAAGAAAAAAGACAGTACTAAATGGAGAAAGTTAGTAGATTTYAGAGAACTCAATAAAAGAACTCAAGATTTCTGGGAGGTCCAATTAGGCATACCTCATCCCGCGGGGTTAAAAAAGAACAAATCAGTAACAGTACTGGATGTGGGAGATGCATATTTTTCAGTTCCCTTAGATGAAGACTTTAGAAAGTATACCGCATTCACTATACCT…
Patino-Galindo, JA_2017	28152089	2014	G	Spain	Europe	1	103N		CCAATAAGCCCTATTGAAACTGTACCAGTAAAATTAAAGCCAGGAATGGATGGCCCAAAGGTTAAACAATGGCCATTGACAGAAGAGAAAATAAAAGCATTAACAGAAATTTGTACAGAAATGGAAAAGGAAGGAAAAATTTCAAAAATTGGGCCTGAAAATCCATACAACACTCCAATATTTGCCATAAAGAAAAAAGACAGTACTAAATGGAGAAAGTTAGTAGATTTCAGAGAACTCAATAAAAGAACTCAAGATTTCTGGGAGGTCCAATTAGGCATACCTCATCCCGCTGGGTTAAAAAAGAACAAATCAGTAACAGTACTGGATGTGGGAGATGCATATTTTTCAGTTCCCTTAGATGAAGACTTTAGAAAGTATACCGCATTCACTATACCT…
Patino-Galindo, JA_2017	28152089	2014	G	Spain	Europe	1	103N		CCAATAAGCCCTATTGAAACTGTACCAGTAAAATTAAAGCCAGGAATGGATGGCCCAAAGGTTAAACAATGGCCATTGACAGAAGAGAAAATAAAAGCATTAACAGAAATTTGTACAGAAATGGAAAAGGAAGGAAAAATTTCAAAAATTGGGCCTGAAAATCCATACAACACTCCAATATTTGCCATAAAGAAAAAAGACAGTACTAAATGGAGAAAGTTAGTAGATTTCAGAGAACTCAATAAAAGAACTCAAGATTTCTGGGAGGTCCAATTAGGCATACCTCATCCCGCTGGGTTAAAAAAGAACAAATCAGTAACAGTACTGGATGTGGGAGATGCATATTTTTCAGTTCCCTTAGATGAAGACTTTAGAAAGTATACCGCATTCACTATACCT…
Patino-Galindo, JA_2017	28152089	2014	G	Spain	Europe	1	103N		CCAATTAGTCCTATTGAGACTGTACCAGTAAAATTAAAGCCAGGAATGGATGGCCCAAAGATTAAACAATGGCCATTGACAGAAGAGAAAATAAAAGCATTAACAGAAATTTGCACAGAAATGGAAAAGGAAGGAAAAATTTCGAGAATTGGGCCTGAAAATCCATACAACACTCCAATATTTGCCATAAAGAAAAAAGACAGTACTAAATGGAGGAAGTTGGTAGATTTCAGAGAGCTCAATAAGAGAACTCAAGATTTCTGGGAGGTCCAATTAGGCATACCTCATCCTGCGGGGTTAAAACAGAACAAATCAGTAACAGTATTGGATGTGGGAGACGCATATTTTTCAGTACCCTTAGATGAAGGCTTTAGAAAGTATACAGCATTCACTATACCT…
Patino-Galindo, JA_2017	28152089	2014	G	Spain	Europe	1	103N		CCAATTAGTCCTATTGAAACTGTACCAGTAAAATTAAAGCCAGGAATGGATGGCCCAAGGGTTAAACAATGGCCATTGACAGAAGAGAAAATAAAAGCATTAACAGAAATTTGTACAGACATGGAAAAGGAAGGAAAAATTTCAAAAATTGGGCCTGAAAATCCATACAACACTCCAATATTTGCTATAAAGAAAAAAGATAGTACTAAATGGAGAAAAGTGGTAGATTTCAGAGAGCTCAATAAAAGAACTCAAGACTTCTGGGAGGTCCAATTAGGTATACCTCATCCAGCAGGGTTAAAAAAGAACAAATCAGTAACAGTACTAGATGTGGGAGACGCATATTTTTCAGTTCCCTTACATGAGGACTTTAGAAAGTATACTGCATTCACTATACCC…
Patino-Galindo, JA_2017	28152089	2014	F	Spain	Europe	1	103N		CCAATAAGTCCTATTGAAACTGTACCAGTAAAATTAAAGCCAGGAATGGATGGCCCAAAGGTTAAACAATGGCCATTGACAGAAGAAAAAATAAAAGCACTAACAGAAATATGTGCAGATATGGAAAAAGAAGGAAAAATTTCAAAAATTGGGCCTGAAAATCCATACAATACTCCAGTATTTGCCATAAAGAAAAAAGACAGTACTAAATGGAGAAAATTAGTAGATTTTAGAGAACTTAATAAAAGAACTCAAGATTTTTGGGAAGTTCAATTAGGAATACCACATCCTGCAGGGTTAAAAAAGAAMAAGTCAGTAACAGTATTGGATGTGGGGGATGCATATTTTTCAGTYCCCTTAGATAAAGAGTTCAGGAAGTACACTGCAKTTACCATACCT…
Patino-Galindo, JA_2017	28152089	2014	F	Spain	Europe	1	188L		CCAATTAGTCCTATTGAAACTGTACCAGTAAAATTAAAGCCAGGAATGGATGGCCCAAGGGTTAAACAATGGCCATTGACAGAAGAGAAAATAAAAGCATTAACAGAAATATGTACAGAAATGGAAAAAGAAGGAAAAATTTCAAAAATAGGGCCTGGAAATCCATACAATACTCCAGTATTTGCCATAAGGAAAAAA~~~AGTAATAGATGGAGAAAATTAGTAGATTTTAGGGAACTTAATAAGAGAACTCAGGACTTTTGGGAAGTTCAATTAGGAATACCACATCCTGCAGGGTTAAAGAAGAAAAAATCATTAACAGTATTGGATGTGGGGGATGCATATTTTTCGGTTCCCTTAGATGAGGAGTTCAGAAAGTACACTGCATTTACCATACCT…
Patino-Galindo, JA_2017	28152089	2014	F	Spain	Europe	1	106I		CCAATTAGTCCTATTGAAACTGTGCCAGTAAAATTGAAGCCAGGTATGGATGGCCCAAAGGTCAAACAATGGCCATTGACAGAAGAGAAAATAAAAGCATTARTAGAAATATGTACAGATATGGAAAAAGAAGGAAAAATTTCAAGAATTGGGCCTGAAAATCCATACAATACTCCAGTATTTGCTATAAAGAAAAAAGACAGTACTAAATGGAGGAAATTAGTAGATTTTAGAGAACTTAATAAGAGAACTCAAGATTTTTGGGAGGTTCAATTAGGAATACCACACCCTGCAGGTTTAAAAAAGAAAAAGTCAATAACAGTACTGGATGTGGGGGATGCATATTTCTCAGTTCCCTTAGATAAGGAGTTCAGGAAGTACACTGCATTCACCATACCT…
Patino-Galindo, JA_2017	28152089	2014	F	Spain	Europe	1	106I		CCAATTAGTCCTATTGAAACTGTGCCAGTAAAATTGAAGCCAGGTATGGATGGCCCAAAGGTCAAACAATGGCCATTGACAGAAGAGAAAATAAAAGCATTAGTAGAAATATGTACAGATATGGAAAAAGAAGGAAAAATTTCAAGAATTGGGCCTGAAAATCCATACAATACTCCAGTATTTGCTATAAAGAAAAAAGACAGTACTAAATGGAGGAAATTAGTAGATTTTAGAGAACTTAATAAGAGAACTCAAGATTTTTGGGAGGTTCAATTAGGAATACCACACCCTGCAGGTTTAAAAAAGAAAAAGTCAATAACAGTACTGGATGTGGGGGATGCATATTTCTCAGTTCCCTTAGATAAGGAGTTCAGGAAGTACACTGCATTCACCATACCT…
Patino-Galindo, JA_2017	28152089	2014	F	Spain	Europe	1	106I		CCAATTAGTCCTATTGAAACTGTGCCAGTAAAATTGAAGCCAGGTATGGATGGCCCAAAGGTCAAACAATGGCCATTGACAGAAGAGAAAATAAAAGCATTARTAGAAATATGTACAGATATGGAAAAAGAAGGAAAAATTTCAAGAATTGGGCCTGAAAATCCATACAATACTCCAGTATTTGCYATAAAGAAAAAAGACAGTACTAAATGGAGGAAATTAGTAGATTTTAGAGAGCTTAATAAGAGAACTCAAGATTTTTGGGAGGTTCAATTAGGAATACCACACCCTGCAGGTTTAAAAAAGAAAAAGTCARTAACAGTACTGGATGTGGGGGATGCATATTTCTCAGTTCCCTTAGATAAGGAGTTCAGGAAGTACACTGCATTCACCATACCT…
Patino-Galindo, JA_2017	28152089	2014	F	Spain	Europe	1	106I		CCAATTAGTCCTATTGAAACTGTGCCAGTAAAATTGAAGCCAGGTATGGATGGCCCAAAGGTCAAACAATGGCCATTGACAGAAGAGAAAATAAAAGCATTAACAGAAATATGTACAGATATGGAAAAAGAAGGAAAAATTTCAAGAATTGGGCCTGAAAATCCATACAATACTCCAGTATTTGCTATAAAGAAAAAAGACAGCACTAAATGGAGGAAATTAGTAGATTTTAGAGAACTTAATAAGAGAACTCAAGATTTTTGGGAGGTTCAATTAGGAATACCACACCCTGCAGGTTTAAAAAAGAAAAAGTCAATAACAGTACTGGATGTGGGGGATGCATATTTCTCAGTTCCCTTAGATAAGGAGTTCAGGAAGTACACTGCATTCACCATACCT…
Patino-Galindo, JA_2017	28152089	2014	F	Spain	Europe	1	106I		CCAATTAGTCCTATTGAAACTGTGCCAGTAAAATTGAAGCCAGGTATGGATGGCCCAAAGGTCAAACAATGGCCATTGACAGAAGAGAAAATAAAAGCATTAACAGAAATATGTACAGATATGGAAAAAGAAGGAAAAATTTCAAGAATTGGGCCTGAAAATCCATACAATACTCCAGTATTTGCCATAAAGAAAAAAGACAGTACTAAATGGAGRAAATTAGTAGATTTTAGAGAACTTAATAAGAGAACTCAAGATTTTTGGGAGGTTCAATTAGGAATACCACACCCTGCAGGTTTAAAAAAGAAAAAGTCAATAACAGTACTGGATGTGGGGGATGCATATTTCTCAGTTCCCTTAGATAGGGAGTTCAGGAAGTACACTGCATTCACCATACCT…
Patino-Galindo, JA_2017	28152089	2014	F	Spain	Europe	1	98G		CCAATTAGTCCTATTGAAACTGTGCCAGTAAAATTGAAACCAGGTATGGATGGCCCAAAGGTCAAACAATGGCCATTGACAGAAGAGAAAATAAAGGCATTAATAGAAATATGTACAGATATGGAAAAAGAAAGAAAAATTTCAAGAATTGGGCCTGAAAATCCATACAATACTCCAGTATTTGCCATAAAGAAAAAAGACAGTACTAAATGGAGGAAATTAGTAGATTTTAGAGAACTTAATAAAAGAACTCAAGATTTTTGGGAGGTTCAATTAGGAATACCACACCCTGGAGGGTTAAAAAAGAAAAAGTCAGTAACAGTACTGGATGTGGGGGATGCATATTTCTCAGTTCCCTTAGATAAGGAGTTCAGGAAGTACACTGCATTCACCATACCT…
Patino-Galindo, JA_2017	28152089	2014	F	Spain	Europe	1	181C		CCAATCAGTCCTATTAAGACTGTGCCAGTAAAATTGAAGCCAGGAATGGATGGCCCAAAAGTTAAACAATGGCCATTGACAGAAGAAAAAATAAAAGCATTAACAGAAATATGTGCAGAAATGGAAAAAGAAGGAAAAATTTCAAAAATTGGGCCTGAAAACCCATACAATACTCCAGTATTTGCCATAAAGAAAAAGGACAGTACTAAATGGAGGAAGTTAGTAGATTTCAGAGAACTTAATAAAAGAACTCAAGATTTTTGGGAGGTTCAATTAGGAATACCCCATCCGGCAGGGTTAAAAAAGAAAAAGTCAGTAACAGTACTAGATGTGGGGGATGCATATTTTTCAGTTCCCTTAGATAAGGAGTTCAGAAAATACACTGCATTCACCATACCT…
Patino-Galindo, JA_2017	28152089	2014	CRF02_AG	Spain	Europe	2	181C, 190A		CCAATYAGTCCTATTGAAACCGTACCTGTAAAATTAAAACCAGGAATGGATGGCCCAAAAATTAAACAATGGCCATTGACAGAAGAAAAGATAAAAGCATTAACAGAGATTTGTCTGGAGATGGAAAAGGAAGGAAAAATTTCAAAAATTGGGCCTGAAAATCCATACAATACTCCAGTATTTGCTATAAAGAAAAAAGATAGTACTAAATGGAGGAAATTGGTAGATTTCAGAGAACTAAATAAGAGAACGCAAGATTTCTGGGAGGTCCAATTAGGAATACCTCATCCCGCGGGATTAAAAAAGAAAAAATCAGTAACAGTACTAGATGTGGGGGATGCATATTTTTCAGTCCCCTTAGATAAAGATTTTAGAAAATATACTGCATTCACTATACCT…
Patino-Galindo, JA_2017	28152089	2014	CRF02_AG	Spain	Europe	1	103N		CCAATTAGTCCTATTGAAACTGTGCCAGTAAAATTGAAGCCAGGAATGGATGGCCCAAAGATAAAACAATGGCCATTGACAGAAGAAAAAATAAAAGCATTAACAGAAATTTGTACAGARATGGAAAAGGAAGGAAAAATTTCAAAAATTGGGCCTGAAAATCCATACAATACTCCAATATTTGCTATAAAGAAAAAAGATAGTACTAAATGGAGAAAATTAGTAGATTTCAGAGAACTTAATAAAAGAACTCAAGATTTCTGGGAGGTCCAATTAGGAATACCTCATCCCGCAGGATTAAAAAAGAAYAAATCAGTAACAGTTCTAGATGTGGGGGATGCATATTTTTCAGTTCCCTTAGATCCASACTTTAGAAARTACACTGCATTCACTATACCT…
Patino-Galindo, JA_2017	28152089	2014	CRF02_AG	Spain	Europe	1	108I		CCAATTAGTCCTATTGAAACTGTGCCAGTAAAATTAAAGCCAGGAATGGATGGCCCAAAGGTTAAACAATGGCCATTGACAGAAGAAAAAATAAAGGCATTAKTAGAAATTTGTGCAGARATGGAAAAGGAAGGAAAAATTTCAAAAATTGGGCCTGAAAATCCATACAATACTCCAGTATTTGCTATAAAGAAAAAAGATAGTACTAAATGGAGAAAATTAGTAGATTTTAGAGAACTCAATAAAAGGACTCAAGACTTCTGGGAGGTCCAATTAGGAATACCTCACCCAGCAGGATTAAAAAAGAAAAAATCAGTAACAATACTAGATGTGGGGGATGCATACTTTTCAGTTCCCTTAGATAAAAACTTTAGAAAGTATACTGCATTCACTATACCT…
Patino-Galindo, JA_2017	28152089	2014	CRF02_AG	Spain	Europe	1	106I		CCAATTAGTCCTATTGAAACTGTACCAGTAACATTAAAACCAGGAATGGATGGCCCAAAGGTTAAACAATGGCCATTGACAGAAGAAAAAATAAAAGCATTAACAGACATTTGTACAGAAATGGAAAAGGAAGGAAAGATTTCAAAAATTGGGCCTGAAAATCCATACAATACTCCAGTATTTGCCATAAAGAAAAAAGATAGTACTAAATGGAGAAAGTTAGTAGATTTCAGAGAACTCAACAAGAGAACTCAGGACTTCTGGGAGGTCCAATTAGGAATACCTCACCCTGCGGGACTAAAAAAGAAAAAATCAATAACAGTACTAGATGTAGGGGATGCATATTTTTCAGTTCCCTTAGATCAAAACTTTAGAAAGTATACTGCATTCACTATACCT…
Patino-Galindo, JA_2017	28152089	2014	CRF02_AG	Spain	Europe	2	106I, 190A		CCAATTAGTCCTATTGARACCGTGCCAGTTAAATTAAAGCCAGGAATGGATGGCCCAAAGGTTAAACAATGGCCATTGACAGAAGAAAAAATAAAGGCATTAACAGACATTTGTATGGAGATGGAGAAGGAAGGAAAAATTTCAAAAATTGGACCTGAAAATCCATACAATACTCCAATATTTGCCATAAAGAAAAAAGATAGTACTAAATGGAGAAAATTAGTAGATTTCAGAGAACTCAATAAGAGAACTCAAGATTTCTGGGAAGTCCAATTAGGAATACCTCATCCCGCAGGATTAAAAAAGAAAAAATCAATAACAGTACTAGATGTGGGGGATGCATATTTTTCAGTTCCCTTAGATAAAGAATTTAGAAAGTATACAGCATTCACTATACCT…
Patino-Galindo, JA_2017	28152089	2014	A	Spain	Europe	1	106I		CCAATTAGTCCTATTGAAACTGTACCAGTAAAATTAAAGCCAGGAATGGATGGTCCAAAAGTTAAACAATGGCCATTAACAGAGGAAAAGATAAAAGCGTTAACAGAAATTTGTACAGACATGGAAAAGGAAGGGAAAATTTCAAGAATTGGGCCTGAGAATCCATATAACACTCCAGTGTTTGCTATAAAGAAAAAAGACAGTACTAAATGGAGAAAACTAGTTGATTTTAGGGAACTCAATAAAAGAACTCAAGATTTTTGGGAGGTTCAATTAGGAATACCACATCCTGCTGGGTTGAAAAAGAAAAGATCAATAACAGTATTGGATGTGGGAGATGCATATTTTTCAGTCCCTTTAGATAAAGAATTCAGGAAATACACTGCATTCACTATACCT…
Patino-Galindo, JA_2017	28152089	2014	CRF02_AG	Spain	Europe	1	106I		CCAATTAGTCCTATTGAAACYGTGCCAGTTAAATTAAAGCCAGGAATGGATGGCCCAAAGGTTAAACAATGGCCATTGACAGAAGAAAAAATAAAGGCATTAACAGACATTTGTATGGAGATGGAGAAGGAAGGAAAAATTTCAAAAATTGGACCTGAAAATCCATACAATACTCCAATATTTGCCATAAAGAAAAAAGATAGTACTAAATGGAGAAAATTAGTAGATTTCAGAGAACTCAATAAGAGAACTCAAGATTTCTGGGAAGTCCAATTAGGAATACCTCATCCCGCAGGATTAAAAAAGAAAAAATCAATAACAGTACTAGATGTGGGGGATGCATATTTTTCAGTTCCCTTAGATAAAGAATTTAGAAAGTATACAGCATTCACTATACCT…
Patino-Galindo, JA_2017	28152089	2014	A	Spain	Europe	2	101E, 181C		CCAATTAGTCCTATTGAAACTGTACCAGTAAAATTAAAGCCAGGAATGGATGGTCCAAAAGTTAAACAATGGCCATTAACAGAAGAAAAAATAAAAGCATTAACAGAAATTTGTACAGATATGGAAAAGGAAGGGAAAATTTCAAGAATTGGGCCTGAAAATCCATATAACACTCCAGTGTTTGCCATAAAGAAAAAAGATAGTAATAGATGGAGAAAACTAGTTGATTTTAGGGAACTCAATAAAAGAACTCAAGATTTTTGGGAAATTCAATTAGGAATACCACATCCTGCTGGGTTGGAAAAGAAAAGATCAGTAACAGTATTGGATGTGGGAGATGCATATTTTTCAGTCCCTTTAGATAAAGATTTCAGGAAATACACTGCATTCACTATACCT…
Patino-Galindo, JA_2017	28152089	2014	A	Spain	Europe	2	108I, 181C		CCAATTAGTCCTATTGAAACTGTACCAGTAAAATTAAAGCCAGGAATGGATGGTCCAAAAGTTAAACAATGGCCATTAACAGAAGAAAAAATAAAAGCATTGACAGAAATTTGTACAGAAATGGAAAAGGAAGGAAAAATATCAAAAATTGGGCCTGAGAATCCATATAACACTCCGGTGTTTGCCATAAAGAGAAAAGACAGGACTAAATGGAGAAAATTAGTTGATTTTAGGGAACTCAATAAAAGAACTCAAGATTTTTGGGAAGTTCAATTAGGAATACCACATCCTGCTGGGTTGAAACAGAAAAAGTCAGTAACAATATTGGATGTGGGGGATGCATATTTTTCAGTCCCTTTAGAYAAAGATTTCAGGAAATACACTGCATTTACTATACCT…
Patino-Galindo, JA_2017	28152089	2014	CRF45_cpx	Spain	Europe	3	98G, 103N, 225H		CCAATTAGTCCTATTGAAACTGTACCAGTAAAATTAAAGCCAGGAATGGATGGCCCAAAGGTTAAACAATGGCCATTAACAGAAGAAAAAATAAAGGCATTAACAGAAATTTGTAATGAGATGGAAAAGGAAGGAAAAATCTCAAAAATTGGGCCTGAAAATCCATACAATACTCCAATATTTGCCATAAAGAAAAAAGATAGTACAAAGTGGAGAAAATTAGTAGATTTCAGAGAGCTTAATAAAAGAACGCAAGATTTTTGGGAAGTTCAATTAGGAATACCACACCCTGGTGGGTTAAAGAAGAACAAGTCAGTAACAGTATTAGATGTAGGAGATGCATATTTTTCAGTTCCTCTACATGAAGATTTTAGGAAGTACACTGCATTCACTATACCC…
Patino-Galindo, JA_2017	28152089	2014	B	Spain	Europe	2	103N, 108I		CCCATTAGTCCTATTGAAACTGTACCAGTAAAATTAAAGCCAGGAATGGATGGCCCAAAAGTTAAACAATGGCCATTGACAGAAGAAAAAATAAAAGCATTAGTAGAAATTTGTACAGAAATGGAAAAGGAAGGAAAAATTTCAAGAATTGGGCCTGAAAATCCATACAATACCCCAGTATTTGCCATAAAGAAAAAGGACAGTACTAAATGGAGAAAGTTAATGGATTTCAGAGAACTCAACAAGAGAACTCAAGACTTCTGGGAAGTTCAGTTAGGAATACCACATCCTGCAGGGTTAAAAAAGAACAAATCAGTAACAATACTGGATGTGGGTGATGCATATTTTTCAGTTCCCTTAGATAAAGACTTCCGAAAGTATACTGCATTTACCATACCT…
Patino-Galindo, JA_2017	28152089	2014	B	Spain	Europe	1	230I		CCCATTAGTCCTATTGAAACTGTACCAGTAAAATTAAAGCCAGGGATGGATGGACCAAAAGTTAAACAGTGGCCATTAACAGAAGAAAAAATAAAAGCATTAGTAGAAATCTGTACAGAAATGGAAAAAGAAGGGAAAATTTCAAAAATAGGGCCTGAAAATCCATACAATACTCCAGTATTTGCTATAAAGAAAAAAGACAGTACTAAATGGAGGAAATTAGTAGATTTTAGAGAGCTTAATAAAAGAACTCAAGATTTTTGGGAGGTTCAATTAGGAATACCACACCCTGCAGGATTAAAAAAGAAAAAATCAGTAACAGTACTAGATGTGGGGGATGCATATTTTTCAGTCCCTTTAGATGAAGAATTTAGAAAGTACACTGCATTCACCATACCT…
Smolen-Dzirba, J_2017	28167814	2013	B	Poland	Europe	1	106I	KT324525	GAAACTGTACCAGTAAAATTAAAGCCAGGAATGGATGGCCCAAAAGTTAAGCAATGGCCACTGACAGAAGAGAAAATAAAAGCATTAGTAGAAATTTGTACAGAAATGGAAAAGGAAGGGAAAATTTCAAAAATTGGGCCTGAAAATCCATACAATACTCCAGTATTTGCCATAAAGAAAAAAGACAGTACTAAATGGAGAAAATTAGTAGATTTCAGAGAACTTAATAAGAGAACTCAAGATTTCTGGGAAGTTCAATTAGGAATACCACATCCCTCAGGGTTGAAAAAGAAAAAATCAATAACAGTACTAGATGTGGGTGATGCATATTTTTCAGTTCCCTTAGATAAAGAATTCAGGAAGTATACTGCATTTACCATACCTAGTATAAACAATGAG…
Smolen-Dzirba, J_2017	28167814	2013	B	Poland	Europe	1	106I	KT324529	GAAACTGTACCAGTAAAATTAAAGCCAGGAATGGATGGCCCAAAAGTCAAGCAATGGCCATTAACAGAAGAAAAAATAAAAGCATTAGTAGAAATTTGTACAGAAATGGAAAAGGAAGGGAAAATTTCAAAGATTGGGCCTGAAAATCCATACAATACTCCAGTATTTGCCATAAAGAAAAAGGACGGTACTAAATGGAGAAAATTAGTAGATTTCAGAGAACTTAATAAGAGAACTCAAGACTTCTGGGAAGTTCAATTAGGAATACCACATCCTGCAGGGTTAAAAAAGAAGAAATCAATAACAGTACTGGATGTGGGAGATGCATATTTTTCAGTTCCCTTAGACAAAGACTTCAGGAAGTACACTGCATTTACCATACCTAGTATAAACAATGAG…
Onywera, H_2017	28178281	2012	D	Kenya	Africa	1	181C	KX790982	CCAATTAGTCCTATTGAAACTGTACCAGTAAAATTAAAGCCAGGGATGGATGGCCCAAAAGTTAAACAATGGCCATTGACAAAAGAAAAATTAGAAGCTTTAACAGAAATTTGTTTAGAAATGGAAAAGGAAGGAAAGATTTCAAGAATTGGGCCTGAAAATCCATATAATACTCCAATATTTGCCATAAAGAAAAAAGACAGTACTAAGTGGAGAAAATTAATAGATTTTAGAGAACTTAATAAGAGAACTCAAGAYTTCTGGGAAATTCAACTAGGAATACCACACCCTGCAGGRCTAAAAAAGAAAAAGTCAGTAACAGTACTGGATGTGGGTGATGCATATTTTTCAGTTCCCTTAGATAAAGACTTTAGAAAATACACTGCATTCACCATACCT…
Onywera, H_2017	28178281	2012	A	Kenya	Africa	1	103N	KX790986	CCAATTAGCCCTATTGAAACTGTACCAGTAAAATTAAAGCCAGGAATGGATGGCCCAAAGGTTAAACAATGGCCATTGACAGAAGAAAAAATAAAAGCATTAAAAGAAATTTGTACAGAGATGGAAAAGGAAGGAAAAATTTCAAAAATTGGGCCTGAAAATCCATACAATACTCCAATATTTGCAATAAAGAAAAAAGATAGCACTAAATGGAGAAAATTAGTAGATTTCAGAGAACTCAATAAAAGAACACAAGACTTCTGGGAAGTTCAATTAGGAATACCACATCCAGCGGGCCTAAAAAAGAACAAATCAGTAACAGTACTAGATGTGGGGGACGCATATTTCTCAGTTCCTTTAGATGAAGGCTTTAGAAAATATACTGCATTCACCATACCT…
Onywera, H_2017	28178281	2012	C	Kenya	Africa	1	106M	KX790990	CCAATTAGTCCTATTGAAACTGTACCAGTAAAATTAAAGCCAGGAATGGATGGCCCAAAGGTTAAACAATGGCCATTGACAGAAGAAAAAATAAAAGCATTAACAGAAATTTGTRCAGAAATGGAAAAGGAAGGAAAAATCTCAAAAATTGGACCTGAAAATCCATATAAYACTCCAGTATTTGTCATAAAAAGGAAGGACAATACTAAGTGGAGAAAATTAGTAGATTTCAGGGAACTTAATAAAAGAACTCAAGACTTTTGGGAAGTTCAATTAGGGATACCACACCCAGCAGGGTTAAAGAAAAGCAAATCCATGACAGTACTGGATGTGGGGGATGCATATTTTTCAGTTCCTTTAGATGAARGCTTCAGGAAGTATACTGCATTCACCATACCT…
Onywera, H_2017	28178281	2012	A	Kenya	Africa	1	190A	KX790994	CCAATTAGTCCTATTGAGACTGTACCAGTAAAATTGAAGCCAGGAATGGATGGCCCAAGGGTTAAACAATGGCCATTGACAGCAGAAAAAATAAAAGCATTAACAGAAATTTGTTTAGAAATGGAAAAGGAAGGAAAAATTTCAAAAATTGGGCCTGARAATCCATACAATACTCCAATATTTGCTATAAAGAAAAAAGACAGCACTAAATGGAGAAAATTAGTAGATTTYAGAGARCTCAATAAAAGAACACAAGACTTTTGGGAAGTGCAATTAGGAATACCGCATCCGGCGGGCTTACACAAGAAAAAATCAGTAACAGTACTAGATGTGGGGGACGCATATTTTTCAGTTCCCTTAGATGAAAATTTTAGAAAGTATACAGCRTTCACCATACCT…
Onywera, H_2017	28178281	2012	D	Kenya	Africa	1	106I	KX790997	CCAATTAGTCCTATTGAAACTGTACCAGTAAAATTAAAGCCAGGGATGGATGGCCCAAAAGTTAAGCAATGGCCATTAACAGAAGAAAAAATAAAAGCACTAACAGAAATTTGTACAGACATGGAAAAGGAAGGAAAAATTTCAAGAATTGGGCCTGAAAATCCATACAATACTCCAATATTTGCCATAAAGAAAAAAGACAGTACTAAGTGGAGAAAATTAGTGGATTTCAGAGAACTAAATAAGAGAACTCAAGACTTCTGGGAAGTTCAACTAGGAATACCACATCCTGCAGGGCTAAAAAAGAAAAAATCAATAACAGTACTGGATGTGGGTGATGCCTATTTTTCAGTTCCCTTAGATGAAGATTTTAGAAAATATACTGCATTCACCATACCT…
Onywera, H_2017	28178281	2012	D	Kenya	Africa	1	103N	KX791009	CCAATTAGTCCTATTGAAACTGTACCAGTGAAATTAAAGCCAGGGATGGATGGCCCAAAGGTTAAACAATGGCCTCTGACAGAAGAAAAAATAAAAGCCCTAACAGAAATTTGTACAGAAATGGAAAAGGAAGGAAAAATTTCAAAAATTGGGCCTGAAAATCCATACAATACTCCAATATTTGCCATAAAGAAAAAAGACAGTTCTAAGTGGAGAAAATTAGTAGATTTCAGAGAACTTAATAAGAGAACTCAGGACTTCTGGGAAGTTCAACTAGGAATACCACATCCTGCAGGGCTAAAAAAGAACAAATCAGTAACAGTACTGGATGTGGGGGATGCATATTTTTCAGTTCCCTTATATGAAGACTTTAGAAAATATACTGCATTCACCATACCT…
Onywera, H_2017	28178281	2012	A	Kenya	Africa	1	103N	KX791040	CCAATTAGTCCTATTGAAACTGTACCAGTACAATTAAAGCCAGGAATGGATGGCCCAAGGGTTAAACAATGGCCATTGACAGAAGAAAAAATAAAAGCATTAACAGAAATTTGTACAGACATGGAAAAGGAAGGAAAAATTTCAAGAATTGGGCCTGAAAATCCATACAATACTCCAATATTCGCGATAAAGAAAAAAGATAGCACTAAATGGAGAAAATTAGTAGATTTCAGAGAGCTCAATAAAAGAACACAAGATTTTTGGGAAGTTCAATTAGGAATACCACATCCAGCGGGCTTAAAAAAGAACAAATCAGTAACAGTACTAGATGTGGGGGACGCATATTTTTCCGTTCCCTTAGATGAAAGCTTTAGAAAGTATACAGCGTTCACCATACCT…
Vahabpour, R_2017	28181034	2016	CRF35_AD	Iran	Asia	1	227V	KX641040	CCAATTAGTCCTATTGATACTATACCAGTAAAATTAAAGCCAGGAATGGATGGCCCAAAGGTTAAACAATGGCCATTGACAGAAGAAAAAATAAAAGCATTAACAGAAATTTGTACAGAAATGGAAAAGGAAGGAAAAATTTCAAGAATTGGGCCTGAAAATCCATACAATACTCCAATATTTGCTATAAAGAAAAAAGACAGCACTAAATGGAGAAAATTAGTGGATTTTAGAGAACTCAATAAAAGAACTCAAGATTTTTGGGAAGTCCAGTTAGGAATACCGCACCCAGCGGGCTTAAAAAAGAAAAAATCAGTAACAGTACTAGATGTGGGAGATGCATATTTTTCAGTTCCCTTATATGACGACTTTAGAAAGTATACTGCATTCACCATACCT…
Vahabpour, R_2017	28181034	2016	A + D	Iran	Asia	1	103N	KX641041	CCAATTAGTCCTATTGATACTATACCAGTAAGGTTAAAGCCAGGAATGGATGGCCCAAAGGTTAAACAATGGCCATTGTCAGGAGAAAAAATAGAAGCATTAACACAAATTTGTACAGAAATGGAAAAGGAAGGAAAAATTTCAAAAATTGGGCCTGAAAATCCATACAATACTCCAATATTTGCTATAAAGAAAAAGGACAGCACTAAATGGAGAAAATTAGTGGATTTTAGAGAACTCAATAAAAGAACTCAAGATTTTTGGGAAGTCCAGTTAGGAATACCGCATCCAGCGGGCTTAAAAAAGAACAAATCAGTAACAGTACTAGATGTGGGGGATGCATATTTTTCAGTTCCCTTATATGAAGACTTTAGAAAGTATACTGCATTCACCATACCT…
Vahabpour, R_2017	28181034	2016	A + D	Iran	Asia	2	103N, 106A	KX641050	CCAATTAGTCCTATTGATACTATACCAGTAAAGTTAAAGCCAGGAATGGATGGCCCAAAGGTTAAACAATGGCCATTGACAGAAGAAAAAATAAAAGCATTAACAGAAATTTGTGCAGAAATGGAAAAGGAAGGAAAAATTTCAAAAATTGGGCCTGAAAATCCATACAATACTCCAATATTTGCTATAAAGAAAAAAGACAGCACTAAATGGAGAAAATTAGTGGACTTTAGAGAACTCAATAAAAGAACTCAAGATTTTTGGGAAGTACAGCTAGGAATACCGCATCCAGCGGGCTTAAAAAAAAACAAATCAGCAACAGTACTAGATGTGGGGGATGCATATTTTTCAGTTCCCTTACATGAAGACTTTAGAAAGTATACTGCATTCACCATACCT…
Vahabpour, R_2017	28181034	2016	A + D	Iran	Asia	1	103N	KX641055	CCAATTAGTCCTATTGAGACTGTACCAGTAAGGTTAAAGCCAGGAATGGATGGCCCAAAGGTCAAACAATGGCCATTGACAGAAGAAAAAATAAAAGCATTAACAGAAATTTGTACAGAAATGGAAAAGGAAGGAAAAATTTCAAAAATTGGGCCTGAAAATCCATACAATACTCCAATATTTGCTATAAAGAAAAAAGACAGCACAAAGTGGAGAAAATTAGTGGATTTTAGAGAACTCAATAAAAGAACTCAAGATTTTTGGGAAGTCCAGTTAGGAATACCGCATCCCGCGGGCTTAAAAAAGAACAAATCAGTAACAGTATTAGATGTGGGGGATGCATATTTTTCAGTTCCTTTATATGAAGATTTTAGAAAGTATACTGCATTCACCATACCT…
Vahabpour, R_2017	28181034	2016	CRF35_AD	Iran	Asia	1	106I	KX641062	CCAATTAGTCCTATTGATACTATACCAGTAAAATTAAAGCCAGGAATGGATGGCCCAAAGGTTAAACAATGGCCATTGTCAGAAGAAAAAATAAAAGCATTAACAGAAATTTGTAAAGAAATGGAAAAGGAAGGAAAAATTTCAAAAATTGGGCCTGAAAACCCATACAATACTCCAATATTTGCTATAAGGAAAAAGGACAGCACTAAATGGACAAAGTTAGTGGATTTTAGAGAACTCAATAAAAAAACTCAAGATTTTTGGGAAGTCCAGTTAGGAATACCGCATCCAGCGGGCTTAAAAAAGAAAAAATCAATAACAGTACTGGATGTGGGGGATGCATATTTTTCAGTTCCCTTGGATGAAGACTTTAGAAAGTATACTGCATTCACCATACCT…
Vahabpour, R_2017	28181034	2016	A + D	Iran	Asia	1	106I	KX641063	CCAATTAGTCCTATTGAGACTATACCAGTAAAATTAAAGCCAGGAATGGATGGCCCAAAGGTTAAACAATGGCCATTGTCAGAAGAAAAAATAAAAGCATTGACAGAAATTTGTACAGAGATGGAAAAGGAAGGAAAAATTTCAAGGATTGGGCCTGAAAACCCATACAATACTCCAATATTTGCTATAAAGAAGAAAGACAGCACTAAATGGAGAAAGTTAGTGGATTTTAGAGAACTCAATAAAAGAACTCAAGATTTTTGGGAAGTCCAGTTAGGAATACCGCATCCAGCGGGCTTGAAAAAGAAAAAATCAATAACAGTACTAGATGTGGGGGATGCATATTTTTCAGTTCCCTTGGATAAAGACTTTAGAAAGTATACTGCATTCACCATACCT…
Vahabpour, R_2017	28181034	2016	CRF35_AD	Iran	Asia	1	106I	KX641065	CCAATTAGTCCTATTGATACTGTACCAGTAAAATTAAAGCCAGGAATGGATGGCCCAAAGGTTAAACAATGGCCATTGTCAGAAGAAAAAATCAAAGCATTAACAGAAATTTGTGCAGAAATGGAAAAGGAAGGAAAAATTTCAAAAATTGGGCCTGAAAACCCATACAATACTCCAATATTTGCTATAAGGAAAAAAGACAGCACTAAGTGGAGAAAGTTAGTAGATTTTAGAGAACTCAATAAAAGAACTCAAGATTTTTGGGAAGTCCAGTTAGGAATACCGCATCCAGCGGGCTTGAAAAAGAAAAAATCAATAACAGTACTAGATGTGGGGGATGCATATTTTTCAGTTCCCTTGGATAAAGACTTTAGAAAGTATACTGCATTCACCATACCT…
Vahabpour, R_2017	28181034	2016	B	Iran	Asia	1	106I	KX641068	CCCATTAGTCCTATTGAAACTGTACCAGTAAAATTAAAGCCAGGAATGGATGGCCCAAAGGTTAAACAATGGCCATTGACAGAAGAAAAAATAAAAGCATTAATAGAAATTTGTACAGAAATGGAAAAGGAAGGGAAAATTTCAAAAATTGGGCCTGAAAATCCATACAATACTCCAGTATTTGCCATAAAGAAAAAAGACAGCACTAAGTGGAGAAAATTAGTAGATTTTAGAGAACTTAATAAGAAAACTCAAGACTTCTGGGAAGTTCAATTAGGAATACCACATCCTGCAGGACTAAAAAAGAAAAAATCAATAACAGTACTGGATGTGGGTGATGCATATTTCTCAGTTCCCTTAGATAAAGAGTTCAGGAAGTATACTGCATTTACCATACCC…
Chaillon, A_2017	28222757	2011	B	France	Europe	1	103N	KX989592	TGTACAGAAATGGAAAAGGAAGGGAAAATTTCAAAAATTGGGCCTGAAAATCCATACAATACTCCAGTATTTGCCATAAAGAAAAAAGACAGTACTAAATGGAGAAAATTAGTAGATTTTAGAGAACTTAATAAGAGAACTCAAGACTTCTGGGAAGTTCAATTAGGAATACCACATCCCGCAGGGTTAAAAAAGAATAAATCAGTAACAGTGCTGGACGTGGGTGATGCATATTTTTCAGTTCCCTTAGATGAAGAATTCAGAAAATATACTGCTTTTACCATACCTAGTATAAACAATGAAACACCTGGAGTTAGGTATCAGTACAATGTGCTTCCACAGGGATGGAAAGGATCACCAGCAATATTCCAATGTAGCATGACAAAAATCTTAGAGTCT…
Chaillon, A_2017	28222757	2011	B	France	Europe	2	98G, 103N	KX989616	ACAGAACTGGAAAAGGAAGGGAAAATTTCAAAAATTGGGCCTGAAAATCCATACAATACTCCAATATTTGCCATAAAGAAAAAGGATGGTACTAAGTGGAGAAAATTAGTAGATTTCAGAGAACTTAATAAGAGAACTCAAGACTTCTGGGAAGTCCAATTAGGAATACCACATCCTGGAGGGTTAAAAAAGAACAAATCAGTAACAGTACTGGATGTGGGTGATGCATATTTTTCAGTTCCCTTAGATGAAGACTTTAGGAAGTATACTGCATTTACCATACCTAGTACAAACAATGAGACACCAGGGATTAGATATCAGTACAATGTACTTCCACAGGGATGGAAAGGATCACCAGCAATATTCCAAAGTAGCATGACAAAAATCTTAGAGCCTTTT…
Chaillon, A_2017	28222757	2012	B	France	Europe	1	106I	KX989631	ATTGAAACTGTACCAGTAAAATTAAAACCAGGAATGGATGGCCCAAAGGTTAAACAATGGCCATTAACAGAAGAAAAAATAAAAGCATTAGTAGAAATTTGTACAGAAATGGAAAAGGAAGGGAAAATTTCAAAAATTGGGCCTGAAAATCCATACAATACTCCAGTATTTGCTATAAAGAAAAAGGACAGTACTAAATGGAGAAAATTAGTAGATTTCAGAGAACTTAATAAGAGAACTCAAGACTTCTGGGAAGTTCAATTAGGAATACCACATCCCGCAGGGTTAAAGAAGAAAAAATCAATAACAGTACTAGATGTGGGTGACGCATATTTCTCAGTTCCCTTAGATAAGGAATTCAGGAAGTATACTGCATTTACCATACCTAGTATAAACAAT…
Chaillon, A_2017	28222757	2012	B	France	Europe	1	106I	KX989638	ATTGAAACTGTACCAGTAAAATTAAAGCCAGGAATGGATGGCCCAAAAGTTAAACAATGGCCATTAACAGAAGAGAAAATAAAAGCATTAGTAGAAATTTGTACAGAAATGGAAAAGGAAGGGAAAATTTCAAAAATAGGGCCTGAAAATCCATATAATACTCCAATCTTTGCCATAAAGAAAAAAGACAATACTAAATGGAGAAAATTAGTAGATTTCAGAGAACTTAATAAGAGAACTCAAGACTTCTGGGAAGTTCAATTAGGAATACCACATCCCGCAGGGTTAAAAAAGAAGAAATCAATAACAGTACTGGATGTGGGTGATGCATATTTTTCAATTCCCTTAGATGAAAACTTCAGAAAGTATACTGCATTTACCATACCCAGTACAAACAAT…
Chaillon, A_2017	28222757	2012	B	France	Europe	2	98G, 103N	KX989671	GTAGCAGTGAAATTAAAGCCAGGAATGGATGGCCCAAAAGTTAAACAATGGCCATTGACAGAAGAAAAAATAAAAGCATTGATAGAAATTTGTACAGAACTGGAAAAGGAAGGGAAAATTTCAAAAATTGGACCTGAAAATCCATACAATACTCCAATATTTGCCATAAAGAAAAAGGATGGTACTAAGTGGAGAAAATTAGTAGATTTCAGAGAACTTAATAAGAGAACTCAAGACTTCTGGGAAGTCCAATTAGGAATACCACATCCTGGAGGGTTAAAAAAGAACAAATCAGTAACAGTACTGGATGTGGGTGATGCATATTTTTCAGTTCCCTTAGATGAAGACTTTAGGAAGTATACTGCATTTACCATACCTAGTATAAACAATGAGACACCA…
Chaillon, A_2017	28222757	2012	B	France	Europe	1	106I	KX989676	ATTGAAACTGTAGCAGTAAAGTTAAAACCAGGAATGGATGGCCCAAAAGTTAAACAATGGCCATTAACAGAAGAAAAAATAAAAGCATTAATAGARATTTGTACAGAAATGGAAAAGGAAGGNAAAATTTCAAAAATTGGGCCTGAAAATCCATACAATACTCCAGTATTTGCCATAAAGAARAAAGACAGTACTAAATGGAGAAAACTAGTAGATTTTAGAGAACTTAATAAGAGGACTCAAGACTTCTGGGAAGTTCAATTAGGAATACCACATCCNGCAGGGTTRAAAAAGAAAAAATCAATAACAGTACTGGATGTGGGTGATGCATATTTTTCAGTTCCCTTAGATAAAGAATTCAGGAAGTATACTGCATTTACCATACCTAGCATAAATAAT…
Chaillon, A_2017	28222757	2012	B	France	Europe	1	103N	KX989677	ATTGAAACTGTACCAGTAAAATTAAAGCCAGGAATGGATGGCCCAAAAGTTAAACAATGGCCATTAACAGAAGAAAAAATAAAAGCATTGAAAGAAATTTGTACAGAAATGGAAAAGGAAGGAAAAATTTCAAAAATTGGGCCTGAAAATCCATACAATACTCCAATATTTGCCATAAAGAAAAAAGACAGTACTAAATGGAGAAAATTAGTAGATTTCAGGGAACTTAATAAGAGAACTCAAGACTTCTGGGAAGTTCAATTAGGAATACCACATCCCGCAGGGTTAAAAAAGAACAAATCAGTAACAGTGCTGGATGTGGGTGATGCATATTTTTCAGTTCCCTTAGATGAAAGCTTCAGGAAGTATACTGCATTTACCATACCCAGTACAAACAAT…
Chaillon, A_2017	28222757	2012	B	France	Europe	1	138K	KX989678	ATTGAAACTGTACCAGTAAAATTAAAGCCAGGAATGGATGGCCCAAAAGTTAAACAATGGCCATTGACAGAGGAAAAAATAAAAGCATTAATAGAAATCTGTACAGAAATGGAAAAGGAAGGGAAAATTTCAAAAATTGGGCCTGAAAATCCATATAATACTCCAGTATTTGCCATAAAGAAAAAAGACAGTACTAAATGGAGGAAGTTAGTAGATTTCAGGGAACTTAATAAGAGAACTCAAGACTTCTGGGAAGTTCAATTAGGAATACCACATCCTGCAGGGTTAAAAAAGAAAAAATCAGTAACAGTACTGGATGTGGGTGATGCATATTTTTCAGTTCCCTTAGATAAAGAATTCAGGAAGTATACTGCATTTACCATACCTAGTATAAACAAT…
Chaillon, A_2017	28222757	2012	B	France	Europe	1	103N	KX989683	ATTGAAACTGTACCAGTTAAATTAAAGCCAGGAATGGATGGCCCAAAAGTTAAACAATGGCCATTGACAGAAGAAAAAATAAAAGCATTAGTAGAAATTTGTACAGAAATGGAAAAGGAAGGGAAAATTTCAAAAATTGGACCTGAAAATCCATATAATACTCCAGTATTTGCCATAAGGAAGAAAGACAGTACTAAATGGAGAAAATTAGTAGATTTCAGAGAGCTTAATAAGAGAACTCAAGACTTCTGGGAAGTTCAACTAGGAATACCACATCCCTCAGGGTTAAAAAAGAATAAATCAGTAACTGTACTAGATGTGGGTGATGCATATTTTTCAGTTCCCTTAGATAAAGAATTCAGGAAGTATACTGCATTTACCATACCTAGTATAAACAAT…
Chaillon, A_2017	28222757	2012	B	France	Europe	1	106I	KX989689	GATGGCCCAAAAGTTAAACAATGGCCATTGACAGAAGAAAAAATAAAAGCATTAATGGAAATTTGTACAGAAATGGAAAGGGAAGGGAAAATTTCAAAAATAGGGCCTGAAAACCCATACAACACTCCAATATTTGCCATAAAGAAAAAAGACAGTACCAAATGGAGAAAATTAGTAGATTTCAGAGAACTTAATAAGAGAACTCAAGACTTCTGGGAAGTTCAATTAGGAATACCACATCCTGCAGGGTTAAAGAAGAAAAAATCAATAACAGTACTGGATGTGGGTGATGCATATTTTTCAGTTCCCTTAGATGAAAACTTCAGGAAGTATACTGCATTTACCATACCTAGTTTAAACAATGAGACACCAGGGATTAGATATCAGTATAATGTGCTT…
Chaillon, A_2017	28222757	2012	B	France	Europe	2	98G, 103N	KX989700	ATTGAAACTGTACCAGTAAAATTAAAGCCAGGAATGGATGGCCCAAAAGTTAAACAATGGCCATTGACAGAAGAAAAAATAAAAGCATTAATAGAAATTTGTACAGAACTGGAAAAGGAAGGAAAAATTTCAAAAATTGGGCCTGAAAATCCATACAATACTCCAATATTTGCCATAAAGAAAAAGGATGGTACTAAGTGGAGAAAATTAGTAGATTTCAGAGAACTTAATAAGAGAACTCAAGACTTCTGGGAAGTCCAATTAGGAATACCACACCCTGGAGGGTTAAAAAAGAACAAATCAGTAACAGTACTGGATGTGGGTGATGCATATTTTTCAGTTCCCTTAGATGAAGACTTTAGGAAGTATACTGCATTTACCATACCTAGTACAAACAAT…
Chaillon, A_2017	28222757	2012	B	France	Europe	1	108I	KX989705	ATTGAAACCGTACCAGTAAAATTAAAGCCAGGAATGGATGGCCCAAAAGTTAAACAATGGCCATTAACAGAAGAAAAAATAAAAGCATTAGTAGAAATTTGTACAGAAATGGAAAAGGAAGGGAAAATTTCAAAAATTGGGCCTGAAAACCCATACAATACTCCAGTATTTGCCATAAAGAAAAAAGACAGTACTAAATGGAGGAAATTAGTAGATTTTAGAGAACTTAATAAGAGAACTCAAGACTTCTGGGAAGTTCAATTAGGAATACCACATCCTGCAGGGTTAAAAAAGAAGAAATCAGTAACAATACTGGATGTGGGTGATGCATATTTTTCAGTTCCCTTAGATAAAGAATTCAGGAAGTATACTGCATTTACCATACCTAGTACAAACAAT…
Chaillon, A_2017	28222757	2012	B	France	Europe	2	98G, 103N	KX989712	ATTGAAACTGTACCAGTAAAATTAAAGCCAGGAATGGATGGCCCAAAAGTTAAACAATGGCCATTGACAGAAGAAAAAATAAAAGCATTAATAGAAATTTGTACAGAACTGGAAAAGGAAGGAAAAATTTCAAAAATTGGGCCTGAAAATCCATACAATACTCCAATATTTGCCATAAAGAAAAAGGATGGTACTAAGTGGAGAAAATTAGTAGATTTCAGAGAACTTAATAAGAGAACTCAAGACTTCTGGGAAGTCCAATTAGGAATACCACATCCTGGAGGGTTAAAAAAGAACAAATCAGTAACAGTACTGGATGTGGGTGATGCATATTTTTCAGTTCCCTTAGATGAAGACTTTAGGAAGTATACTGCATTTACCATACCTAGTACAAACAAT…
Chaillon, A_2017	28222757	2012	CRF02_AG	France	Europe	1	106A	KX989715	ATTGAAACTGTGCCAGTAAAATTAAAGCCAGGAATGGATGGCCCAAAGGTTAAACAATGGCCATTAACAGAAGAAAAAATAAAAGCATTAACAGACATTTGTACAGAAATGGAAAAGGAGGGAAAAATTTCAAAAATTGGGCCTGAAAATCCATACAATACTCCAGTATTTGCTATAAAGAAAAAAGATAGTACTAAATGGAGAAAATTAGTAGATTTCAGAGAACTCAATAAGAGAACTCAAGACTTTTGGGAGGTCCAATTAGGAATACCTCATCCAGCAGGATTAAAAAAGAAAAAATCAGCAACAGTACTAGATGTGGGGGATGCATATTTTTCAGTTCCCTTAGATCAAGACTTTAGAAAATACACTGCATTCACTATACCTAGTATAAATAAT…
Chaillon, A_2017	28222757	2012	B	France	Europe	2	98G, 103N	KX989716	ATTGAAACTGTACCAGTAAAATTAAAGCCAGGAATGGATGGCCCAAAAGTTAAACAATGGCCATTGACAGAAGAAAAAATAAAAGCATTGATAGAAATTTGTACAGAACTGGAAAAGGAAGGGAAAATTTCAAAAATTGGACCTGAAAATCCATACAATACTCCAATATTTGCCATAAAGAAAAAGGATGGTACTAAGTGGAGAAAATTAGTAGATTTCAGAGAACTTAATAAGAGAACTCAAGACTTCTGGGAAGTCCAATTAGGAATACCACATCCTGGAGGGTTAAAAAAGAACAAATCAGTAACAGTACTGGATGTGGGTGATGCATATTTTTCAGTTCCCTTAGATGAAGACTTTAGGAAGTATACTGCATTTACCATACCTAGTACAAACAAT…
Chaillon, A_2017	28222757	2012	B	France	Europe	1	106I	KX989735	ATTAATACTGTACCAGTGAAATTAAAGCCAGGAATGGATGGCCCAAGAGTTAAACAATGGCCATTGACAGAAGAAAAAATAAAAGCATTAGTAGAAATTTGTACAGAAATGGAAAAGGAAGGAAAGATTTCAAAAATTGGGCCTGAAAATCCATACAACACTCCAGTATTTGCCATAAAGAAAAAAGACAGTACTAAATGGAGAAAATTAGTAGATTTCAGAGAGCTTAATAAAAGAACTCAAGACTTCTGGGAGGTTCAGTTAGGAATACCTCATCCAGCAGGGTTAAAGAAGAAAAAATCAATAACAGTGCTGGATGTGGGTGATGCATATTTTTCAGTTCCTTTAGATAAAGACTTCAGAAAGTATACTGCATTCACCATACCTAGTATAAACAAT…
Chaillon, A_2017	28222757	2013	CRF02_AG	France	Europe	1	106I	KX989740	ATTGAAACTGTACCAGTAAAATTAAAGCCTGGAATGGATGGGCCAAAGGTTAAACAATGGCCATTGACAGAAGAAAAAATAAAAGCATTAACAGAAATTTGTGCAGATATGGAAAAGGAAGGAAAAATTTCAAGAATTGGGCCAGAAAATCCATACAATACTCCAGTATTTGCCATAAAGAAAAAAGATAGTACTAAATGGAGAAAATTAGTAGATTTCAGAGAACTCAATAAAAGAACTCAAGACTTCTGGGAGGTCCAATTAGGAATACCACATCCCGCGGGATTAAAAAAGAAAAAATCAATAACAGTACTAGATGTGGGGGATGCATATTTTTCAGTCCCCCTTGATAAAGAATTTAGAAAGTATACTGCATTCACTATACCTAGTGTAAATAAT…
Chaillon, A_2017	28222757	2013	B	France	Europe	1	106I	KX989757	ATTGAAACAGTACCAGTAAAATTAAAGCCAGGAATGGATGGCCCAAAAGTCAAACAATGGCCATTGACAGAAGAAAAAATAAAAGCATTGGTAGAAATTTGTACAGAGATGGAGAAGGAAGGGAAAATTTCAAAAATTGGGCCTGAAAATCCATACAATACTCCAGTATTTGCCATAAAGAAAAAAGATAGTACTAAATGGAGAAAATTAGTAGATTTCAGAGAACTTAATAAGAAAACTCAGGACTTCTGGGAAGTTCAATTAGGAATACCACATCCCGCAGGGTTAAAAAAGAAAAAATCAATAACAGTACTGGATGTGGGTGATGCATATTTTTCAGTTCCCTTAGATAAAGAATTCAGGAAGTATACTGCATTCACCATACCTAGTACAAACAAT…
Chaillon, A_2017	28222757	2013	B	France	Europe	2	103N, 225H	KX989806	ATTGAAACTGTACCAGTAAAATTAAAGCCAGGAATGGATGGCCCAAGAGTTAAACAATGGCCATTGACAGAAGAGAAAATAAAAGCATTAACAGAAATTTGTACAGAAATGGAAAAGGAAGGAAAGATTTCAAAAATTGGGCCTGAAAATCCATACAATACTCCAATATTTGCTATAAAGAAAAAAGACAGTACTAAATGGAGAAAACTAGTAGATTTCAGAGAACTTAATAAAAGAACTCAAGACTTCTGGGAGGTCCAATTAGGAATACCACATCCTGCAGGGTTAAAACAGAACAAATCAGTAACAGTATTGGATGTGGGTGATGCATATTTTTCAGTTCCTTTAGATAAAGACTTCAGAAAGTATACTGCATTTACCATACCTAGTATGAACAAT…
Chaillon, A_2017	28222757	2013	B	France	Europe	1	106I	KX989808	ATTGAAACAGTACCAGTAAAACTAAAGCCAGGAATGGATGGCCCAAAAGTCAAACAATGGCCATTGACAGAAGAAAAAATAAAAGCATTGGTAGAAATTTGTACAGAGATGGAGAAGGAAGGGAAGATTTCAAAAATTGGGCCTGAAAATCCATACAATACTCCAGTATTTGCCATAAAGAAAAAAGATAGTACTAAATGGAGAAAATTAGTAGATTTCAGAGAACTTAATAAGAAAACTCAGGACTTCTGGGAAGTTCAATTAGGAATACCACATCCCGCAGGGTTAAAAAAGAAAAAATCAATAACAGTACTGGATGTGGGTGATGCATATTTTTCAGTTCCCTTAGATAAGGAATTCAGGAAGTATACTGCATTCACCATACCTAGTACAAACAAT…
Chaillon, A_2017	28222757	2013	CRF02_AG	France	Europe	1	106I	KX989830	ATTGATACTGTGCCAGTAAAATTAAAGCCAGGTATGGATGGCCCAAAGGTTAAACAATGGCCATTGACAGAAGAAAAAATAAAAGCATTAACAGAAATTTGTGCAGATATGGAAAAGGAAGGAAAAATTTCAAAAATTGGGCCTGAAAATCCATATAATACTCCAGTATTTGCTATAAAGAAAAAAGATAGTACTAAATGGAGAAAATTAGTAGATTTCAGGGAACTCAATAAGAGAACTCAAGACTTCTGGGAGGTCCAATTAGGAATACCTCACCCTGCAGGATTAAAAAAGAAAAAATCAATAACAGTACTAGATGTGGGGGATGCATATTTTTCAGTTCCCTTAGATAAAGACTTCAGAAAGTATACTGCATTCACTATACCTAGTATAAATAAT…
Chaillon, A_2017	28222757	2014	B	France	Europe	1	106I	KX989855	ATTGAAACAGTACCAGTAAAATTAAAGCCAGGAATGGATGGCCCAAAAGTCAAGCAATGGCCATTGACAGAAGAAAAAATAAAGGCATTGGTAGAAATTTGTACAGAGATGGAGAAGGAAGGGAAGATTTCAAAAATTGGGCCTGAAAATCCATACAATACTCCAGTATTTGCCATAAAGAAAAAAGATAGTACTAAATGGAGAAAATTAGTAGATTTCAGAGAACTTAATAAGAAAACTCAGGACTTCTGGGAAGTTCAATTAGGAATACCACATCCCGCAGGGTTAAAAAAGAAAAAATCAATAACAGTACTGGATGTGGGTGATGCATATTTTTCAGTTCCCTTAGATAAGGAATTCAGGAAGTATACTGCATTCACCATACCTAGTACAAACAAT…
Chaillon, A_2017	28222757	2014	B	France	Europe	1	106I	KX989856	ATTGAAACTGTACCAGTAAAATTAAAGCCAGGAATGGATGGCCCAAAAGTTAAACAATGGCCATTGACAGAAGAAAAAATAAAGGCATTAGTAGAAATTTGTACAGAAATGGAAAAAGAAGGGAAAATTTCAAGAATTGGGCCTGAAAATCCATACAATACTCCAATATTTGCTATAAAGAAGAAAGACAGTACTAAATGGAGAAAATTAGTAGATTTTAGAGAACTTAATAAAAGAACTCAAGATTTCTGGGAAGTTCAGTTAGGGATACCACATCCCGCAGGGTTAAAAAAGAAAAAATCAATAACAGTTCTGGATGTGGGTGATGCATATTTCTCAGTTCCCTTAGATAAAGACTTCAGGAAGTATACTGCATTCACCATACCCAGTGTAAATAAT…
Hao, M_2017	28325065	2014	B	China	Asia	2	103N, 106I	KY713429	CCCATTAGTCCTATTGAAACTGTACCAGTAAAATTAAAGCCAGGAATGGATGGCCCAAAAGTGAAACAATGGCCATTGACAGAAGAAAAAATAAAAGCATTAATAGAAATTTGCACAGAAATGGAAAAGGAAGGGAAGATTTCAAAAATTGGGCCTGAAAATCCATACAATACTCCAGTATTTGCCATAAAGAAAAAAGACAGTACTAAGTGGAGAAAATTAGTAGATTTCAGAGAACTTAATAAAAGAACTCAAGACTTCTGGGAAGTTCAATTAGGAATACCACATCCTGCAGGATTAAAAAAGAACAGATCAATAACAGTACTGGATGTGGGTGATGCATATTTTTCAGTTCCCTTAGATAAAGAATTTAGAAAATATACTGCATTTACCATACCT…
Hao, M_2017	28325065	2014	B	China	Asia	1	106I	KY713494	CCCATTAGTCCTATTGAAACTRTACCAGTAAAATTAAAGCCAGGCATGGATGGCCCAAAAGTTAAGCAATGGCCATTGACAGAAGAAAAAATAAAAGCATTGGTGGAAATTTGTACAGAAATGGAAAAGGAAGGAAAAATTTCAAAAATTGGGCCTGAAAATCCATACAATACTCCAGTATTTGCCATAAAGAAAAAAGACAGTACTAAATGGAGAAAATTAKTAGATTTCAGAGAACTTAATAAAAGAACTCAAGATTTCTGGGAGGTTCAATTAGGAATACCACATCCCGCAGGGTTAAAAAAGAAAAAATCAATAACAGTACTGGATGTGGGTGATGCATATTTCTCAATTCCTTTAGATGAAGACTTCAGGAAGTATACTGCATTTACCATACCT…
Hao, M_2017	28325065	2014	B	China	Asia	1	106I	KY713568	CCCATAAGTCCTATTGATACTGTACCAGTAAAATTAAAGCCAGGTATGGATGGCCCAAAAGTTAAACAGTGGCCATTGACAGAAGAAAAAATAAAAGCATTAGTAGAAATTTGTACAGAAATGGAAAAGGAAGGAAAGATTTCAAAAATAGGACCTGAAAATCCATACAATACTCCAGTATTTGCAATAAAGAAAAAAGACAGTACTAAATGGAGGAAATTAGTAGATTTTAGAGAACTTAATAAAAGAACTCAAGACTTCTGGGAGGTTCAATTAGGAATACCACATCCAGCAGGGTTAAAAAGGAAGAAATCAATAACAGTACTGGATGTGGGTGATGCATATTTTTCAGTTCCCTTAGATGAAAACTTTAGGAARTATACTGCATTTACCATACCT…
Hao, M_2017	28325065	2014	B	China	Asia	1	106I	KY713570	CCCATTAGTCCTATTGAAACTGTACCAGTAAAATTAAAGCCAGGCATGGATGGCCCAAAAGTTAAGCAATGGCCATTGACAGAAGAAAAAATAAAMGCATTRGTGGAAATTTGTACAGAAATGGARAAGGAAGGAAAAATTTCAAAAATTGGGCCTGAAAATCCATACAATACTCCAGTATTTGCCATAAAGAAAAAAGACAGTACTAAATGGAGAAAATTAGTAGATTTCAGAGAACTTAATAAAAGAACTCAAGATTTCTGGGAGGTTCAATTAGGAATACCACATCCCGCAGGGTTAAAAAGGAAAAAATCAATAACAGTACTGGATGTGGGTGATGCATATTTCTCAATTCCTTTAGATGAAGACTTCAGRAAGTATACTGCATTTACCATACCT…
Hao, M_2017	28325065	2015	CRF01_AE	China	Asia	1	101E	KY713363	CCAATTAGYCCTATTGACACTGTACCAGTAAAATTAAAACCAGGAATGGATGGACCAAAGGTTAAACAGTGGCCATTAACAGAAGAAAAAATAAAAGCATTAAYAGAAATTTGTAAAGAGATGGAAGAGGAAGGAAAAATCTCAAAAATTGGGCCTGAAAAYCCATACAATACTCCARTATTTGCTATAAAGAAAAAGGACAGCACYAAATGGAGGAAAYTAKTAGATTTCAGAGAGCTTAATAAAAGAACTCAGGACTTTTGGGAAGTTCAATTAGGRATACCGCATCCAGCAGGTTTAGAGCAAAAGAAATCAGTGACAGTACTAGATGTGGGAGATGCATATTTCTCARTTCCTTTAGATGAAAGTTTTAGAAAGTATACTGCATTTACCATACCT…
Hao, M_2017	28325065	2015	A	China	Asia	1	221Y	KY713381	CCAATTAGTCCTATTGACACTGTACCAGTAACATTAAAACCAGGAATGGATGGACCAAAAGTTAAACAATGGCCATTGACAGAAGAAAAAATAAAAGCATTAACAGAAATCTGTAGGGAAATGGAAGAGGAAGGAAAAATCTCAAAAATTGGGCCTGAAAATCCATATAATACTCCAATATTTGCTATAAAGAAAAAGGATGGCACCAAATGGAGGAAATTAGTAGATTTCAGAGAGCTCAATAAAAGAACTCAGGACTTTTGGGAAGTTCAATTAGGAATACCACATCCAGCAGGATTAAAAAAGAAAAAATCAGTGACAGTACTAGATGTGGGAGATGCATATTTTTCAGTCCCTTTAGATGAAAGCTTTAGAAAGTATACTGCATTCACCATACCT…
Hao, M_2017	28325065	2015	B	China	Asia	1	106I	KY713456	CCCATAAGTCCTATTGATACTGTACCAGTAAAATTAAAGCCAGGTATGGATGGCCCAAAAGTTAAACAGTGGCCATTGACAGAAGAAAAAATAAAAGCATTAGTAGAAATTTGTACAGAAATGGAAAAGGAAGGAAAAATTTCAAAAATAGGACCTGAAAATCCATACAATACTCCAGTATTTGCAATAAAGAAAAAAGACAGTACTAAATGGAGAAAATTAGTAGATTTCAGAGAACTTAATAAAAGAACTCAAGACTTYTGGGAGGTTCAATTAGGAATACCACATCCAGCAGGGTTAAAAAAGAAGAAGTCAATAACAGTACTGGATGTGGGTGATGCATATTTTTCAGTTCCCTTAGATGAAGACTTTAGGAAGTATACTGCATTTACCATACCT…
Hao, M_2017	28325065	2015	B	China	Asia	1	106I	KY713458	CCCATTAGTCCTATTGAAACTGTACCWGTAAAATTAAAGCCAGGCATGGATGGCCCAAAAGTTAAGCAATGGCCATTGACAGAAGAAAAAATAAAAGCATTGGTGGAAATTTGTACAGAAATGGAAAAGGAAGGAAAAATTTCAAAAATTGGGCCTGAAAATCCATACAATACTCCAGTATTTGCCATAAAGAAAAARGACAGTACTAAATGGAGAAAATTAGTAGATTTCAGAGAACTTAATAAAAGAACTCAAGATTTCTGGGAGGTTCAATTAGGAATACCACATCCCGCAGGGTTAAAAAAGAAAAAATCAATAACAGTACTGGATGTGGGTGATGCATATTTCTCAATTCCTTTAGATGAAGACTTCAGGAAGTATACTGCATTTACCATACCT…
Hao, M_2017	28325065	2015	B	China	Asia	1	106I	KY713462	CCCATTAGTCCTATTGAAACTGTACCAGTAAAATTAAAGCCAGGCATGGATGGCCCAAAAGTTAAGCAATGGCCATTGACAGAAGAAAAAATAAAAGCATTGGTAGAAATTTGTACAGAAATGGAAAAGGAAGGAAAAATTTCAAAAATTGGGCCTGAAAATCCATACAACACTCCAGTATTTGCCATAAAGAAAAAAGACAGTACTAAATGGAGAAAGTTAGTAGATTTCAGAGAACTTAATAGGAGAACTCAAGACTTCTGGGAGGTTCAATTAGGAATACCACATCCCGCAGGGTTAAAAAAGAAAAAATCAATAACAGTACTAGATGTGGGTGATGCATACTTCTCAATTCCTTTAGATGAAGACTTCAGGAAGTATACTGCATTCACCATACCT…
Hao, M_2017	28325065	2015	B	China	Asia	1	106I	KY713482	CCCATTAGTCCTATTGAAACTGTACCAGTAAAATTAAAGCCAGGCATGGATGGCCCAAAAGTTAAGCAATGGCCATTGACAGAAGAAAAAATAAAAGCATTAGTAGAAATTTGTACAGAAATGGAAAAGGAAGGAAAAATTTCAAAAATTGGGCCTGAAAATCCATACAATACTCCAGTATTTGCCATAAAGAAAAAAGACAGTACTAAATGGAGAAAATTAGTAGATTTTAGAGAACTTAATAAGAGAACTCAAGACTTCTGGGAGGTTCAATTAGGAATACCACATCCCGCAGGGTTAAAAAAGAAAAAATCAATAACAGTACTGGATGTGGGTGATGCATATTTCTCAATTCCTTTAGATGAAGACTTCAGGAAGTATACTGCATTTACCATACCT…
Hao, M_2017	28325065	2015	B	China	Asia	1	106I	KY713497	CCCATTAGTCCTATTGAAACTGTACCAGTAAAATTAAAGCCAGGCATGGATGGCCCAAAAGTTAARCAATGGCCATTGACAGAAGAAAAAATAAAAGCATTGGTAGAAATTTGTACAGAAATGGAAAAGGARGGAAAAATTTCAAAAATTGGGCCTGAAAATCCATACAATACTCCAGTATTTGCCATAAAGAAAAAAGACAGTACTAAATGGAGAAAATTAGTAGATTTCAGAGAACTTAATAAGAGAACTCAAGATTTCTGGGAAGTTCAATTAGGAATACCACATCCMGCAGGGTTAAAAAAGAAAAAATCAATAACAGTACTGGATGTGGGTGATGCATATTTCTCAATTCCTTTAGATGAAGACTTCAGGAAGTATACTGCATTTACCATACCT…
Hao, M_2017	28325065	2015	B	China	Asia	1	106I	KY713522	CCCATTAGTCCTATTGACACTGTACCAGTAAAATTAAAGCCAGGAATGGATGGCCCAAAAGTTAAACAATGGCCATTGACAGAAGAAAAAATAAAAGCATTAGTAGAAATTTGTACAGAAATGGAAAAGGAAGGGAAAATTTCAAAAATYGGGCCTGAAAATCCATACAACACTCCAGTATTTGCCATAAAGAAAAAGGACAGTACTAAATGGAGAAAATTAGTAGATTTTAGAGAACTTAATAAAAGAACTCAAGACTTCTGGGAAGTTCAATTAGGAATACCACATCCCGCAGGGTTAAAGAAGAAAAAATCCATTACAGTTCTGGATGTGGGTGATGCATATTTCTCAGTTCCTTTAGATGAAGACTTCAGGAAGTATACTGCATTTACCATACCT…
Hao, M_2017	28325065	2015	B	China	Asia	1	106I	KY713578	CCCATTAGTCCTATTGAAACTGTACCAGTAAAATTGAAGCCAGGCATGGATGGCCCAAGAGTTAAGCAATGGCCATTGACAGAAGAAAAAATAAAAGCATTGGTAGAAATTTGTACAGAAATGGAAAAGGAAGGAAARATTTCAAAAATTGGGCCTGAAAATCCATACAATACTCCAGTATTTGCCATAAAGAAAAAAGACAGTACTAAATGGAGAAAATTAGTAGATTTCAGAGAACTTAATAGGAGAACTCAAGATTTCTGGGAGGTTCAATTAGGAATACCACATCCCGCAGGGTTAAAAAAGAAAAAATCAATAACAGTACTGGATGTGGGTGATGCATATTTCTCAATTCCTTTAGATGAAGACTTCAGGAAGTATACTGCATTTACCATACCT…
Hao, M_2017	28325065	2015	B	China	Asia	1	106I	KY713581	CCCATTAGTCCTATTGAAACTGTACCAGTAAAATTAAAGCCAGGCATGGATGGCCCAAAAGTTAAGCAATGGCCATTGACAGAAGAAAAAATAAAAGCATTGGTGGAAATTTGTACAGAAATGGAAAAGGAAGGAAAAATTTCAAAAATTGGGCCTGAAAATCCATACAAYACTCCAGTATTTGCCATAAAGAAAAAAGACAGTACTAAATGGAGAAAATTAGTAGATTTCAGAGAACTTAATAAAAGAACTCAAGATTTCTGGGAGGTTCAATTAGGAATACCACATCCCGCAGGGTTAAAAAGGAAAAAATCAATAACAGTACTGGATGTGGGTGATGCATATTTCTCAATTCCTTTAGATGAARRMTTCAGGAAGTATACTGCATTTACCATACCT…
Hao, M_2017	28325065	2016	B	China	Asia	1	106I	KY713400	CCCATTAGTCCTATTGACACTGTACCAGTAAAATTAAAGCCAGGAATGGATGGCCCAAAAGTTAAACAATGGCCATTGACAGAAGAAAAAATAAAAGCATTAGTAGAAATTTGTACAGAAATGGAAAAGGAAGGAAAAATTTCAAAAATTGGGCCTGAAAATCCATACAACACTCCAGTATTTGCCATAAAGAAAAAAGACAGTACTAAATGGAGAAAATTAGTAGATTTTAGAGAACTTAATAAAAGAACTCAAGACTTCTGGGAAGTTCAATTAGGAATACCACATCCCGCAGGGTTAAAGAAGAAAAAATCCATTACAGTCCTGGATGTGGGTGATGCATATTTCTCAGTTCCTTTAGATGAAGACTTCAGGAAGTATACTGCATTTACCATACCT…
Svard, J_2017	28582463	2013	C	Tanzania	Africa	1	103N	KX775304	CCAATTAGTCCTATTGAAACTGTACCAGTGAAATTAAAGCCAGGAATGGATGGCCCAAAGGTTAAACAATGGCCATTAACAGAAGAAAAGATAAAAGCATTAACAGCAATTTGTGAGGAAATGGAAAAGGAGGGAAAAATTACAAAAATTGGGCCTGAAAATCCGTATAACACTCCAATATTTGCAATAAAAAAGAAGGACAGTACTAAGTGGAGAAAATTAGTAGACTTCAGGGAACTCAATAAAAGAACCCAAGACTTTTGGGAAGTTCAACTAGGRATACCACACCCATCGGGGTTAAAGAAGAACAAATCAGTAACAGTACTAGATGTGGGGGATGCATATTTTTCTGTTCCKCTAGATGAAAACTTCAGGAAATATACTGCATTCACCATACCT…
Ghafari, S_2017	28589513	2013	CRF35_AD	Iran	Asia	1	106I	KX809799	CCAATTAGTCCTATTGATACTGTACCAGTAAGGTTAAAGCCAGGAATGGATGGCCCAAAGATTAAACAATGGCCATTGACGGAAGAAAAAATAAAAGCATTAACAGAAATATGTATGGAAATGGAAAAGGAAGGAAAAATTTCAAAGATTGGGCCTGAAAATCCATACAATACTCCAATATTTGCTATAAAGAAAAAAGACAGCACTAAATGGAGAAAATTAGTGGATTTTAGAGAACTCAATAAAAGAACTCAGGATTTTTGGGAAGTCCAGTTAGGAATACCGCATCCAGCGGGATTAAGAAAGAAAAAATCAATAACAGTACTAGATGTGGGGGATGCATATTTTTCAGTTCCCTTATATGAAGATTTTAGAAAGTATACTGCATTCACCATACCT…
Ghafari, S_2017	28589513	2013	CRF35_AD	Iran	Asia	3	101E, 103N, 190A	KX809801	CCAATTAGTCCTATTGATACTATACCAGTGAAATTAAAGCCAGGAATGGATGGCCCAAAGGTTAAACAATGGCCATTGACAGAAGAAAAAATAAGAGCATTAACAGAAATTTGTATGGAAATGGAAAAGGAAGGAAAAATTTCAAAAATTGGGCCTGAAAATCCATACAATACTCCAATATTTGCTATAAAGAAAAAAGACAGCACTAAATGGAGAAAATTAGTRGATTTTAGAGAACTCAATAAAAGAACTCAAGATTTTTGGGAAGTCCAGTTAGGAATACCGCATCCAGCGGGCTTARAAAAGAAKAAATCAGTAACAGTACTAGATGTGGGGGATGCATATTTTTCAGTTCCCTTATATGAAGACTTTAGAAAGTATACTGCATTCACCATACCT…
Ghafari, S_2017	28589513	2013	CRF35_AD	Iran	Asia	1	103N	KX809802	CCAATTAGTCCTATTGAAACTGTACCAGTAAAGTTAAAGCCAGGAATGGATGGCCCAAAGGTTAAACAATGGCCATTGACAGAAGARAAAATAAAAGCATTAACAGAAATTTGTRCAGAAATGGAAAGGGAAGGAAAAATTTCAAAAATTGGGCCTGAAAATCCATACAATACTCCARTATTTGCTATAAAGAAAAAAGACAGCACTAAATGGAGAAAATTAGTGGATTTTAGAGAACTCAATAAAAGAACTCAAGATTTTTGGGAAGTCCAGTTAGGAATACCGCATCCAGCGGGCTTACAAAAGAATAAATCAGTAACAGTACTAGATGTGGGGGATGCATATTTTTCAGTTCCCTTATATGAAGACTTTAGAAAGTATACTGCATTTACCATACCT…
Ghafari, S_2017	28589513	2013	CRF35_AD	Iran	Asia	1	106I	KX809805	CCAATTAGTCCTATTGATACTGTACCAGTAAGGTTAAAGCCAGGAATGGATGGCCCAAAGATTAAACAATGGCCATTGACGGAAGAAAAAATAAAAGCATTAACAGAAATWTGTATGGAAATGGAAAAGGAAGGAAAAATTTCAAAGATTGGGCCTGAAAATCCATACAATACTCCAATATTTGCTATAAAGAAAAAAGACAGCACMAAATGGAGAAAATTAGTGGATTTTAGAGAACTCAATAAAAGAACTCARGATTTTTGGGAAGTCCAGTTAGGAATACCGCATCCAGCGGGATTAAGAAAGAAAAAATCARTAACAGTACTAGATGTGGGGGATGCATATTTTTCAGTTCCCTTATATGAAGATTTTAGAAAGTATACTGCATTCACCATACCT…
Zeng, P_2017	28622345	2012	B	China	Asia	1	106I	KU954563	CCCATTAGTCCTATTGAAACTGTACCAGTAAAATTAAAGCCAGGCATGGATGGCCCAAAAGTTAAACAATGGCCATTGACAGAAGAAAAAATAAAAGCATTAGTAGAAATTTGTACAGAAATGGAAAAGGAAGGAAAAATTTCAAAAATTGGGCCTGAAAATCCATACAATACTCCAGTATTTGCCATAAAGAAAAAAGACAGTACTAAATGGAGAAAATTAGTAGATTTCAGAGAACTTAATAAGAGAACTCAAGATTTCTGGGAGGTGCAATTAGGAATACCACATCCCGCAGGGTTAAAAAAGAAAAAATCAATAACAGTACTGGATGTGGGGGATGCATATTTCTCAATTCCTTTAGATGAAGACTTCAGGAAGTATACTGCATTTACCATACCT…
Zeng, P_2017	28622345	2012	B	China	Asia	1	106I	KU954683	CCTATTAGTCCTATTGAAACTGTACCAGTAAGATTAAAGCCAGGTATGGATGGCCCAAAAGTTAAACAATGGCCATTGACAGAAGAAAAAATAAAGGCATTAGTAGAAATTTGTACAGAAATGGAAAAGGAAGGAAAAATTTCAAAAGTAGGGCCTGAAAATCCATACAATACTCCAGTATTTGCTATAAAGAAAAAAGACAGTACTAAATGGAGAAAATTAGTAGATTTCAGAGAACTCAATAAAAGAACTCAAGATTTCTGGGAGGTTCAATTAGGAATACCACATCCAGCAGGGTTAAAAAAGAAAAAATCAATAACAGTACTGGATGTGGGTGATGCATATTTTTCAATTCCATTAGATGAAGAGTTCAGGAAGTATACTGCATTTACCATACCT…
Zeng, P_2017	28622345	2012	CRF07_BC	China	Asia	1	190E	KU954697	CCAATCAGTCCTATTGAAACTGTACCAGTAAAACTAAAGCCAGGAATGAATGGCCCAAAGGTTAAACAATGGCCATTAACAAAAGAGAAAATAGAAGCATTAACAGCAATTTGTAATGAAATGGAAAAGGAAGGAAAAATTACAAAAATTGGGCCTGAAAATCCATACAACACTCCAATATTTGCCATAAAAAAGAAAGACAGTACTAAATGGAGAAAATTAGTAGATTTCAGGGAACTCAATAAAAGAACTCAAGATTTTTGGGAAGTTCAACTAGGAATACCACACCCAGCAGGATTAAAAAAGAAAAAATCAGTGACAGTGCTAGATGTGGGGGATGCATATTTTTCAGTTCCTTTATATGAAGACTTCAGGAAATATACTGCATTCACCATACCT…
Nanfack, AJ_2017	28659324	2011	CRF02_AG	Cameroon	Africa	2	98G, 181C	KY475640	CCAGTATTTGCCATAAAGAAAAAAGATGGTACTAAATGGAGAAAATTAGTAGATTTCAGAGAACTCAATAAAAGAACTCAAGATTTCTGGGAGATCCAACTAGGAATACCTCATCCCGGGGGACTAAAAAAGAAAAAATCAGTAACAGTACTAGATGTAGGGGATGCATATTTTTCAGTCCCCTTAGATGTAAACTTTAGAAAATATACTGCATTCACTATACCTAGTGTAAATAATGAGAGACCAGGGATTAGATACCAGTACAATGTGCTCCCACAGGGATGGAAAGGATCACCAGCAATATTTCAGGCTAGCATGACAAAAATCTTAGAGCCCTTTAGGACAAAAAACCCAGAGATAGTAATCTGCCAATATGTGGATGATTTATATGTAGGATCT…
Nanfack, AJ_2017	28659324	2011	CRF02_AG	Cameroon	Africa	1	103N	KY475643	CCAGTGTTTGCCATAAAGAAAAAAGATAGTACTAAATGGAGAAAATTAGTAGATTTCAGAGAGCTCAATAAGAGAACTCAAGACTTCTGGGAGATTCAATTAGGAATACCTCATCCCGCGGGATTACAAAAGAACAAATCAGTAACAGTACTAGATGTGGGGGATGCATATTTTTCAGTTCCCTTAGATAAAGAGTTTAGAAAATACACTGCATTCACTATACCTAGTGTAAATAATGAGAAACCAGGGATAAGATATCAGTACAATGTGCTTCCACAGGGATGGAAAGGATCACCATCAATATTTCAGGCAAGCATGACAAAAATCTTAGAGCCCTTTAGAACAAAAAATCCAGACATAGTGATCTACCAATATGTGGATGATTTATATGTAGGATCA…
Nanfack, AJ_2017	28659324	2011	CRF02_AG	Cameroon	Africa	1	103N	KY475655	CCAGTATTTGCCATAAAGAAAAAAGATAGTACTAAATGGAGAAGATTAGTAGATTTCAGAGAGCTCAATAAGAGAACTCAAGACTTCTGGGAGGTCCAATTAGGAATACCTCATCCCGCGGGATTAAAAAAGAACAAATCAGTAACAGTACTAGATGTAGGGGACGCATATTTTTCAGTTCCCTTAGATAAAGAATTTAGAAAGTACACTGCATTCACTATACCTAGTGTAAATAATGAAACACCAGGGATTAGATATCAGTACAATGTGCTCCCACAGGGGTGGAAAGGATCACCAGCAATATTCCAGGCGAGCATGACAAAAATCTTAGAGCCTTTTAGGACAGCAAATCCAGAAATAGTGATTTACCAATATATGGATGATTTATACGTAGGATCA…
Nanfack, AJ_2017	28659324	2011	A	Cameroon	Africa	1	106I	KY931693	CCAGTGTTTGCAATAAAGAAAAAGGACAGCACTAAATGGAGGAAATTAGTAGATTTCAGAGAACTCAATAAAAGAACTCAGGATTTCTGGGAAGTTCAATTAGGAATACCACATCCAGCAGGCTTAAAAAAGAAAAAATCAATAACAGTACTAGATGTGGGGGACGCATATTTTTCAATTCCTTTAGATAAAAACTTTAGAAAGTATACTGCATTCACCATACCTAGTATAAATAATGAGACACCAGGAGTCAGGTATCAATACAATGTGCTTCCACAGGGATGGAAAGGATCACCAGCAATATTTCAGAGTAGCATGACAAAGATCTTAGAGCCCTTTAGATCAAAAAACCCAGACTTAGTTATCTATCAATACATGGATGATTTATATGTAGGATCT…
Nanfack, AJ_2017	28659324	2011	A + G	Cameroon	Africa	1	103N	KY931722	CCAATATTTGCCATAAAGAAAAAAGACAGCACTAAATGGAGAAAATTAGTAGATTTTAGAGAGCTCAATAAAAGAACTCAAGACTTCTGGGAGGTCCAATTAGGAATACCTCATCCCGCGGGGTTAAAAAAGAACAGATCCGTAACAGTACTAGATGTGGGGGACGCATATTTTTCAGTTCCATTAGATAAAAACTTTAGAAAGTATACAGCATTCACCATACCTAGTACAAACAATGAGACACCAGGGGTTAGGTATCAGTACAATGTGCTTCCTCAAGGATGGAAAGGGTCACCAGCAATATTCCAGAGTAGCATGATAAAGATCTTAGAGCCCTTTAGAGCACAAAATCCAGAAATAGTTATCTACCAGTACATGGATGATTTATATGTAGGATCT…
Nanfack, AJ_2017	28659324	2011	CRF02_AG	Cameroon	Africa	1	103N	MF278285	CCAGTATTTGCCATAAAGAAAAAAGATAGTACTAAATGGAGAAAATTAGTAGATTTCAGAGAGCTCAATAAGAGAACTCAAGACTTCTGGGAGATTCAATTAGGAATACCTCATCCCGCGGGATTAAAAAAGAACAAATCAGTAACAGTACTAGATGTGGGGGATGCATATTTTTCAGTTCCCTTAGATAAAGAGTTTAGAAAATACACTGCATTCACTATACCTAGTGTAAATAATGAGAAACCAGGGATAAGATATCAGTACAATGTGCTTCCACAGGGATGGAAAGGATCACCATCAATATTTCAGGCAAGCATGACAAAAATCTTAGAGCCCTTTAGAACAAAAAATCCAGACATAGTGATCTACCAATATGTGGATGATTTATATGTAGGATCA…
Nanfack, AJ_2017	28659324	2011	CRF02_AG	Cameroon	Africa	1	181C	MF278286	CCAGTATTTGCCATAAAGAAAAAGGACAGTACTAAATGGAGAAAATTAGTAGATTTCAGAGAACTCAATAAAAGAACTCAAGACTTCTGGGAGGTCCAACTAGGAATACCTCACCCTGCAGGATTAAAAAAGAAAAAATCAGTAACAGTACTAGATGTGGGGGATGCATATTTCTCAGTTCCCTTAGATGAAAGCTTTAGAAAGTACACTGCATTCACTATACCTAGTATAAATAATGAGACACCAGGGATTAGGTATCAGTACAATGTACTTCCGCAGGGATGGAAAGGATCACCAGCAATATTTCAGGCTAGTATGACAAAAATCTTAGAACCCTTTAGAACAAGCAATCCAGAGATAGTGATCTGCCAATATATGGATGATTTATATGTAGGATCT…
Kityo, C_2017	28673027	2010	D	Uganda	Africa	1	181V	KT347880	ATAAGTCCTATTGAAACTGTACCAGTAAAATTAAAGCCCGGGATGGATGGCCCAAAAGTTAARCAATGGCCACTGACAGAAGAAAAAATAAAAGCATTAACAGAAATTTGTACAGAATTGGAAAAGGAAGGAAAAATTTCAAGAATTGGGCCTGAAAATCCATACAATACTCCCATATTTGCCATAAAGAAAAAAGACAGTACTAAGTGGAGAAAGTTAGTAGATTTCAGAGAACTTAATAAGAGAACTCAAGACTTCTGGGAAGTTCAACTAGGAATACCACATCCTGCAGGGCTAAAAAAGAAAAAATCAGTAACAGTGCTGGATGTGGGTGATGCATATTTTTCGGTTCCCTTATATGAAGACTTTAGAAAATATACTGCATTCACCATACCTAGT…
Kityo, C_2017	28673027	2010	A	Uganda	Africa	1	103N	KT347888	CCAATTAGTCCTATTGAGACAGTACCAGTARCATTAAAGCCAGGAATGGACGGCCCAAGGGTCAAACAATGGCCATTGACARAAGAAAAAATAAAAGCATTAACAGAAATTTGTARAGAGATGGAAAAGGAAGGAAAAATTTCAAAAATTGGGCCTGAGAATCCATACAATACTCCAATATTTGCTATAAAGAAAAARRATAGCGRTARATGGAGAAAATTAGTAGATTTTAGAGAGCTCAATAAAAGAACTCAGGATTTCTGGGAAGTTCAATTAGGAATACCGCATCCTGCAGGTTTAAAAAAGAACAAATCAGTAACAGTACTAGATGTGGGGGATGCATATTTTTCAGTTCCTTTAGATGAAAATTTTAGAAAATATACTGCATTCACCATACCT…
Kityo, C_2017	28673027	2010	D	Uganda	Africa	2	181C, 221Y	KT347892	CCAATTAGTCCTATTGACACTGTACCAGTAAAATTAAAGCCAGGGATGGATGGGCCAAAAGTTAAACAATGGCCATTAACAGAAGAGAAAATAAAAGCACTAACAGAAATTTGTACAGAATTGGAAAAGGACGGAAAAATTTCAAAAATTGGGCCTGAAAATCCATACAATACTCCAATATTTGCCATAAAGAAAAAAGACAGTACTAAGTGGAGAAAGTTAGTAGATTTTAGAGAGCTCAATAAAAGAACTCAGGATTTCTGGGAAGTTCAATTAGGAATACCACATCCAGCAGGKTTAAAAAAGAAAAAATCAGTAACAGTACTAGATATAGGTGATGCGTATTTTTCAGTTCCCTTAGATGAAGACTTTAGAAAGTATACTGCATTCACCATACCT…
Kityo, C_2017	28673027	2010	A	Uganda	Africa	1	236L	KT347894	CCAATTAGTCCTATTGAGACTGTACCGGTAACATTAAAACCAGGAATGGATGGCCCAAAGGTTAAACAATGGCCATTAACAGAAGAGAAAATAAAGGCATTAACAGAAATTTGTGCAGAAATGGAAAAGGAAGGAAAAATTTCAAAAATTGGGCCTGAAAATCCATATAATACTCCAGTATTTGCTATAAAGAAAAAAGACAGCACTAAATGGAGAAAATTAGTAGATTTCAGAGAACTCAATAAAAGAACTCAGGACTTCTGGGAAGTTCAATTAGGAATACCTCATCCAGCAGGTTTAAAAAAGAAAAAATCAGTAACAGTACTGGATGTGGGAGATGCATATTTTTCAGTACCTTTAGATGAAGGCTTTAGAAAATATACTGCCTTCACCATACCT…
Kityo, C_2017	28673027	2010	A	Uganda	Africa	2	103N, 225H	KT347898	CCAATTAGTCCTATTGAAACTGTACCAGTAAAATTAAAGCCAGGAATGGATGGCCCAAAAGTTAAACAATGGCCATTGACAGAAGAAAAAATAAAAGCATTAACTGAAATTTGTAATGAGATGGAAAAAGAAGGAAAAATTTCAAAAATTGGGCCTGAAAATCCATACAATACTCCAGTGTTTGCTATAAAGAAAAAGGATAGCACAAAATGGAGAAAATTAGTAGATTTCAGAGAGCTTAATAAAAGAACTCAGGACTTTTGGGAAGTTCAATTAGGAATACCGCATCCTGCGGGTCTAAAAAAGAACAAATCAGTAACAGTACTAGATGTGGGGGACGCATATTTTTCAGTTCCTTTAGATGAAAGCTTTAGAAAGTACACTGCGTTCACCATACCT…
Kityo, C_2017	28673027	2010	A	Uganda	Africa	2	108I, 181C	KT347902	CCAATTAGTTCTATCGAAACAGTACCAGTAACATTAAAGCCAGGAATGGATGGCCCAAGGATTAAACAATGGCCATTGACAGAAGAAAAAATAAAAGCATTAACAGAAATTTGTAAAGAGATGGAAAAGGAAGGACAAATTTCAAGAATTGGGCCTGAAAATCCATATAATACTCCAGTATTTGCTATAAAGAAGAAAGGTAGCAATAGATGGAGAAAATTAGTAGATTTTAGAGAGCTTAACAAAAGAACTCAGGATTTCTGGGAAGTTCAATTAGGAATACCGCACCCAGCAGGTTTAAAAAAGAAAAAATCAGTAACAATACTAGATGTGGGGGACGCATATTTTTCAGTTCCTTTGGATGAAAACTTTAGAAAGTACACTGCGTTCACCATACCT…
Kityo, C_2017	28673027	2010	D	Uganda	Africa	1	190A	KT347903	CCAATTAGTCCTATTGAAACTGTACCAGTAAAATTAAAGCCAGGGATGGATGGCCCGAAAGTTAAACAATGGCCATTGACAGAAGAAAAAATAAAAGCACTAACAGAAATTTGTCTAGAAATGGAAAAGGAAGGAAAAATTTCAAAGATTGGGCCTGAAAATCCATACAATACTCCAATATTTGCCATAAAGAAAAAGGACAGTACTAAGTGGAGAAAATTAGTAGATTTCAGAGAACTTAATAAGAGAACTCAAGACTTCTGGGAAGTCCAACTAGGAATACCACACCCTGCAGGGCTAAAAAAGAAGAAATCAGTAACAGTATTGGATGTGGGTGATGCATATTTTTCAGTTCCCTTATATGAAGACTTTAGAAAATATACTGCATTCACCATACCT…
Kityo, C_2017	28673027	2010	D	Uganda	Africa	3	98G, 103N, 225H	KT347905	CCAATTAGTCCTATTGAAACTGTACCAGTAAAATTAAAGCCAGGGATGGATGGGCCAAARGTTAAACAATGGCCATTAACAGAAGAAAAAATAAAAGCACTAACAGAAATTTGTACAGACATGGAAAAGGAAGGAAAAATTTCAAGAATTGGGCCTGAAAATCCATACAATACTCCAATATTTGCCATAAAGAAAAAAGACAGTACTAAGTGGAGAAAGTTAGTAGATTTCAGAGAACTTAATAAGAGAACTCAAGACTTCTGGGAAGTTCAACTAGGAATACCACATCCTGGAGGGTTAAAAAAGAACAAATCAGTAACAGTATTGGATGTGGGTGATGCATATTTTTCAGTTCCCTTACATGAAGACTTTAGAAAATATACTGCATTTACTATACCT…
Kityo, C_2017	28673027	2010	A	Uganda	Africa	3	181C, 190A, 221Y	KT347907	CCAATTAGTCCTATTGAGACTGTACCAGTAACATTAAAGCCAGGAATGGATGGCCCAAGGATTAAACAATGGCCATTGACAGAAGAAAAAATAAAAGCATTAACAGAAATTTGTATGGAAATGGAAAAGGAAGGAAAAATTTCAAAAATTGGGCCTGAAAATCCATATAATACTCCAGTATTTGCTATAAAGAAAAAAGACAGCACTAAATGGAGAAAATTAGTAGATTTTAGAGAACTCAATAAAAGAACTCAGGATTTCTGGGAAGTTCAATTAGGAATACCRCATCCMGCAGGTTTAAAAAAGAAAAAATCAGTAACAGTACTRGATGTGGGGGATGCATATTTTTCAGTTCCTTTAGATRAAAACTTTAGAAAGTATACTGCATTCACCATACCT…
Kityo, C_2017	28673027	2010	A	Uganda	Africa	1	106I	KT347914	CCAATTAGTCCTATTGAGACTGTACCAGTAAAATTAAARCCAGGAATGGATGGCCCAAGGATTAAACAATGGCCAYTGACAGAAGAAAAAATAAAAGCATTAACAGAAATTTGTAAAGAGATGGAAAAAGAAGGAAAAATTTCAAAAATTGGGCCTGARAATCCATACAATACTCCAATATTTGCTATAAAGAAAAAAGATAGCACTAAATGGAGAAAATTAGTAGACTTTAGAGAGCTCAATAAAAGGACTCAGGACTTCTGGGAAGTTCAATTAGGAATACCGCATCCTGCAGGTTTAAAAAAGAAAAAATCAATAACAGTGCTAGATGTGGGGGATGCATATTTTTCAGTTCCAYTAGATGAAAACTTTAGAAAGTATACTGCATTCACCATACCT…
Kityo, C_2017	28673027	2010	D	Uganda	Africa	3	98G, 108I, 181C	KT347924	CCAATTAGTCCTATTGAAACTGTACCAGTAAAATTAAAGCCAGGGATGGACGGCCCAAAAGTTAAACAATGGCCGTTAACAGAAGAAAAAATAAAAGCACTAACAGAAATTTGTACAGAGATGGAAGAGGAAGGAAAAATTTCAAGAATTGGGCCTGAAAATCCATACAATACTCCAATCTTTGCCATAAAGAAAAAAGGCAGCGATAGGTGGAGAAAATTAGTAGATTTCAGAGAACTTAATAAGAGAACTCAAGACTTTTGGGAAGTTCAGCTAGGATTACCACATCCTGGAGGGCTAAAAAAGAAAAAATCAGTAACAATACTGGATGTGGGTGATGCATATTTTTCAGTTCCCTTAGATGAAGACTTTAGAAAATATACTGCATTTACCATACCT…
Kityo, C_2017	28673027	2010	A	Uganda	Africa	1	190A	KT347926	CCAATTAGTCCTATTGAAACTGTACCAGTAACATTAAAGCCAGGAATGGATGGCCCGAGAATCAAACAATGGCCATTGACAGAAGAAAAAATAAAAGCATTAACAGAAATTTGTAAAGATATGGAAAAGGAAGGAAAAATTTCAAAAATTGGGCCTGAAAATCCATACAATACTCCAATATTTGCTATAAAGAGAAAAGATAGCACTAAATGGAGAAAATTAGTAGATTTTAGAGAACTCAATAAAAGAACTCAGGACTTCTGGGAAGTTCAATTAGGAATACCGCATCCCGCAGGTTTGAAAAAGAAAAAATCAGTAACAGTACTGGATGTGGGGGATGCATTTTTTTCAGTTCCTTTAGATGAAAACTTTAGAAAGTATACTGCATTCACCATACCT…
Kityo, C_2017	28673027	2010	A	Uganda	Africa	2	98G, 103N	KT347938	CCAATTAGTCCTATTGAGACTGTACCAGTAACATTAAAACCAGGAATGGATGGACCAAGGGTTAAACAATGGCCATTGACAGAAGAAAAAATAAAAGCATTRACAGAAATTTGTGCAGATATGGAGAGGGAAGGAAAAATTTCAAAAATTGGGCCTGAAAATCCATACAATACYCCAATATTTGCTATAAAGAAAAAAGGAGGCACTAGATGGAGAAAATTAGTAGATTTTAGAGAGCTCAATAAAAGAACTCAAGACTTTTGGGAAGTTCAATTAGGAATACCGCATYCAGGGGGTCTAAAAAAGAACAAATCAGTAACAGTACTAGATGTGGGGGACGCATATTTTTCAGTTCCTTTAGATGAAAACTTTAGAAAGTACACTGCCTTCACCATACCT…
Kityo, C_2017	28673027	2010	A	Uganda	Africa	1	190A	KT347946	CCAATTAGTCCTATTGATACTGTACCAGTAAAATTAAAGCCAGGAATGGATGGCCCAAGGGTTAAACAATGGCCATTGACAGAAGAAAAAATAAAAGCATTAACAGAAATTTGTACAGACATGAAAAGAGAAGGAAGAATTTCAAAAATTGGGCCTGAAAATCCATACAATACTCCAATATTTGCTATAAAGAAAAAGGACAGCACTAAATGGAGAAAATTAGTAGATTTTAGAGAGCTCAACAAAAGAACTCAAGACTTTTGGGAAGTTCAATTAGGAATACCACATCCAGCAGGATTAAAAAAGAAGAAATCAGTAACAGTACTAGATGTGGGGGATGCATATTTTTCAGTTCCTTTAGATGAAAATTTTAGAAAGTATACTGCATTCACCATACCT…
Kityo, C_2017	28673027	2010	D	Uganda	Africa	1	103N	KT347951	CCAATTAGTCCTATTGAAACTGTACCTGTAAAATTAAAGCCAGGAATGGATGGCCCAAAAGTTAAACAATGGCCATTGACAGAAGAAAAAATAAAAGCACTAACAGAAATTTGTACAGAAATGGAAAAGGAAGGAAAAATTTCAAGAATTGGGCCTGAAAATCCATACAATACTCCAATATTTGCTATAAAGAAAAAAGACAGTACTAAGTGGAGAAAATTAGTAGATTTTAGAGAACTTAATAAGAGAACTCAAGACTTCTGGGAAGTTCAATTAGGAATACCACATCCGGCAGGGCTGAAAAAGAAMAAATCAGTAACAGTACTGGATGTGGGTGATGCATATTTTTCAGTTCCCTTAGATGAAAACTTTAGAAAATATACAGCATTCACCATACCT…
Kityo, C_2017	28673027	2010	D	Uganda	Africa	2	101E, 181C	KT347953	CCAATTAGTCCTATTGAAACTGTACCAGTAAAATTAAAGCCAGGGATGGATGGCCCAAAAGTKAAACAATGGCCATTGACAGAAGAAAAAATAAAAGCACTAACAGAAATTTGTACAGAATTGGAAAAGGAAGGAAAAATTTCAAAAATTGGGCCTGAAAATCCATACAATACTCCAATATTTGCTATAAAGAAAAAAGACAGTGATARGTGGAGAAAATTAGTAGATTTCAGAGAACTTAATAAGAGAACTCAAGACTTCTGGGAAGTTCAACTAGGAATACCACATCCTGCAGGACTAGAAAAGAAAAAATCAGTAACAGTACTAGATGTGGGTGATGCATACTTCTCARTTCCCTTATATGAAGACTTTAGAAAATACACTGCATTCACCATACCT…
Kityo, C_2017	28673027	2010	A	Uganda	Africa	2	106A, 227L	KT347955	CCAATTAGTCCTATTGAAACTGTACCAGTAAAATTAAAGCCAGGAATGGATGGCCCAAAGGTTAAACAATGGCCATTGACAGAAGAGAAAATAAAAGCATTAACAGAAATTTGTAAAGAAATGGAAAAGGAAGGGAAAATTACAAAAATTGGACCCGAAAATCCCTACAATACTCCAGTCTTTGCTATAAAGAAAAAGGACAGCACTAAATGGAGGAAATTAATGGATTTCAGAGAGCTCAATAAAAGAACTCAGGACTTCTGGGAAGTCCAATTGGGAATACCGCATCCAGCGGGTCTAAAAAAGAAAAAATCAGCAACAGTGCTAGATGTGGGGGACGCATACTTTTCAGTTCCTTTAGATGAAGACTTTAGAAAGTATACTGCGTTCACCATACCT…
Kityo, C_2017	28673027	2010	A	Uganda	Africa	1	181C	KT347957	CCAATTAGTCCTATTGATACTGTACCAGTAAAATTAAAGCCAGGAATGGATGGCCCAAAGGTTAAACAATGGCCATTGACAGAAGAAAAAATAAAAGCATTAACAGAAATTTGTRAAGAGATGGAAAAGGAAGGAAAAATTTCAAAAATTGGGCCTGAAAATCCATATAATACTCCAATATTTGCTATAAAGAAAAAAGACAGTACTAAATGGAGAAAATTGGTAGATTTCAGAGAGCTCAATAAAAGAACTCAAGATTTTTGGGAAGTTCAATTAGGAATACCACATCCAGCAGGCTTAAAAAAGAAAAAATCAGTAACAGTACTAGATGTGGGGGATGCATATTTTTCAGTTCCCTTACATGAAGAATTTAGAAAGTATACTGCATTCACCATACCT…
Kityo, C_2017	28673027	2010	A	Uganda	Africa	2	103N, 225H	KT347959	CCAATAAGTCCTATTGATACTGTACCAGTAAAATTAAAGCCAGGAATGGATGGCCCAAGGGTTAAACAATGGCCATTGACAGCAGAAAAAATAAAAGCATTAACAGAAATTTGTACAGAAATGGAGAAGGAAGGAAAAATTTCAAAAATTGGGCCTGAGAATCCATACAATACACCAATATTTGCTATAAAGAAAAAAAATAGCGATAGATGGAGAAAATTAGTAGATTTCAGAGAGCTCAATAAAAGAACTCAAGACTTTTGTGAAGTCCAATTAGGACTACCACATCCTGCAGGGCTACAGAAGAACAAATCAGTAACAGTACTAGATGTGGGTGATGCATATTTTTCTATTCCCTTAGATGAAAGCTTTAGGAAGTATACTGCATTCACCATACCT…
Kityo, C_2017	28673027	2010	B	Uganda	Africa	2	101E, 190A	KT347968	CCAATTAGTCCTATTGAAACTGTACCAGTAAAATTAAAGCCAGGAATGGATGGCCCAAAGGTGAAACAATGGCCGTTGACAGAAGAAAAAATAAAAGCATTAACAGAAATTTGTGCAGATATGGAAAAGGAAGGAAAAATTTCAAAAATTGGGCCTGAAAATCCATACAATACTCCAATATTTGCTATAAAGAAAAAGAACAGCACTAGATGGAGAAAATTAGTAGATTTCAGAGAGCTCAATAAAAGAACTCAAGACTTTTGGGAAGTTCAATTAGGAATACCGCATCCAGCAGGCTTAGAAAAGAAAAAATCAGTAACAGTACTAGATGTGGGGGACGCATATTTTTCAGTTCCCTTAGATGAAAGCTTTAGAAAGTATACTGCGTTCACCATACCT…
Kityo, C_2017	28673027	2010	D	Uganda	Africa	1	181C	KT347973	CCAATTAGCACTATTGAAACTGTACCAGTAAAATTAAAACCAGGGATGGATGGCCCAAAAGTTAAACAATGGCCATTGACAAAAGAAAAAATAAAAGCACTAACAGAAATTTGCACAGAWATGGAGAAGGAAGGAAAAATTTCAAAAATAGGGCCTGAAAATCCATACAATACTCCAATATTTGCCATAAAGAGAAAAGACAGTACTAAGTGGAAAAAATTAGTAGATTTCAGAGAACTTAATAAGAGAACTCAAGACTTTTGGGAAGTTCAATTAGGAATACCACACCCTGCGGGGCTAAAAAAGAAAAAATCAGTAACAGTACTGGATGTGGGGGATGCATTTTTTTCAATTCCCTTAGATAAAGACTTTAGAAAATATACTGCATTTACCATACCT…
Kityo, C_2017	28673027	2010	A	Uganda	Africa	2	138K, 190A	KT347974	CCAATTAGTCCTATTGAGACTGTACCAGTAGAATTAAAGCCAGGAATGGAYGGCCCAAAGGTTAAACAATGGCCATTAACAGAGGAAAAAATAAAAGCATTAACAGAAATTTGTACAGAAATGGAAAAGGAAGGAAAAATTTCAAGAATTGGGCCTGAAAATCCATACAATACTCCCATATTTGCTATAAAGAAAAAAGACAGCACTAAATGGAGGAAGTTAGTAGATTTCAGAGAGCTCAATAAAAGAACACAAGACTTTTGGGAAGTTCAATTAGGAATCCCGCATCCAGCGGGCCTAAAAAAGAAAAAATCAGTATCAGTACTGGATGTGGGGGACGCATATTTTTCAGTTCCTTTATATGAAGGCTTCAGGAAATATACTGCGTTCACCATACCT…
Kityo, C_2017	28673027	2010	D	Uganda	Africa	2	106I, 188L	KT347975	CCAATTAGTCCTATTGAAACTGTACCAGTAAAATTGAAGCCAGGGATGGATGGCCCAAAAGTTAAACAATGGCCGTTGACAGAAGAAAAAATAAAAGCACTAACAGAAATTTGTATGGAAATGGAAAAGGAAGGAAAAATTTCAAAAATTGGGCCTGAAAATCCATACAATACTCCAATATTTGCTATAAAGAAAAAAGACAGTACTAAGTGGAGAAAATTAGTAGATTTCAGAGAACTTAATAAGAGAACTCAAGACTTCTGGGAAGTGCAACTAGGAATACCACATCCTGCAGGACTAAAAAAGAAGAAATCARTAACAGTACTGGATGTGGGTGATGCATATTTTTCAGTTCCCTTAGATAAAGACTTTAGAAAGTATACAGCATTCACCATACCT…
Kityo, C_2017	28673027	2010	B	Uganda	Africa	2	98G, 103N	KT347977	CCAATTAGTCCTATTGAAACTGTACCAGTAAAATTAAAGCCAGGAATGGATGGCCCAAAGGTTAAACAATGGCCATTGACAGAAGAGAAAATAAAAGCATTAACAGAAATTTGTACAGAATTGGAAAAGGAAGGAAAAATTTCAAAAATTGGGCCTGAAAACCCATACAACACTCCAATATTTGCCATAAAGAAAAAAGACAGTACTAAGTGGAGAAAATTAGTAGATTTCAGAGAACTCAATAAAAGAACTCAAGACTTCTGGGAGATCCAACTAGGAATCCCTCATCCCGGGGGGTTGAAAAAGAACAAATCAGTAACAGTACTAGATGTGGGGGATGCATACTTTTCAGTTCCTTTAGATGAAAGCTTTAGAAAATATACCGCATTCACCATACCT…
Kityo, C_2017	28673027	2010	A	Uganda	Africa	1	181I	KT347978	CCAATTAGTCCTATTGATACTGTACCAGTAAAATTAAAGCCAGGAATGGATGGCCCAAAGGTTAAACAATGGCCTTTGACAGAAGAAAAAATAAAAGCATTAACAGAAATTTGTAAAGAAATGGAAAAGGAAGGAAAAATTTCAAAAATTGGGCCTGAAAATCCGTATAATACTCCAATATTTGCTATAAAGAAAAAAGACAGCACTAAATGGAGAAAAGTAGTAGATTTCAGAGAACTCAATAAAAGAACTCAAGACTTTTGTGAAGTTCAATTAGGAATACCGCATCCAGCGGGCTTAAAAAAGAAAAAATCAGTAACAGTGCTAGATGTGGGGGACGCATTTTTCTCAGTTCCCTTAGATGAAGGCTTTAGAAAGTATACTGCCTTCACCATACCT…
Kityo, C_2017	28673027	2010	D	Uganda	Africa	1	106I	KT347979	CCAATTAGTCCTATTAAGACGGTACCAGTAACATTAAAGCCAGGGATGGATGGCCCAAAAGTGAAACAATGGCCATTGACAGAAGAAAAAATAAGAGCACTAACAGAAATTTGTACAGAAATGGAAAAGGAAGGAAAAATTTCAAAGATTGGGCCTGAAAATCCATACAATACTCCAATATTTGCCATAAAGAAAAAAGACAGTACTAAGTGGAGAAAATTAGTAGATTTCAGAGAACTTAATAAGAGAACTCAAGATTTCTGGGAAGTTCAACTAGGAATACCACAYCCTGCAGGGCTAAAAAAGAAAAAGTCAATAACAGTACTGGATGTGGGTGATGCATATTTTTCAGTTCCTCTATATGAGGACTTTAGAAAATATACTGCATTCACCATACCT…
Kityo, C_2017	28673027	2010	D	Uganda	Africa	3	103N, 108I, 181C	KT347980	CCAATTAGTCCTATCAATACTATACCAGTAAAATTAAARCCAGGGATGGATGGCCCAAAAGTCAAACAATGGCCATTAACAGAAGAAAAAATAAAAGCACTAACAGAAATTTGTACAGAAATGGAAAAGGAAGGAAAAATTTCAAGAATTGGGCCTGAAAATCCATACAATACTCCAATATTTGCCATAAAGAGAAAAGACGGTACTAAGTGGAGAAAATTAGTAGATTTCAGAGAACTTAATAAGAGAACTCAAGACTTCTGGGAAATTCAGCTAGGGATACCACATCCTGCAGGGCTGAAAAAGAACAAATCAGTAACAATACTGGATGTGGGTGATGCATATTTTTCAGTTCCCTTAGATGAAAGCTTTAGAAAGTATACTGCATTCACCATACCT…
Kityo, C_2017	28673027	2010	A	Uganda	Africa	2	98G, 181C	KT347983	CCAATTAGTCCTATTAGTACTGTACCAGTGAAATTAAAGCCAGGAATGGATGGCCCAAAGGTTAAACAATGGCCATTGACAGAAGAAAAAATAAAAGCATTAACAGAAATTTGTACAGAGATGGAAAAGGAAGGAAAAATTTCAAAAATTGGGCCTGAAAATCCATAYAATACCCCAATATTTGCTATAAAGAAAAAGAACAGCACTAGATGGAGAAAATTAGTAGATTTCAGAGAGCTYAATAAAAGAACTCAAGACTTTTGGGAAGTTCAATTAGGAATACCGCATCCAGGGGGCTTAAAAAAGAAAAAGTCAGTAACAGTACTAGATGTAGGGGACGCATATTTTTCAGTTCCCTTATATGAGGACTTCAGAAAGTATACTGCRTTCACCATACCT…
Kityo, C_2017	28673027	2010	D	Uganda	Africa	2	101E, 190A	KT347985	CCAATTAGTCCTATTGAAACTGTACCAGTAAAACTAAAACCAGGGATGGATGGCCCCAAAGTTAAACAATGGCCACTGACAAGAGAAAAAATAAAAGCACTAACAGAAATTTGTACAGAAATGGAAAAGGAAGGAAAAATTTCAAGAATTGGGCCTGAAAATCCATACAATACTCCAATATTTGCTATAAAGAAAAAAGACAGTACTAAGTGGAGAAAGTTGGTAGATTTCAGAGAACTTAATAAGAGAACTCAAGACTTCTGGGAAGTTCAGCTAGGAATACCACACCCTTCAGGGCTAGAAAAGAAAAAATCAGTAACAGTACTGGACGTGGGTGATGCATATTTTTCAGTTCCCTTAGATGAAGACTTTAGAAAATATACAGCATTCACCATACCT…
Kityo, C_2017	28673027	2010	D	Uganda	Africa	2	98G, 190A	KT347987	CCAATTAGTCCTATTAACACTGTACCAGTACAATTAAAGCCAGGGATGGATGGCCCAAAAGTTAAACAATGGCCATTGACAGAAGAAAAAATAAAAGCACTAACAGAAATTTGCACAGAATTGGAAAAGGACGGAAAAATTTCAAGAATTGGGCCTGAAAATCCATATAATACTCCAATATTTGCCATAAAGAAAAAGAACAGTACTAAGTGGAGAAAATTAKTAGATTTCAGAGAGCTTAATAAAAGAACTCAAGACTTCTGGGAAGTTCAACTAGGATTACCACATCCTGGAGGGCTACAAAAGAAAAAATCAGTAACAGTACTGGATATRGGTGATGCATATTTTTCAGTTCCATTATATGAAGACTTTAGAAAGTACACTGCATTCACCATACCC…
Kityo, C_2017	28673027	2010	D	Uganda	Africa	1	103N	KT347990	CCAATTAGCCCTATTGAAACTGTACCAGTAARATTAAAGCCAGGGATGGATGGCCCAAGAGTTAAACAATGGCCGTTGACAGAGGAAAAAATAAAAGCACTAACAGAAATTTGTACAGAAATGGAAAAGGAAGGAAAAATTTCAAGAATTGGGCCTGAAAATCCATACAATACTCCAATATTTGCCATAAAGAAAAAAGACAGCTCTAAGTGGAGAAAATTAGTAGATTTCAGAGAACTTAATAAAAGAACTCAAGACTTCTGGGAAGTTCAACTAGGAATACCACATCCTGCAGGGCTAAAAAAGAACAAATCAGTAACAGTACTGGATGTGGGGGATGCATATTTTTCAGTTCCCTTATATGAAGACTTTAGAAAATATACTGCATTCACCATACCT…
Kityo, C_2017	28673027	2010	A	Uganda	Africa	1	103N	KT347991	CCAATTAGTCCTATTGAAACTGTACCAGTAACATTAAAACCAGGAATGGATGGCCCAAGGGTTAAACAATGGCCATTAACAGAGGAAAAAATAAGAGCATTAACAGAAATTTGTACAGAWATGGAAAAGGAAGGAAAAATTTCAAAAATTGGGCCTGAAAATCCATATAATACTCCAGTATTTGCTATAAAGAAAAAAGATAGCACTAAATGGAGAAAATTGGTAGATTTTAGAGAACTCAATAAAAGAACTCAGGACTTCTGGGAAGTCCAATTAGGAATACCACATCCAGCAGGTCTAAAAAAGAAYAAATCAGTAACAGTACTAGATGTGGGGGATGCATATTTTTCAGTGCCTTTAGATGAAAGCTTTAGAAAGTACACTGCATTCACCATACCT…
Kityo, C_2017	28673027	2010	D	Uganda	Africa	1	103N	KT347992	CCAATTAGTCCTATTGAAACTGTACCAGTAAAATTAAAGCCAGGAATGGATGGCCCAAAAGTTAAACAATGGCCATTGACAGAGGAAAAAATAAAAGCACTAACAGAAATTTGTAAAGAAATGGAAGAGGAAGGAAAAATTTCAAGAATAGGGCCTGAAAATCCATACAATACTCCAATATTTGCCATAAAGAAAAAAGATGGTACTAAGTGGAGAAAATTAGTAGATTTCAGAGAACTTAATAAGAGAACTCAAGATTTCTGGGAAATTCAACTAGGAATACCCCATCCTGCAGGGTTAAAAAAGAACAAATCAGTAACAGTACTGGATGTGGGTGATGCATATTTTTCAGTTCCCTTATATGAAGAATTTAGAAAATATACTGCATTCACCATACCT…
Kityo, C_2017	28673027	2010	A	Uganda	Africa	2	101E, 190A	KT347994	CCAATTAGTCCTATTGAGACTGTACCAGTAAAATTAAAGCCAGGAATGGATGGCCCAAGGATCAAACAATGGCCTTTAACAAAAGAAAAAATAAAAGCATTAACAGAAATTTGTTCAGAAATGGAAAAGGAAGGAAAAATTTCAAAAATTGGGCCTGAAAATCCATACAATACCCCAATATTTGCCATAAAGAAAAAGGACAGTACTAAATGGAGAAAATTAGTAGATTTCAGAGAACTCAATAAAAGAACTCAAGACTTTTGGGAGGTTCAATTAGGGATACCTCATCCCGCGGGGTTAGAAAAGAAAAAATCAGTAACAGTACTGGATGTGGGGGATGCATATTTTTCAGTTCCTTTAGATGAAAACTTTAGAAAGTATACTGCATTCACCATACCT…
Kityo, C_2017	28673027	2010	D	Uganda	Africa	1	221Y	KT348003	CCAATTAGTYCTATTGAGACTGTACCCGTAAAATTAAAGCCAGGGATGGATGGCCCAAAAGTKAAACAATGGCCRTTGACAGAAGAAAAAATAAAAGCACTAACAGAAATTTGTACAGAAATGGAAAAAGAAGGAAAAATTTCAAAAATTGGGCCTGAAAATCCCTACAATACTCCAATATTTGCCATAAAGAAAAAAGACAGCACTAAATGGAGAAAATTAGTRGATTTTAGAGAGCTCAATAAGAGAACTCAGGACTTCTGGGAAGTTCAATTAGGAATACCACATCCTGCAGGGTTAAAAAAGAAAAAATCAGTAACAGTACTGGATGTGGGTGATGCATATTTTTCAGTTCCCTTATATGAAGACTTTAGAAAATACACAGCATTCACCATACCT…
Kityo, C_2017	28673027	2010	D	Uganda	Africa	3	101E, 181C, 190A	KT348008	CCAATTAGTCCTATTGAAACTGTACCAGTAAAATTAAAGCCAGGGATGGATGGCCCAAARGTYAAACARTGGCCATTGACAGAAGAAAAAATAAAAGCACTAACAGARATTTGTGCAGAYATGGAAAAGGAAGGAAAAATTTCAAAAATTGGGCCTGAAAATCCATACAATACTCCAGTATTTGCCATAAAGAAAAAAGACAGTRMTAAGTGGAGRAAATTAGTAGATTTCAGAGAACTTAATAAGAGAACTCAAGACTTCTGGGAAGTTCAATTAGGAATACCACATCCTGCAGGRTTAGMAAAGAAAAAATCAGTAACAGTACTAGATGTGGGTGATGCATATTTTTCAGTTCCTTTAGATRAAGACTTTAGAAARTATACTGCATTCACCATACCT…
Kityo, C_2017	28673027	2010	A	Uganda	Africa	1	103N	KT348021	CCAATTAGTCCTATCGAGACTGTACCAGTAAAATTAAAGCCRGGAATGGATGGCCCAAAGATTAAACAATGGCCATTGACGGAAGAAAAAATAAAAGCATTAACTGAAATTTGTGCAGATATGGAAAAGGAAGGAAAAATTTCAAAAATTGGGCCTGAAAATCCATACAATACTCCAATATTTGCTATAAAGAAAAAAGACAGCACTAAATGGAGAAAATTAGTAGATTTCAGAGAACTTAATAAAAGAACTCAAGACTTTTGGGAAGTTCAATTAGGAATACCGCATCCAGCGGGCTTAAAAAAGAACAAATCAGTAACAGTATTAGATGTGGGGGACGCATATTTTTCAGTCCCCTTAGATGAAAACTTTAGAAAATATACTGCATTCACCATACCT…
Kityo, C_2017	28673027	2010	A	Uganda	Africa	1	103N	KT348033	CCAATTAGTCCTATTGAGACTGTACCAGTAAAATTAAAGCCAGGAATGGATGGCCCAAAGGTTAAACAATGGCCATTGACAGAAGAAAAAATAAAAGCATTAACAGCAATTTGTACAGAAATGGAAGAGGAAGGAAAAATTTCAAAAATTGGGCCTGAAAATCCATACAATACTCCAATATTTGCAATAAAGAAAAAAGATAGTACTAAATGGAGGAAATTAGTAGATTTCAGAGAGCTCAACAAAAGAACACAAGATTTTTGGGAGGTTCAATTAGGAATACCGCATCCAGCGGGCCTAAAAAAGAACAAATCAGTAACAGTACTGGATGTGGGGGACGCATATTTTTCAGTTCCTTTGGATGAAAGCTTTAGGAAGTATACTGCGTTCACCATACCT…
Kityo, C_2017	28673027	2010	A	Uganda	Africa	1	190A	KT348039	CCAATTAGTCCTATTGAGACTGTACCAGTAACATTAAAGCCAGGAATGGATGGCCCAAGGGTTAAACAATGGCCATTAACAGAAGAAAAAATAAAAGCATTGACAGAAATTTGTAATGAATTGGAAAGGGATGGAAAAATTTCAAAAATTGGGCCTGAAAACCCATACAATACTCCAATATTTGCTATAAAGAAAAAGAATAGCAATAGATGGAGAAAATTAGTAGACTTTAGAGAGCTCAATAAAAGGACTCAGGATTTCTGGGAAGTTCAATTAGGAATACCACATCCCGCAGGTTTAAAACAGAAAAAATCAGTAACAGTGCTAGATGTGGGGGACGCATATTTTTCAGTTCCTCTAGATGAGAGCTTTAGAAAGTATACTGCGTTCACCATACCT…
Kityo, C_2017	28673027	2010	A	Uganda	Africa	1	190A	KT348048	CCAATTAGCCCTGTTGAGACTGTACCAGTAAAATTAAAACCAGGAATGGACGGCCCAAAGGTTAAACAATGGCCATTGACAGAAGAAAAAATAAAAGCACTAACAGAAATTTGTGCAGATATGGAAAAAGAAGGAAAAATTTCAAGAGTTGGGCCCGAAAATCCATATAATWCTCCAGTATTTGCTATAAAGAAAAAAGACAGTACTAAATGGAGGAAATTAGTAGATTTCAGAGAGCTCAATAAAAGAACTCAGGACTTCTGGGAAGTTCAATTAGGCATACCGCATCCAGCAGGTTTAAAAAAGAAAAAATCAGTAACAGTACTAGATGTAGGGGATGCATATTTTTCAATTCCTTTAGATGAAAACTTTAGAAAGTATACTGCATTTACCATACCT…
Kityo, C_2017	28673027	2010	D	Uganda	Africa	3	98G, 103N, 225H	KT348049	CCAATTAGTCCTATTGAAACTGTACCAGTAAAATTAAAGCCAGGGATGGATGGCCCAAAAGTTAAACAATGGCCATTGACAGAGGAAAAAATAAAAGCACTAACAGAAATTTGTACAGATATGGAAAAGGAAGGAAAAATTTCAAAAATTGGGCCTGAAAATCCATACAATACTCCAATATTTGCCATAAAGAAAAAAAACAGTTCTAGGTGGAGAAAGTTAGTAGATTTCAGAGAACTTAACAAGAGAACTCAAGACTTCTGGGAAGTCCAACTAGGAATACCACATCCTGGAGGGCTAAAAAAGAACAAATCAGTAACAGTACTGGATGTGGGTGATGCATATTTTTCAGTTCCCCTAGATGAAAACTTTAGAAAATATACTGCATTTACCATACCT…
Kityo, C_2017	28673027	2010	A	Uganda	Africa	1	181C	KT348056	CCAATTAGTCCCATTGAGACTGTACCAGTAACCTTAAAACCAGGAATGGATGGCCCAAGAGTTAAACAATGGCCATTAACAGAAGAAAAAATAAAAGCATTAACAGAAATTTGTAGAGAGATGGAAAAGGAAGGAAAAATTTCAAAAATTGGGCCTGAAAATCCATACAATACTCCAGTATTTGCTATAAAGAAAAAAGRTAGCAMTAAATGGAGAAAATTAGTAGATTTTAGGGAGCTTAATAAAAGAACCCAGGATTTCTGGGAAATTCAATTAGGAATACCACATCCAGCAGGCTTAAAAAAGAAAAAATCAGTAACAGTACTAGATGTGGGGGACGCATATTTTTCAGTTCCTTTAGATAAAAACTTTAGAAAGTATACTGCGTTCACCATACCT…
Kityo, C_2017	28673027	2010	A	Uganda	Africa	1	103N	KT348058	CCAATTAGTCCTATTGAGACTGTACCAGTAGCATTAAAGCCAGGAATGGATGGCCCAAAGATTAAACAATGGCCATTAACAGAAGAAAAAATAAAAGCATTAACAGAAATTTGTAAAGARATGGAAAAGGAAGGTAAAATTTCAAAAATTGGGCCCGAAAACCCATACAATACTCCAGTATTTGCTATAAAGAAAAAAGATAGTACTAAATGGAGAAAATTAGTAGATTTTAGGGAGCTCAATAAAAGAACTCAGGACTTCTGGGAAGTTCAATTAGGAATACCGCACCCTGCAGGTTTAAAAAAGAACAAATCAGTAACAGTACTAGATGTGGGGGACGCATATTTTTCAGTTCCTTTAGATGAAAACTTTAGAAAGTACACTGCATTCACCATACCT…
Kityo, C_2017	28673027	2010	A	Uganda	Africa	1	98G	KT348060	CCAATTAGTCCTATTGAAACTGTACCAGTAAAATTAAAGCCAGGAATGGATGGCCCCAGGGTTAAACAATGGCCATTGACAGAAGAAAAGATAAAAGCATTAACAGAAATTTGTGAAGAGATGGAGAAGGAAGGAAAAATTTCAAAAATTGGGCCTGAAAATCCATACAATACTCCAGTATTTGCTATAAAGAAAAAAGATAGCACTAAATGGAGAAAATTAGTAGATTTTAGAGAGCTCAATAAAAGAACTCAAGACTTCTGGGAAGTTCAATTAGGAATACCACATCCTGGAGGTTTGAAAAAGAAAAAATCAGTAACAGTACTAGATGTGGGGGATGCCTATTTTTCAGTTCCTTTACATGAAGATTTTAGAAAGTATACTGCATTCACCATACCT…
Kityo, C_2017	28673027	2010	A	Uganda	Africa	3	101E, 103N, 190A	KT348106	CCTATTAGTCCTATTGAAACTGTACCAGTAAAATTAAAGCCAGGAATGGATGGCCCAAGGGTTAAACAATGGCCATTGTCAGCAGAAAAAATAAAAGCATTAACAGAAATTTGTACAGAACTGGAAAAGGAWGGAAAAATTTCAAAAATTGGGCCTGAAAATCCATACAATACCCCAATATTTGCTATAAAGAAAAAGAACAGCACCAAATGGAGGAAATTAATGGATTTCAGAGAGCTAAATAAAAGAACTCAAGACTTTTGGGAAGTTCAATTAGGAATACCACATCCAGCGGGATTAGAAAAGAACAAATCAGTAACAGTACTAGATGTGGGGGACGCATACTTTTCAGTTCCATTAGATGAAAGCTTTAGAAAGTATACAGCATTCACCATACCT…
Kityo, C_2017	28673027	2010	D	Uganda	Africa	1	103N	MF358059	CCAATTAGTCCTATTGAAACTGTACCAGTAAAATTAAAGCCAGGGATGGATGGCCCAAAAGTTAAACAATGGCCATTGACAGAAGAAAAAATAAAAGCACTAACAGAAATTTGTAAAGAAATGGAAAAGGAAGGAAAAATAACCAGAATTGGACCTGAAAATCCATACAATACTCCAATATTTGCCATAAAGAAAAAAGACAGTACTAAGTGGAGAAAATTAGTAGATTTCAGAGAACTTAATAAAAGAACTCAAGATTTCTGGGAAGTTCAACTAGGAATACCACATCCTTCAGGGCTAAAAAAGAACAAATCAGTAACAGTTCTGGATGTGGGTGATGCATATTTTTCAGTTCCCTTGTATGAAGACTTTAGAAAATATACTGCATTTACCATACCT…
Li, T_2017	28795354	2015	CRF01_AE	China	Asia	1	106I	KY972180	CCAATTAGTCCTATTGACACGGTACCAGTAACATTAAAACCAGGAATGGATGGACCAAAGGTTAAACAGTGGCCATTAACAGAAGAAAAAATAAAAGCATTAACAGAAATTTGTAGAGAGATGGAAGAGGAAGGAAAAATCTCAAAAATTGGGCCTGAAAATCCATACAATACTCCAGTATTTGCTATAAAGAAAAAGGACAGTACCAAATGGAGRAAATTAGTAGATTTCAGAGAACTTAATAAAAGGACCCAGGACTTTTGGGAAGTTCAATTAGGAATACCACATCCAGCAGGTTTAAAGAAAAAGAAATCAATAACAGTACTAGATGTGGGAGATGCATACTTTTCAGTTCCCTTAGATGCAAACTTTAGAAAGTATACTGCATTTACCATACCT…
Li, T_2017	28795354	2016	A	China	Asia	1	106M	KY972239	CCAATTAGTCCTATTGACACTGTACCAGTAACATTAAAACCAGGAATGGATGGACCAAAAGTTAAACAGTGGCCATTGACAGAAGAAAAAATAAAAGCATTAACAGAAATTTGTAGAGAAATGGAAGAGGAAGGAAAAATCTCGAAAATTGGGCCGGAGAATCCATATAATACCCCAGTATTTGCTATAAAGAAAAAGGACAGTACCAAGTGGAGAAAATTAGTAGATTTCAGAGAGCTCAATAAAAGAACCCAGGATTTTTGGGAAGTTCAATTAGGGATACCGCATCCAGCAGGATTAAAAAAGAAAAAATCAATGACAGTACTAGATGTGGGAGATGCATATTTTTCAGTTCCTTTAGATAAAAGCTTTAGAAAGTATACTGCATTCACCATACCT…
Dow, DE_2017	28797181	2013	A	Tanzania	Africa	1	188L	KY747330	CCAATTAGTCCTATTGAGACTGTACCAGTAACATTAAAGCCAGGAATGGATGGCCCAAGGATCAAACAATGGCCATTGACAGAAGAAAAAATAAAAGCATTAACAGAAATTTGTAGAGAAATGGAAGAGGAAGGAAAAATTTCAAAAATTGGACCTGAAAATCCATACAATACTCCAATATTTGCTATAAAGAAAAGGGATAGCACTAAATGGAGAAAGTTAGTAGATTTTAGAGAGCTCAACAAAAGAACTCAGGACTTCTGGGAAGTTCAGTTAGGAATACCACACCCCGCAGGTTTAAAAAAGAAAAAATCAGTAACAGTACTGGATGTGGGGGATGCATATTTCTCAGTGCCTTTAGATGAAAATTTTAGAAAGTATACTGCATTCACCATACCT…
Dow, DE_2017	28797181	2013	A	Tanzania	Africa	1	103N	KY747333	CCAATCAGTCCTATTGAGACTGTACCAGTAAAGTTAAAGCCAGGAATGGATGGCCCAAAGGTTAAACAATGGCCATTGACAGAAGAGAAAATAAAAGCATTAACAGAAATTTGTTTAGAAATGGAAAAGGAAGGAAAAATTTCAAAGATTGGGCCTGAAAATCCATACAATACTCCAATATTTGCAATAAAGAAAAAAGACAGCACTAAATGGAGAAAATTAGTAGATTTCAGAGAACTTAATAAAAGAACACAAGACTTTTGGGAAGTTCAATTAGGGATACCGCATCCAGCGGGCCTAAAAAAGAATAAATCAGTAACAGTACTGGATGTGGGGGATGCATATTTTTCAGTTCCTTTAGATAAAAGCTTTAGAAAATATACTGCATTCACCATACCT…
Dow, DE_2017	28797181	2013	C	Tanzania	Africa	1	181C	KY747340	CCAATTAGCCCCATTGAAACTGAGCCAGTAAAATTAAAGCCAGGAATGGATGGCCCAAAGGTTAAACAATGGCCATTGACAGAAGAAAAAATAAAAGCATTAACAGCAATTTGTGAAGAGATGGAAAAGGAAGGAAAAATTACAAAAATTGGGCCTGAAAATCCATATAACACTCCAGTATTTGCCATAAAAAAGAAAGACAGTACTAAGTGGAGAAAATTAGTAGATTTCAGAGAACTCAATAAAAGAACTCAAGACTTTTGGGAAGTTCAATTAGGAATACCACACCCAGCAGGGTTAAAAAAGAAAAAATCAGTGACAGTGCTGGATGTGGGGGATGCCTATTTTTCAGTTCCTTTGGATGAAGACTTCAGGAAATATACTGCATTCACAATACCT…
Dow, DE_2017	28797181	2013	A	Tanzania	Africa	1	181C	KY747343	CCGATAAGCCCTATTGAGACTGTACCAGTAAAATTAAAGCCAGGAATGGATGGCCCAAAGGTTAAACAATGGCCATTGACAGAAGAAAAAATTAAAGCATTAACAGAAATTTGCACAGAAATGGAAAAGGAAGGAAAAATTTCAAGAATTGGGCCTGAAAATCCATACAATACTCCAATATTTGCTATAAAGAAAAAGGACAGCACTAAATGGAGGAAATTAGTAGATTTTAGAGAACTCAATAAAAGAACTCAAGATTTTTGGGAGGTTCAATTGGGAATACCGCATCCAGCGGGCCTAAAAAAGAAAAAATCAGTAACAGTGCTAGATGTGGGGGACGCATATTTTTCAGTTCCTTTAGATGAAAGCTTTAGAAAGTATACTGCATTCACCATACCT…
Dow, DE_2017	28797181	2013	C	Tanzania	Africa	1	181C	KY747349	CCAATTAGCCCCATTGAAACTGTACCAGTAAAATTAAAGCCAGGAATGGATGGCCCAAAGATCAAACAATGGCCATTGACAAAAGAAAAAATAGAAGCATTAACAGCAATTTGTGAAGAAATGGAAAAGGAAGGAAAAATTTCAAGAATTGGGCCTGAAAATCCATATAATACTCCAGTATTTGCCATAAAAAAGAAAGATAGTACTAAGTGGAGAAAATTAGTAGATTTCAGGGAACTCAATAAAAGAACTCAAGACTTTTCGGAAGTTCAATTAGGGATACCACACCCAGCAGGGTTAAAAAAGAAAAAATCAGTGACAGTACTAGATGTGGGGGATGCATATTTTTCAGTCCCTTTAGATGAAAACTTCAGGAAATATACTGCATTCACAATACCT…
Dow, DE_2017	28797181	2013	D	Tanzania	Africa	1	181C	KY747350	CCAATTAGTCCTATTGAAACTGTAGCAGTAAAATTGAAGCCAGGGATGGATGGCCCAAAAGTTAAACAATGGCCATTGACAGAGGAAAAAATAAAAGCACTAACAGAAATTTGTACAGAGATGGAAAAGGAAGGAAAAATTTCAAAAATTGGGCCTGAAAATCCATACAATACTCCAATATTTGCCATAAAGAAAAAAGACAGTACTAAGTGGGG~AAATTGGTAGATTTCAGAGAACTTAATAAGAGAACTCAAGACTTTTGGGAAGTTCAACTAGGCATACCACATCCTGCAGGGTTAAAAAAGAAAAAATCAGTAACAGTACTGGACGTGGGTGATGCATATTTTTCAGTTCCCTTAGATAAAGATTTTAGAAAGTATACTGCATTCACCATACCT…
Dow, DE_2017	28797181	2013	A	Tanzania	Africa	1	181C	KY747351	CCAATTAGCCCTATTGAGACTGTACCAGTAAAATTAAAGCCAGGAATGGATGGCCCAAAAGTAAAACAATGGCCATTGACAGAAGAAAAAATAAAAGCATTAACAGAAATTYGTACAGAGATGGAAAAGGAAGGAAAAATTTCAAAAATTGGGCCTGAAAATCCATACAATACTCCAATATTTGCAATAAAGAAGAAAGACAGCACTAAATGGAGAAAATTAGTAGATTTTAGAGAGCTCAATAAAAGAACACAAGACTTTTGGGAAGTTCAATTAGGGATACCACATCCCGCAGGCCTAAAAAAGAAAAAATCAGTAACAGTACTAGATGTGGGGGACGCATATTTTTCAGTCCCTTTAGATGAAAGCTTTAGAAAGTATACTGCATTCACCATACCT…
Dow, DE_2017	28797181	2013	C	Tanzania	Africa	1	188L	KY747352	CCAATTAGTCCCATTGAAACTGTACCAGTAAAATTAAAGCCAGGAATGGATGGCCCAAAGGTCAAACAATGGCCATTGACAGAAGAGAAAATAAAAGCATTAACAGAAATTTGTAAAGAAATGGAAAAGGAAGGAAAGATTACAAAAATTGGGCCTGAAAATCCATATAACACTCCAGTATTTGCCATAAAGAAGAAAGACAGTACTAAGTGGAGAAAATTAGTAGATTTTAGGGAACTCAATAAAAGAACTCAGGATTTTTGGGAAGTTCAATTAGGAATACCTCACCCAGCAGGGTTAAAAAAGAAGAAATCAGTGACAGTACTAGATGTGGGGGATGCATATTTTTCAGTTCCTTTAGATGAAAGCTTCAGGAAGTATACTGCATTCACCATACCT…
Dow, DE_2017	28797181	2013	A	Tanzania	Africa	1	181C	KY747355	CCAATTAGTCCCATTGAAACTGTACCAGTAAAATTAAAGCCAGGAATGGATGGCCCAAAGGTTAAACAATGGCCATTGACAGAAGAAAAAATAAAAGCATTAACAGAAATTTGTGCAGAAATGGAAAAGGATGGAAAAATTTCAAAAATTGGGCCTGAAAATCCATACAATACTCCAATATTTGCTATAAAGAAAAAAGACAGCACTAAATGGAGAAAGTTAGTAGATTTCAGAGAGCTCAATAAAAGAACTCAAGACTTTTGGGAAGTTCAGTTAGGAATACCGCATCCAGCGGGTTTAAAAAAGAAAAAATCAGTAACAGTACTGGATGTGGGGGATGCATATTTTTCAATTCCCTTAGATGAAGACTTTAGAAAGTATACAGCATTCACCATACCT…
Dow, DE_2017	28797181	2013	A	Tanzania	Africa	3	98G, 103N, 181C	KY747356	CCAATTAGTCCTATTGAGACTGTACCAGTAAATTTAAAGCCAGGAATGGATGGCCCAAAGGTTAAACAATGGCCACTGACAGAAGAAAAAATAAAAGCATTAACAGAAATTTGTCTAGAGATGGAAAAGGAAGGAAAAATTTCAAAAATTGGGCCTGAAAATCCATACAATACTCCAATATTTGCAATAAAGAAAAAAGATAGTACTAAATGGAGAAAATTAGTAGATTTCAGAGAGCTCAACAAGAGAACACAAGACTTTTGGGAAGTTCAATTAGGAATACCACATCCAGGGGGCCTAAAAAAGAACAAATCAGTAACAGTACTGGATGTGGGGGATGCATATTTTTCAGTTCCTTTATATGAAGGCTTTAGAAAGTATACTGCATTCACCATACCT…
Dow, DE_2017	28797181	2013	A	Tanzania	Africa	1	181C	KY747357	CCAATTAGTCCTATTGAGACTGTACCAGTAAAATTAAAGCCAGGAATGGATGGCCCAAAGGTTAAACAGTGGCCATTGACAGAGGAAAAAATAAAAGCATTAACAGAAATTTGTACAGAAATGGAAAAAGAAGGGAAAATTTCAAGAATTGGGCCTGAAAATCCATACAATACTCCAATATTTGCAATAAAGAAGAAAGATAGCACTAAATGGAGAAAATTAGTAGATTTTAGAGAGCTCAATAAAAGAACACAAGATTTCTGGGAAGTTCAATTAGGAATACCACATCCAGCAGGCCTAAAAAAGAAAAAATCAGTAACAGTATTAGATGTGGGGGACGCATATTTTTCAGTTCCTTTAGATGAAGACTTTAGAAAATATACTGCGTTCACCATACCT…
Dow, DE_2017	28797181	2013	A	Tanzania	Africa	1	181C	KY747359	CCAATTAGCCCTATTGAAACTGTACCTGTAAAATTAAAACCAGGAATGGATGGCCCAAAAGTTAAACAATGGCCATTGACAGAAGAAAAAATAAAAGCATTAACAGAGATTTGTATGGAGATGGAAAAAGAAGGGAAAATYTCAAAAATTGGGCCTGAAAATCCATACAATACTCCAGTATTTGCTATAAAGAAAAAAGACAGCACTAAATGGAGAAAATTAGTAGATTTCAGAGAGCTCAATAAAAGAACTCAGGACTTTTGGGAAGTTCAATTAGGAATACCACATCCAGCAGGTTTAAAAAAGAAAAAATCAGTAACAGTGTTAGATGTGGGGGATGCATACTTTTCAGTTCCTTTGGATGAGAGTTTTAGAAAGTATACTGCATTCACCATACCT…
Dow, DE_2017	28797181	2013	A	Tanzania	Africa	2	138K, 190A	KY747362	CCAATTAGTCCTATTGAGACTGTACCAGTAAAATTAAAGCCAGGAATGGATGGCCCAAAGGTTAAACAATGGCCATTGACAGAAGAAAAAATAAAAGCATTAACAGAAATTTGTGCAGAAATGGAAAAGGAAGGGAAGATCTCGAAAATTGGGCCTGAAAATCCATACAATACTCCAATATTTGCAATAAGGAAAAAAGRTAGCACTAAATGGAGGAAATTAGTAGATTTCAGAGAACTCAATAAAAGAACACAAGACTTTTGGGAAGTTCAATTAGGGATACCGCATCCAGCAGGCCTAAAAAAGAAAAAATCAGTAACAGTGCTAGATGTAGGGGACGCATATTTTTCAGTTCCTCTGTATGAGGACTTTAGAAAATACACTGCGTTCACCATACCT…
Dow, DE_2017	28797181	2013	D	Tanzania	Africa	1	103N	KY747364	CCAATTAGTCCTATTGAGACTGTACCAGTAAAATTAAAGCCAGGAATGGATGGCCCAAAGGTTAGACAATGGCCAYTGACAGAAGAAAAAATAAAAGCATTAACAGAAATTTGTGCAGAAATGGAAAAGGAAGGAAAAATTTCAAGAATTGGGCCTGAAAATCCATACAATACGCCAATATTTGCCATAAAGAAAAAGGACAGTACTAAGTGGAGAAAATTGGTAGATTTTAGAGAACTTAATAAAAGGACTCAAGACTTYTGGGAAGTTCAGCTAGGAATACCACATCCTGCAGGGCTAAAGAAGAACAAATCAGTAACAGTACTGGATGTGGGTGATGCATATTTTTCAGTTCCCTTATATGAAGACTTTAGAAAATATACTGCATTCACCATACCT…
Dow, DE_2017	28797181	2013	A	Tanzania	Africa	1	181C	KY747371	CCAATAAGCCATATTGAGACTGTACCAGTAAAATTAAAGCCAGGAATGGATGGTCCAAGAGTTAAACAATGGCCATTGACAGAGGAAAAAATAAAAGCATTAACAGAAATTTGCATAGAGATGGAAAAGGAAGGAAAAATTTCAAAAATTGGGCCTGAAAATCCATACAATACTCCAATATTTGCTATAAAGAAAAAAGACAGCACTAGATGGAGGAAATTAGTAGATTTCAGAGAGCTCAATAAAAGAACTCAAGATTTTTGGGAAGTTCAATTGGGAATACCGCATCCAGCGGGCCTAAAAAAGAAAAAGTCAGTAACAGTACTAGATGTGGGGGATGCATATTTTTCAGTTCCTTTAGATGAAAACTTTAGAAAGTATACTGCGTTCACCATACCT…
Dow, DE_2017	28797181	2013	C	Tanzania	Africa	1	188L	KY747377	CCAATTAGCCACATTGAAACTGTACCGGTAAAATTAAAGCCAGGAATGGATGGCCCAAAGGTTAAACAATGGCCATTATCAGAGGAAAAAATAAAAGCATTAACAGAAATCTGTGAAGAATTGGAGAAGGAAGGAAAAATTTCAAAAATTGGGCCTGAAAATCCATATAACACTCCAATATTTGCCATAAAAAAGAAGAACAGTACTAGATGGAGAAAATTAGTAGATTTCAGGGAACTCAATAAAAGAACTCAAGACTTCTGGGAAGTTCAATTAGGAATACCACACACTGCAGGGCTAAAAAAGAAAAAATCAGTGACAGTACTGGATGTGGGGGATGCATATTTTTCAGTTCCTTTAGATGAAAACTTCAGAAAGTATACTGCATTCACCATACCT…
Dow, DE_2017	28797181	2013	D	Tanzania	Africa	2	101E, 190A	KY747381	CCAATTAGTACTATTGAAACTGTACCAGTAAAATTAAAGCCAGGGATGGATGGCCCAAAAGTTAAACAATGGCCATTGACAGAAGAAAAAATAAAAGCATTAACAGAAATTTGTACAGAGATGGAAAAGGAAGGAAAAATTTCAAAAATTGGGCCTGAAAATCCATACAACACTCCAGTATTTGCTATAAAGAAAAAGGACAGTACCAAGTGGAGAAAATTAGTAGATTTCAGAGAACTTAATAAAAGAACTCAAGACTTCTGGGAAGTTCAATTAGGAATACCACATCCAGCAGGTTTAGAGAAGAAAAAATCAGTAACAGTACTGGATGTGGGAGATGCATATTTTTCAGTTCCTTTAGATGAAAACTTTAGGAAATATACTGCATTCACCATACCT…
Dow, DE_2017	28797181	2014	CRF02_AG	Tanzania	Africa	2	181C, 188H	KY747384	CCAATTAGTCCTATTGACACTGTACCAGTAAAATTAAAGCCAGGAATGGATGGCCCAAAGGTCAAACAATGGCCATTGACAGAAGAAAAAATAAAAGCATTAACAGACATTTGTACAGAGATGGAAAAGGAAGGAAAAATTTCAAAAATTGGGCCTGAAAATCCATACAACACTCCAGTGTTTGCCATAAAGAAAAAAGATAGTACAAAATGGAGAAAATTAGTAGATTTTAGAGAACTCAATAAAAGAACTCAAGACTTCTGGGAGGTTCAATTAGGAATACCTCATCCCGCAGGACTAAAACAGAAAAGATCAGTAACAGTACTGGATGTAGGGGATGCATATTTTTCAGTTCCCTTAGATGAAGACTTTAGAAAGTATACTGCATTCACTATACCT…
Dow, DE_2017	28797181	2014	D	Tanzania	Africa	1	181C	KY747391	CCAATTAGTCCTATTGAAACAGTACCAGTAAAATTAAAGCCAGGGATGGATGGCCCAAAAGTTAAACAATGGCCATTGWCAGAAGAAAAAATAAAAGCATTWACAGAAATTTGTACAGAAATGGAAAAGGAAGGCAAAATTTCAAAAAYTGGGCCTGAAAATCCATACAATACCCCAATATTTGCCATAAAGAAAAAAGACAGTACTAAGTGGAGAAAATTAGTAGATTTCAGAGAACTTAATAAGAGAACTCAAGATTTCTGGGAAGTTCAACTAGGAATACCACACCCTGCAGGGCTAAAAAAGAAAAAATCAGTAACAGTACTGGATGTGGGTGATGCATATTTTTCAGTTCCTTTATATGAAGACTTTAGAAAATATACTGCATTCACCATACCT…
van Zyl, GU_2017	28857824	2016	D	South Africa	Africa	1	103N	MF285802	CCAATTAGTCCTATTGAAACAGTACCAGTAAAATTAAAGCCAGGGATGGATGGCCCAAAAGTTAAACAATGGCCATTGACAGAAGAAAAAATAAAGGCACTAACAGAAATTTGTATAGACATGGAGAGGGAAGGAAAAATTTCAAGAATTGGGCCTGAAAATCCATACAATACTCCAATATTTGCCATAAAGAAAAAAGACAGTACTAAGTGGAGAAAATTAGTAGACTTCAGGGAACTCAATAAGAGAACTCAAGATTTTTGGGAAGTTCAATTAGGGATACCACACCCAGCAGGGTTAAAAAAGAACAAATCAGTGACAGTACTGGATGTGGGGGATGCATATTTTTCAGTTCCTTTACATGAGAGCTTCAGGAAATATACTGCATTCACCATACCT…
van Zyl, GU_2017	28857824	2016	C	South Africa	Africa	1	227L	MF285811	CCAATTAGTCCCATTGAAACTGTACCAGTAAAATTAAAGCCAGGAATGGATGGCCCAAARGTTAAACAATGGCCCTTGACAGAAGAGAAAATAAAAGCATTAACAGCAATTTGTGARGAAATGGAAAAGGAAGGAAAAATTACAAAAATTGGGCCTGAAAATCCATATAATACTCCAGTATTTGCCATAAAAAAGAARGACAGTACTAARTGGAGAAAATTAGTAGATTTCAGGGAACTCAATAAAAGAACTCAAGACTTTTGGGAAGTTCAATTAGGAATACCACACCCAGCAGGGTTAAAAAAGAAAAATTCAGTGACAGTACTRGATGTGGGGGATGCATATTTTTCAGTCCCATTAGATGAAAGCTTCAGGAARTATACTGCATTCACCATACCT…
van Zyl, GU_2017	28857824	2016	C	South Africa	Africa	2	103N, 225H	MF285821	CCAATCAGTCCTATTGAAACTGTACCAGTAAAATTGAAGCCAGGAATGGATGGCCCAAAGGTTAGACAATGGCCATTGACAGAAGAAAAAATAAAAGCCTTAACAGAAATTTGTGAAGAAATGGAAAAGGAAGGAAAAATTACAAAGATTGGGCCTGACAACCCATATAACACTCCAGTATTTGCCATAAAAAAGAAGGACAGTACTAAGTGGAGAAAATTAGTAGATTTCAGGGAACTCAATAAAAGAACTCAAGACTTTTGGGAGGTACAATTGGGAATACCACACCCAGCAGGGTTAAAAAAGAACAAGTCAGTGACAGTACTGGATGTGGGGGATGCATATTTTTCAGTTCCTTTAGATAAGGTNTTCAGGAAATATACTGCATTCACCATACCT…
van Zyl, GU_2017	28857824	2016	C	South Africa	Africa	1	103N	MF285831	CCAATTAGCCCCATTRAAACTGTACCAGTAAAATTAAAACCAGGAATGGATGGCCCAAAGGTCAAACAATGGCCATTGACAGAAGAAAAAATAAGAGCAYTAACAGAAATTTGTGCAGATATGGAAAAGGAAGGAAAAATTACAAAAATTGGGCCTGAAAATCCATATAATACCCCAGTATTTGCCATAAAAAAGAAGGAYAGTACYAAGTGGAGAAAATTAGTAGATTTCAGAGAACTCAATAAAAGAACTCAAGACTTTTGGGAGGTTCAATTAGGAATACCACACCCGGCAGGGTTAAAAAAGAACAAATCAGTGACAGTAYTGGATGTGGGGGATGCATATTTTTCTGTTCCTCTAGATGAGGACTTCAGGAAATATACTGCATTCACCATACCT…
van Zyl, GU_2017	28857824	2016	C	South Africa	Africa	1	103N	MF285839	CCAATTAGTCCCATTGAAACTGTACCAGTAAAATTAAAACCAGGAATGGATGGCCCAAAGGTTAAACAATGGCCATTGACAGAAGAAAAAATAAAAGCATTAACAGATATTTGCAAAGAAATGGAGAAGGAAGGAAAAATTACAAAAATTGGGCCAGAAAATCCATATAACACTCCAGTATTTGCCATAAAAAAGAAGGACAGTACTAAGTGGAGAAAATTAGTAGATTTCAGGGAACTCAATAAAAGAACCCAAGACTTTTGGGAGGTTCAACTAGGAATACCACACCCAGCAGGGTTAAAACAGAACAAATCAGTGACAGTGCTGGATGTGGGGGATGCATACTTTTCAGTTCCTTTAGATGAAAACTTCAGGAAATATACTGCATTCACCATACCA…
van Zyl, GU_2017	28857824	2016	C	South Africa	Africa	1	103N	MF285860	CCAATTAGCCCTATTGAAACTGTACCAGTAAAATTAAAGCCAGGAATGGACGGCCCAAAGGTTAAACAGTGGCCATTGACAGAAGAAAAAATAAAAGCATTAACAGAAATTTGTGAAGAGATGGAAAAGGAAGGAAAAATTACAAAAATTGGGCCTGRAAATCCATATAATACTCCAATATTTGCTATAAAAAAGAAGGACAGTACTAAATGGAGAAAATTAGTAGATTTTAGGGAGCTCAATAAAAGAACTCAAGACTTTTGGGAGGTTCAACTAGGAATACCACACCCAGCAGGATTAAAAAAGAAYAAGTCAGTGACAGTACTGGACGTGGGGGATGCATATTTTTCAGTTCCTTTAGATGAAGGCTTCAGGAAGTATACTGCATTCACCATACCT…
Lu, X_2018	28946751	2013	CRF01_AE	China	Asia	1	106I	MF684149	CCAATTAGTCCTATTGACACTGTACCAGTAAMATTAAAGCCAGGAATGGATGGACCAAAGGTTAAGCAATGGCCATTAACTGAAGAAAAAATAAAAGCCTTAACAGAAATTTGTGACGAGATGGAAAAGGAAGGWAAAATCTCAAAAATTGGGCCTGAAAATCCATACAATACTCCAGTATTTGCTATAAAGAAAAAGGACAGCACTAAATGGAGGAAATTAGTGGACTTCAGAGAGCTCAATAAAAGAACTCAGGATTTCTGGGAAGTKCAATTAGGAATACCGCATCCAGCAGGTTTAAAAAAGAAAAAATCARTAACAGTACTAGATGTGGGAGATGCATATTTTTCARTTCCTTTAGATGAAAGCTTTAGAAAGTATACTGCATTTACCATACCT…
Lu, X_2018	28946751	2013	B	China	Asia	1	106I	MF684252	CCCATTAGTCCTATTGACACTGTACCAGTAAAATTAAAGCCAGGTATGGACGGCCCAAAAGTTAAACAATGGCCATTGACAGAAGAAAAAATAAAAGCATTAGTAGAAATTTGTACAGAAATGGAAAAGGAAGGAAAAATTTCAAAAATAGGGCCTGAAAATCCATACAATACTCCAGTATTTGCAATAAAGAAAAAAGACAGTACTAAATGGAGAAAATTAGTAGATTTCAGGGAACTTAATAAAAGAACTCAAGACTTTTGGGAGGTTCAATTAGGAATACCACATCCAGCAGGGTTAAAAAAGAAGAAATCAATAACAGTACTGGATGTGGGTGATGCATATTTTTCAGTTCCCTTAGATGAGGACTTTAGGAAGTATACTGCATTTACAATACCT…
Lu, X_2018	28946751	2013	B	China	Asia	1	106I	MF684253	CCCATAAGTCCTATTGATACTGTACCAGTAAAATTAAAGCCAGGTATGGATGGCCCAAAAGTTAAACAGTGGCCATTGACAGAAGAAAAAATAAAAGCATTAGTAGAAATTTGTACAGAAATGGAAAAGGAAGGAAAAATTTCAAAAATAGGACCTGAAAATCCATATAATACTCCAGTATTTGCGATAAAGAAAAAAGACAGTACTAAATGGAGAAAATTAGTAGATTTCAGAGAACTTAATAAAAGAACTCAAGACTTCTGGGAGGTTCAATTAGGAATACCACATCCAGCAGGGTTAAAAAGGAAGAAGTCAATAACAGTACTGGATGTGGGTGATGCATATTTTTCAGTTCCCTTAGATGAAGACTTTAGGAAGTATACTGCATTTACCATACCT…
Lu, X_2018	28946751	2013	B	China	Asia	1	106I	MF684254	CCCATAAGTCCTATTGATACTGTACCAGTAAAATTAAAGCCAGGTATGGATGGCCCAAAAGTTAAACAGTGGCCATTGACAGAAGAAAAAATAAAAGCATTAGTAGAAATTTGTACAGAAATGGAAAAGGAAGGAAAAATTTCAAAAATAGGACCTGAAAATCCATATAATACTCCAGTATTTGCGATAAAGAAAAAAGACAGTACTAAATGGAGAAAATTAGTAGATTTCAGAGAACTTAATAAAAGAACTCAAGACTTCTGGGAGGTTCAATTAGGAATACCACATCCAGCAGGGTTAAAAAGGAAGAAGTCAATAACAGTACTGGATGTGGGTGATGCATATTTTTCAGTTCCCTTAGATAAAGACTTTAGGAAGTATACTGCATTTACCATACCT…
Lu, X_2018	28946751	2013	B	China	Asia	1	106I	MF684259	CCCATTAGTCCTATTGAAACTGTACCAGTAAAATTAAAGCCAGGTATGGATGGCCCAAAAGTTAAACAGTGGCCCTTGACAGAAGAAAAAATAAAAGCATTAGTAGAAATTTGTACAGAAATGGAAAAGGAGGGAAAAATTTCAAAAATAGGGCCTGAAAATCCATACAATACTCCAGTATTTGCAATAAAGAAAAAAGACAGTACTAAATGGAGAAAATTAGTAGATTTCAGAGAACTTAATAAAAGAACTCAAGACTTCTGGGAGGTTCAATTAGGAATACCKCATCCAGCAGGGCTAAAAAAGAARAAATCAATAACAGTACTGGATRTRGGTGATGCWTATTTTTCAGTTCCCTTAGATAAGGARTTTAGGAAGTATACTGCATTTACCATACCT…
Lu, X_2018	28946751	2013	B	China	Asia	1	106I	MF684260	CCCATTAGTACTATTGACACTRTACCAGTAACATTAAAGCCAGGCATGGATGGCCCAAAAGTTAAACAATGGCCATTGACAGAAGAAAAAATAAAAGCACTAGTAGAAATTTGTACAGAAATGGAAAAGGAAGGAAAAATTTCAAAAATAGGACCTGAAAATCCATACAATACTCCAGTGTTTGCCATAAAGAAAAAAGACAGTACTAAATGGAGAAAATTAGTAGACTTCAGAGAACTTAATAAGAGAACTCAAGATTTCTGGGAAGTTCAATTAGGAATACCACATCCCGCAGGGTTAAAAAAGAAAAAATCAATAACTGTACTAGATGTGGGTGATGCATATTTTTCAATCCCCTTACATGAAGATTTCAGGAAGTATACTGCATTCACCATACCT…
Lu, X_2018	28946751	2013	B	China	Asia	1	106I	MF684262	CCCATTAGTCCTATTGAAACTGTACCAGTAARATTAAAGCCAGGMATGGATGGCCCAAAAGTTAAACAATGGCCATTGACAGAAGAAAAAATAAAAGCATTAGTAGAAATYTGTACAGAAATGGAAAAGGAAGGGAAAATTTCAAAAATTGGGCCTGAAAATCCATACAATACTCCAGTATTTGCYATAAAGAAAAAAGACAGTACTAAATGGAGAAAATTAGTAGATTTYAGGGAACTTAATAAAAGAACTCAAGACTTCTGGGAAGTTCAATTAGGAATACCACATCCTGCAGGGTTAAAAAAGAAAAAATCTRTAACAGTCCTGGATGTGGGTGATGCATATTTCTCAGTTCCTTTAGATGAAGATTTCAGGAAGTATACTGCATTTACCATACCT…
Lu, X_2018	28946751	2013	B	China	Asia	1	106I	MF684265	CCTATTAGTCCTATTGACACTATACCAGTAAAATTAAAGCCAGGCATGGATGGCCCAAAAGTTWAACAATGGCCMTTRACAGAAGAAAAAATAAAAGCACTAGTAGAAATTTGTACAGAAATGGAAAAGGAAGGAAAAATTTCAAAAATAGGACCTGAAAATCCATACAATACTCCAGTGTTTGCCATAAAGAAAAAAGACAGTACTAAATGGAGAAAATTAGTAGACTTCAGAGAACTTAATAAGAGAACTCAAGATTTCTGGGAAGTTCAATTAGGAATACCACATCCCGCAGGGTTAAAAAAGAAAAAATCAATAACTGTACTAGATGTGGGTGATGCATATTTTTCAATCCCCCTACATGAAGATTTCAGGAAGTATACTGCATTCACCATACCT…
Lu, X_2018	28946751	2013	B	China	Asia	1	106I	MF684273	CCCATTAGTCCTATTGAAGCTGTACCAGTAAAATTAAAGCCAGGTATGGATGGCCCAAAAGTTAAACAATGGCCATTGACAGAAGAAAAAATAAAAGCATTAGTAGAAATTTGTACAGAAATGGAAAAGGAAGRAAAAATTTCAAAAATAGGGCCTGAAAATCCATACAATACTCCAGTATTTGCAATAAAGAAAAAAGACAGTACTAAATGGAGAAAATTAGTAGATTTCAGAGARCTTAATAAAAGAACTCAAGACTTCTGGGAGGTTCAATTAGGAATACCACATCCAGCAGGGTTAAAAAAGAAAAAATCAATAACAGTACTGGATGTGGGTGATGCATATTTTTCAATTCCCTTAGATGAGGACTTTAGGAAGTATACTGCATTTACCATACCT…
Lu, X_2018	28946751	2013	B	China	Asia	1	106I	MF684282	CCCATTAGTCCTATTGACACTGTACCAGTAAAATTAAAGCCAGGTATGGATGGCCCAAAAGTTAAGCAATGGCCATTGACAGAAGAAAAAATAAAAGCATTAGTAGAAATTTGTACAGAAATGGAAAAGGAAGGAAAAATTTCAAAAATAGGGCCTGAAAATCCATACAATACTCCAGTATTTGCAATAAAGAAAAAAGACAGTACTAAATGGAGAAAATTAGTAGATTTCAGAGAACTTAATAAAAGAACTCAAGACTTCTGGGAGGTTCAATTAGGAATACCACATCCAGCAGGGTTAAAAAGGAAGAAATCAATAACAGTACTGGATGTGGGTGATGCATATTTTTCAGTTCCCTTAGATGAGGACTTTAGGAAGTAYACTGCATTTACCATACCT…
Lu, X_2018	28946751	2013	B	China	Asia	1	106I	MF684283	CCCATTAGTCCTATTGAAACTGTACCAGTAAAATTAAAGCCAGGTATGGATGGCCCAAAAGTTAAACAATGGCCATTGACAGAAGAAAAAATAAAAGCATTAGTAGAAATTTGTACAGAAATGGAAAAGGAAGGAAAAATTTCAAAAATAGGGCCTGAAAATCCATACAATACTCCAGTATTTGCAATAAAGAAAAAAGACAGTACTAAATGGAGAAAATTAGTAGATTTCAGAGAACTTAATAAAAGAACTCAAGACTTCTGTGAGGTTCAATTAGGAATACCACATCCAGCAGGGTTAAAGAAGAAAAAATCAATAACAGTACTGGATGTGGGRGATGCATATTTTTCAGTTCCCTTAGATGAGGACTTTAGGAAGTATACTGCATTTACCATACCT…
Lu, X_2018	28946751	2013	B	China	Asia	1	106I	MF684286	CCCATTAGTCCTATTGAGACTGTACCAGTAAAATTAAAGCCAGGTATGGATGGCCCAAAAGTTAAACAATGGCCATTGACAGAAGAAAAAATAAAAGCATTAGTAGAAATTTGTACAGAAATGGAAAAGGAAGGAAAAATTTCAAAAATAGGGCCTGARAATCCATACAATACTCCAGTATTTGCAATAAAGAAAAAAGACAGTACTAAATGGAGAAAATTAGTAGATTTCAGAGAACTTAATAAAAGAACTCAAGACTTCTGGGAGGTTCAATTAGGAATACCACATCCAGCAGGGTTAAAAAAGAAAAAATCAATAACAGTACTGGATGTGGGTGAYGCATATTTTTCAGTTCCCTTAGATAAGGACTTTAGGAAGTATACTGCATTCACCATACCT…
Lu, X_2018	28946751	2013	B	China	Asia	1	106I	MF684287	CCCATAAGTCCTATTGATACTGTACCAGTAAAATTAAAGCCAGGTATGGATGGCCCAAAAGTTAAACAGTGGCCATTGACAGAAGAAAAAATAAAAGCATTAGTAGAAATTTGTACAGAAATGGAAAAGGAAGGAAAAATTTCAAAAATAGGACCTGAAAATCCATACAATACTCCAGTATTTGCAATAAAGAAAAAAGACAGTACTAAATGGAGAAAATTAGTAGATTTCAGAGAACTTAATAAAAGAACTCAAGACTTCTGGGAGGTTCAATTAGGAATACCACATCCAGCAGGGTTAAAAAAGAAGAAGTCAATAACAGTACTGGATGTGGGTGATGCATATTTTTCAGTTCCCTTAGATGAAGACTTTAGGAAGTATACTGCATTTACCATACCT…
Lu, X_2018	28946751	2013	B	China	Asia	1	106I	MF684288	CCCATTAGTCCTATTGATACTGTACCAGTAAAATTAAAGCCAGGTATGGATGGCCCAAAAGTTAAACAGTGGCCATTGACAGAAGAAAAAATAAAAGCATTAGTAGAAATTTGTACAGAAATGGAAAAGGAAGGAAAGATTTCAAAAATAGGACCTGAAAATCCATACAATACTCCAGTTTTTGCAATAAAGAAAAAAGACAGTACTAAATGGAGGAAATTAGTAGATTTTAGAGAACTTAATAAAAGAACTCAAGACTTCTGGGAGGTTCAATTAGGAATACCACATCCAGCAGGGTTAAAAAAGAAGAAGTCAATAACAGTACTGGATGTGGGTGATGCATATTTTTCAGTTCCCTTAGATGAAGACTTTAGGAAGTATACTGCATTTACCATACCT…
Lu, X_2018	28946751	2013	B	China	Asia	1	106I	MF684296	CCCATTAGTCCTATTGAAACTGTACCAGTAAAATTAAAGCCAGGCATGGATGGCCCGAAAGTTAAACAATGGCCATTGACAGAGGAAAAAATAAAGGCATTAGTAGAAATTTGTACAGAAATGGAAAAGGAAGGAAAAATTTCAAAAATCGGGCCTGAAAATCCATACAATACTCCAGTATTTGCCATCAAGAAAAARGACAGCACTAAATGGAGAAAATTAGTAGATTTCAGAGAACTTAATAAGAGAACTCARGACTTCTGGGAGGTTCAATTAGGAATACCACAYCCMGCAGGGTTAAAAAAGAAAAAATCARTAACAGTACTRGATGTGGGTGATGCATATTTTTCARTTCCCTTAGATGAAGACTTCAGGAAGTATACTGCATTTACCATACCT…
Lu, X_2018	28946751	2013	B	China	Asia	1	106I	MF684299	CCCATTAGTCCTATTGACACTATACCAGTAAAATTAAAGCCAGGCATGGATGGCCCAAAAGTTAAACAATGGCCATTGACAGAAGAAAAAATAAAAGCACTAGTAGAAATTTGTACAGAAATGGAAAAGGAAGGAAAAATTTCAAAAATAGGACCTGAAAATCCATACAATACTCCAGTGTTTGCCATAAAGAAAAAAGACAGTACTAAATGGAGAAAATTAGTAGACTTCAGAGAACTTAATAAGAGAACTCAAGATTTCTGGGAAGTTCAATTAGGAATACCACATCCCGCAGGGTTAAAAAAGAAAAAATCAATAACTGTACTAGATGTGGGTGATGCATATTTTTCGATCCCCTTACATGAAGATTTCAGGAAGTATACTGCATTCACCATACCG…
Lu, X_2018	28946751	2013	B	China	Asia	1	106I	MF684303	CCCATTAGTCCTATTGAAACTGTACCAGTAAAATTAAAGCCAGGCATGGATGGCCCAAAAGTTAAACAATGGCCATTGACAGCAGAAAAAATAAATGCACTAGTAGAAATTTGTACAGAAATGGAAAAGGAAGGAAAAATTTCAAAAATAGGACCTGAAAATCCATACAATACTCCAGTGTTTGCCATAAAGAAAAAAGACAGTACTAAATGGAGAAAATTAGTAGACTTTAGAGAACTTAATAAGAGAACTCAAGATTTTTGGGAAGTTCAGTTAGGAATACCACATCCCGCAGGGTTAAAGAAGAAAAAATCAATAACTGTACTGGATGTGGGTGATGCATATTTTTCAATCCCCTTAGATGAAGACTTCAGGAAGTATACTGCATTCACCATACCT…
Lu, X_2018	28946751	2013	B	China	Asia	1	106I	MF684304	CCCATTAGTCCTATTGRCACTAYACCAGTAAAATTAAAGCCAGGCATGGATGGCCCAAAAGTTAAACAATGGCCATTGACAGAAGAAAAAATAAAAGCACTAGTAGAAATTTGTACAGAAATGGAAAAGGAAGGAAAAATTTCAAAAATAGGACCTGAAAATCCATACAATACTCCAGTGTTTGCCATAAAGAAAAAAGACAGTACTAAATGGAGAAAATTAGTAGACTTCAGAGAACTTAATAAGAGAACTCAAGATTTCTGGGAAGTTCAATTAGGAATACCACATCCCGCAGGGTTAAAAAAGAAAAAATCAATAACTGTACTAGATGTAGGTGATGCATATTTTTCAATCCCCCTACATGAAGATTTCAGGAAGTATACTGCATTCACCATACCT…
Lu, X_2018	28946751	2013	B	China	Asia	1	106I	MF684305	CCCATTAGTCCTATTGAAACTGTACCAGTAAAATTAAAGCCAGGTATGGATGGCCCAAAAGTTAAACAATGGCCATTGACAGAAGAAAAAATAAAAGCATTAGTAGAAATTTGTACAGAAATGGAAAAAGAAGGAAAAATTTCAAAAATAGGGCCTGAAAATCCATACAATACTCCAGTATTTGCCATAAAGAAAAAAGACAGTACTAAATGGAGAAAATTAGTAGATTTCAGAGAACTCAATAAAAGAACTCAAGACTTCTGGGAAGTTCAATTAGGAATACCACATCCCGCAGGGTTAAAAAAGAAAAAATCAATAACAGTACTGGATGTGGGTGATGCATATTTCTCAGTTCCATTACATGAAGACTTCAGGAAGTACACTGCATTTACCATACCT…
Lu, X_2018	28946751	2013	B	China	Asia	1	106I	MF684306	CCCATAAGTCCTATTGATACTGTACCAGTAAAATTAAAGCCAGGTATGGATGGCCCAAAAGTTAAACAATGGCCATTGACAGAAGAAAAAATAAAAGCATTAGTAGAAATTTGTACAGAAATGGAAAAGGAAGGAAAAATTTCAAAAATAGGACCTGAAAATCCATACAATACTCCAGTATTTGCAATAAAGAAAAAGGACAGTACTAAATGGAGAAAATTAGTAGATTTCAGAGAACTTAATAAAAGAACTCAAGACTTCTGGGAGGTTCAATTAGGAATACCACATCCAGCAGGGTTAAAAAAGAAAAAATCAATAACAGTACTGGATGTGGGTGATGCATATTTTTCAGTTCCCTTAGATGAAGACTTTAGGAAGTATACTGCATTTACCATACCG…
Lu, X_2018	28946751	2013	B	China	Asia	1	106I	MF684308	CCCATTAGTCCTATTGAAACTGTACCAGTAAAATTAAAGCCAGGAATGGATGGTCCAAAAGTTAAACAATGGCCATTGACAGAAGAAAAAATAAAAGCCTTAATAGAAATTTGTACAGAAATGGAAAAGGAAGGGAAAATTTCAAAAATTGGGCCTGAAAATCCATACAATACTCCAGTGTTTGCCATAAAGAAAAAAGATGGTACTAAATGGAGAAAATTAGTAGATTTCAGGGAACTTAATAAAAGAACTCAAGACTTCTGGGAAGTCCAATTAGGAATACCACATCCAGCAGGGTTAAAAAAGAAAAAATCAATAACCGTCCTGGATGTAGGTGATGCATATTTTTCAGTTCCCTTAGATGAAGACTTCAGAAAATATACTGCATTTACCATACCT…
Lu, X_2018	28946751	2013	B	China	Asia	1	106I	MF684309	CCCATTAGTCCTATTGAAACTGTACCAGTAAAATTAAAGCCAGGCATGGATGGCCCAAAAGTTAAACAATGGCCATTGACAGAAGAAAAAATAAATGCACTAGTAGAAATTTGTACAGAAATGGAAAAGGAAGGAAAAATTTCAAAAATAGGACCTGAAAATCCATACAATACTCCAGTGTTTGCCATAAAGAAAAAAGACAGTACTAAATGGAGAAAATTAGTAGACTTTAGAGAACTTAATAAAAGAACTCAAGATTTTTGGGAAGTTCAGTTAGGAATACCACATCCTGCGGGGTTAAAGAAGAAAAAATCAATAACTGTACTGGATGTGGGTGATGCATATTTTTCAATCCCCTTAGATGAAGACTTCAGGAAGTATACTGCATTCACCATACCT…
Lu, X_2018	28946751	2013	B	China	Asia	1	106I	MF684311	CCCATTAGTCCTATTGAAACTGTACCAGTAAAATTAAAGCCAGGAATGGATGGCCCAAAAGTTAAACAATGGCCATTGACAGAAGAAAAAATAAAAGCATTAGYAGAAATTTGTACAGAAATGGAAAAGGAAGGRAAAATTTCAAAAATTGGGCCTGAAAATCCATACAATACTCCAGTATTTGCCATAAAGAAAAAGGACAGTACTAAATGGAGAAAATTAGTAGATTTCAGRGAACTTAATAAAAGAACTCAAGACTTCTGGGAAGTTCAATTAGGAATACCACATCCTGCAGGGTTAAAAAAGAAAAAATCTRTAACAGTCYTGGATGTGGGTGATGCATACTTCTCAGTCCCTTTAGATAAAGAATTCAGGAAGTATACTGCATTTACCATACCT…
Lu, X_2018	28946751	2013	B	China	Asia	1	106I	MF684316	CCCATTAGTCCTATTGAAACTGTACCAGTAAAATTAAAGCCTGGCATGGACGGCCCAAAAGTTAAACAGTGGCCGTTGACAGAAGAAAAAATAAAAGCATTAATAGAAATCTGTACAGAAATGGAAAAGGAAGGAAAAATTTCAAAAATTGGGCCTGAAAATCCATACAATACTCCAGTATTTGCCATAAAGAAAAAAGATAGTACTAAATGGAGAAAACTAGTAGATTTCAGAGAACTTAACAAAAGAACTCAAGACTTTTGGGAGGTTCAGTTAGGAATACCACATCCCGCAGGGTTAAAAAAGAAAAAATCAATAACAGTACTAGATGTGGGTGATGCATATTTTTCAATTCCTTTAGATAAAGACTTCAGGAAATATACTGCATTTACCATACCT…
Lu, X_2018	28946751	2013	B	China	Asia	1	106I	MF684318	CCCATAAGTCCTATTGATACTRTACCAGTAAAATTAAAGCCAGGTATGGATGGCCCAAAAGTTAAACAGTGGCCATTGACAGAAGAAAAAATAAAAGCATTAGTAGAAATYTGTACAGAAATGGAAAAGGAAGGAAAAATTTCAAAAATAGGACCTGAAAAYCCATACAATACTCCAGTATTTGCAATAAAGAAAAAAGACAGTACTAAATGGAGAAAATTAGTAGATTTCAGAGAACTTAATAAAAGAACTCAAGACTTCTGGGAGGTTCAATTAGGAATACCACATCCAGCAGGGTTAAAAAGGAAGAAGTCAATAACAGTACTGGATGTGGGTGATGCATATTTTTCAGTTCCCTTAGATGAAGACTTTAGGAAGTAYACTGCATTTACCATACCT…
Memarnejadian, A_2018	28983848	2016	CRF35_AD	Iran	Asia	1	106I	KY086044	CCAATTAGTCCTATTGATACTGTACCAGTAAGGTTAAAGCCAGGAATGGATGGCCCAAAAATTAAACAATGGCCATTGACAGAAGAAAAAATAAAAGCATTAACAGAAATTTGTGCAGACATGGAAAAGGAAGGAAAAATTTCAAAAATYGGGCCTGAAAATCCATACAATACTCCAATATTTGCTATAAAGAAAAAAGACAGCACTAAATGGAGAAAATTAGTGGATTTTAGAGAACTCAATAAAAGAACTCAAGATTTTTGGGAAGTCCAGTTAGGAATACCACATCCAGCGGGCTTAAAAAAGAAAAAATCAATAACAGTACTAGATGTGGGGGATGCGTATTTTTCAGTTCCCTTATATGAAGATTTTAGAAAGTATACGGCATTCACCATACCT…
Rojas S¬∑nchez, P_2018	28991889	2015	B	Haiti	Central America	1	221Y	KX607066	CCCATTAGTCCTATTGAAACTGTACCAGTGAAATTAAAGCCAGGAATGGATGGCCCAAAAGTTAAACAATGGCCATTGACAGAGGAAAAAATAAAAGCTTTGGTAGAAATTTGTACAGAAATGGAAAAGGAAGGAAAAATTACAAAGATTGGGCCTGAAAATCCATACAATACTCCAATATTTGCCATAAGGAAAAAAGACAGTACTAAATGGAGAAAATTAGTAGATTTCAGAGAACTTAATAAAAGAACTCAAGATTTCTGGGAAGTTCAATTAGGAATACCACATCCCTCAGGATTAAAGAAGAAAAAATCAGTGACAGTACTGGATGTGGGTGATGCATATTTTTCAGTTCCTTTAGACCCRGACTTCAGGAAGTATACTGCATTTACCATACCT…
Paraschiv, S_2017	29016621	2013	F	Romania	Europe	1	106I	KX159000	TGTACAGACATGGAAAAGGAAGGAAAAATTTCAARAATTGGGCCTGARAATCCATACAATACTCCAATATTTGCCATAAAGAAAAAAGATGGTACTAAATGGAGAAAATTAGTAGATTTCAGAGAACTTAATAAAAGAACTCAAGATTTTTGGGAAGTTCAATTAGGAATACCACATCCTGCAGGGTTAAAAAAGAAAAGGTCAATAACAGTACTGGATGTGGGGGATGCATATTTTTCAGTACCATTAGATAAGGAGTTCAGGAAGTACACTGCATTTACCATACCTAGTATCAACAATGAGACACCAGGAATCAGATACCAGTATAATGTGCTGCCACAAGGMTGGAAAGGGTCGCCAGCAATATTCCAACACAGTATGACACAGATCTTAGAGCCC…
Paraschiv, S_2017	29016621	2013	F	Romania	Europe	1	106I	KX159010	CCAATTAGTCCTATTGAAACTGTACCAGTAAAATTAAAGCCAGGAATGGATGGCCCAAAGGTTAAACAATGGCCATTGACRGAAGAAAARATAAAAGCAYTAACAGAAATATGTGCAGABATGGAAAAGGAAGGAAAAATTTCAAAAATTGGGCCTGAAAATCCATACAATACTCCAATATTTGCCATAARGAAAAAAGACAGTACTAAATGGAGAAAATTAGTAGATTTTAGAGAACTTAATAAAAGAACTCAGGATTTTTGGGAAGTTCAATTAGGAATACCACATCCTGCAGGGTTAAAAAAGAAAARGTCAATAACAGTACTGGATGTGGGGGATGCATAYTTYTCAGTWCCATTAGATAAGGAGTTCAGRAAGTACACTGCATTTACCATACCT…
Paraschiv, S_2017	29016621	2013	F	Romania	Europe	1	106I	KX159011	CCAATTAGTCCTATTGAAACTGTACCAGTAAAATTAAAGCCAGGAATGGATGGCCCAAAAGTTAAACAATGGCCATTGACGGAAGAGAAAATAAAAGCATTAACAGAAATATGTGCAGATATGGAAAAAGAAGGAAAAATTTCAAAAATTGGGCCTGAAAATCCATACAATACTCCAATATTTGCCATAAAGAAAAAAGACAGTACTAAATGGAGAAAATTAGTAGATTTTAGAGAACTTAATAAAAGAACTCAAGATTTTTGGGAAGTTCAATTAGGMATACCACATCCTGCAGGGTTAAAAAAGAAAAGGTCAATAACAGTACTGGATGTGGGGGATGCATACTTCTCAGTTCCCTTAGATAAGGAGTTCAGAAAGTACACTGCATTCACCATACCT…
Paraschiv, S_2017	29016621	2013	F	Romania	Europe	1	106I	KX159014	CCAATTAGTCCTATTGAAACTGTACCAGTAAAATTAAAGCCAGGAATGGATGGCCCAAAAGTTAAACAATGGCCATTGACAGAAGAAAAGATAAAAGCATTAACAGAAATATGTACAGACATGGAAAAGGAAGGAAAAATTTCAAGAATTGGGCCTGAGAATCCATACAATACTCCAATATTTGCCATAAAGAAAAAAGATGGTACTAAATGGAGAAAATTAGTAGATTTCAGAGAACTTAATAAAAGAACTCAAGATTTTTGGGAAGTTCAATTAGGAATACCACATCCTGCAGGGTTAAAAAAGAAAAGGTCAATAACAGTACTGGATGTGGGGGATGCATACTTTTCAGTACCATTAGATAAGGAGTTCAGGAAGTACACTGCATTTACCATACCT…
Paraschiv, S_2017	29016621	2013	F	Romania	Europe	1	106I	KX159016	CCAATTAGTCCTATTGAAACTGTACCAGTAAAATTAAAGCCAGGAATGGATGGCCCAAAGGTTAAACAATGGCCATTGACAGAAGAAAAGATAAAAGCACTAACAGAAATATGTACAGACATGGAAAAGGAAGGAAAAATTTCAAGAATTGGGCCTGAGAATCCATACAATACTCCAATATTTGCCATAAAGAAAAAAGATGGTACTAAATGGAGAAAATTAGTAGATTTCAGAGAACTTAATAAAAGAACTCAAGATTTTTGGGAAGTTCAATTAGGAATACCACATCCTGCAGGGTTAAAAAAGAAAAGGTCAATAACAGTACTGGATGTGGGGGATGCATATTTTTCAGTACCATTAGATAAGGAGTTCAGGAAGTACACTGCATTTACYATACCT…
Paraschiv, S_2017	29016621	2014	F	Romania	Europe	1	106I	KX159029	CCAATTAGTCCTATTGAAACTGTACCAGTAAAATTAAAGCCAGGAATGGATGGCCCAAAAGTYAAACAATGGCCATTGACAGAAGAAAAGATAAAAGCATTAACAGAAATATGTACAGACATGGAAAAGGAAGGAAAAATTTCAAGAATTGGGCCTGAGAATCCATACAATACTCCAATATTTGCCATAAAGAAAAAAGATGGTACTAAATGGAGAAAATTAGTAGAYTTCAGAGAACTTAATAAAAGAACTCAAGATTTTTGGGAAGTTCAATTAGGAATACCACATCCTGCAGGGTTAAAAAAGAAAAGGTCAATAACAGTACTGGATGTGGGGGATGCATATTTTTCAGTACCATTAGAYAAGRAGTTCAGGAAGTACACTGCATTTACCATACCT…
Paraschiv, S_2017	29016621	2014	F	Romania	Europe	1	106I	KX159030	CCAATTAGTCCTATTGAAACTGTACCAGTAAAGTTAAAGCCAGGAATGGATGGTCCAAAGGTTAAACAATGGCCATTGACAGAAGAAAAAATAAAAGCATTAACAGAAATTTGTACAGACATGGAAAAGGAAGGAAAAATTTCAAGAATTGGGCCTGAGAATCCATATAATACTCCAATATTTGCCATAAAGAAAAAAGATGGTACTAAATGGAGAAAATTAGTAGATTTCAGAGAGCTTAATAAAAGAACTCAAGATTTTTGGGAAGTTCAATTAGGAATACCACATCCTGCAGGGTTAAAAAAGAAAAAATCAATAACAGTACTGGATGTGGGAGATGCATATTTTTCAGTACCATTAGATAAGGAGTTCAGGAAGTACACTGCATTTACCATACCT…
Paraschiv, S_2017	29016621	2014	F	Romania	Europe	1	106I	KX159037	CCAATTAGTCCTATTGAAACTGTACCAGTAAAATTAAAGCCAGGAATGGATGGCCCAAAAGTTAAACAATGGCCATTGACAGAAGAAAAGATAAAAGCATTAACAGAAATATGTRCAGACATGGAAAAGGAAGGAAAAATTTCAAGAATTGGGCCTGAGAATCCATACAATACTCCAATATTTGCCATAAAGAAAAAAGATGGTACTAAATGGAGAAAATTAGTAGATTTCAGAGAACTTAATAAAAGAACTCAAGATTTTTGGGAAGTTCAATTAGGAATACCACATCCTGCAGGGTTAAAAAAGAAAARGTCAATAACAGTACTGGATGTGGGGGATGCATATTTTTCARTACCATTAGATAAGGAGTTCAGGAAGTACACTGCATTTACCATACCT…
Paraschiv, S_2017	29016621	2014	F	Romania	Europe	1	106I	KX159039	CCAATTAGTCCTATTGAAACTGTACCAGTAAAATTAAAGCCAGGAATGGATGGCCCAAAAGTTAAACAATGGCCATTGACAGAAGAAAARATAAAAGCATTAACAGAAATATGTACAGACATGGAAAAGGAAGGAAAAATTTCAAGAATTGGGCCTGAGAATCCATACAATACTCCAATATTTGCCATAAAGAAAAAAGACAGTACTAAATGGAGAAAATTAGTAGATTTTAGAGAACTTAATAAAAGAACTCAGGATTTTTGGGAAGTTCAATTAGGAATACCACATCCTGCAGGGTTAAAAAAGAAAAGGTCAATAACAGTACTGGATGTGGGGGATGCATACTTCTCAGTCCCCTTAGATAAGGAGTTCAGAAAGTACACTGCATTTACCATACCT…
Paraschiv, S_2017	29016621	2014	F	Romania	Europe	1	106I	KX159041	CCAATTAGTCCTATTGAAACTGTACCAGTAAAATTAAAGCCAGGAATGGATGGCCCAAAAGTTAAACAATGGCCATTGACAGAAGAAAAGATAAAAGCACTAACAGAAATATGTRCAGAYATGGAAAAGGAAGGAAAAATTTCAAGAATTGGGCCTGAGAATCCATACAATACTCCAATATTTGCCATAAAGAAAAAAGATGGTACTAAATGGAGAAAATTAGTAGATTTCAGAGAACTTAATAAAAGAACTCAGGACTTTTGGGAAGTTCAATTAGGAATACCACATCCTGCAGGGTTAAAAAAGAAAAAGTCAATAACAGTACTGGATGTGGGGGATGCATATTTTTCAGTACCATTAGATAAGGAGTTCAGGAAGTACACTGCATTTACCATACCT…
Paraschiv, S_2017	29016621	2014	F	Romania	Europe	1	106I	KX159049	CCGATTAGTCCTATTGAAACTGTACCAGTAAAATTAAAGCCAGGAATGGACGGBCCAAGAGTTAAACAGTGGCCACTGACAGAAGAAAAGATAAAAGCATTAACAGAAATCTGTATGGARATGGAAAAGGAAGGAAAAATTTCAAAAATTGGGCCCGAAAATCCCTACAATACTCCAATATTTGCTATAAAGAAAAAAGATGGCACCAAATGGAGGAAATTAGTAGATTTCAGAGAGCTTAATAAAAGAACTCAAGATTTTTGGGAAGTTCAATTAGGAATACCACATCCTGCAGGGTTAAAAAAGAAAAAGTCAATAACAGTACTGGATGTGGGGGATGCATATTTTTCAGTACCATTAGATAAGGAGTTCAGGAAGTACACTGCATTTACCATACCT…
Paraschiv, S_2017	29016621	2014	F	Romania	Europe	1	106I	KX159057	CCAATTAGTCCTATTGAAACTGTACCAGTAAAATTAAAGCCAGGAATGGATGGCCCAAAAGTTAAACAATGGCCATTGACAGAAGAAAARATAAAAGCATTAACAGAAATATGTACAGACATGGAAAAGGAAGGAAAAATTTCAAGAATTGGGCCTGAGAATCCATACAATACTCCAATATTTGCCATAAAGAAAAAAGATGGTACTAAATGGAGAAAATTAGTAGATTTCAGAGAACTTAATAAAAGAACTCAAGATTTTTGGGAAGTTCAATTAGGAATACCACATCCTGCAGGGTTAAAAMAGAAAAAGTCAATAACAGTAATAGATGTGGGGGATGCATATTTTTCAGTACCATTAGATAAGGARTTCAGGAAGTACACTGCATTTACCATACCT…
Paraschiv, S_2017	29016621	2014	CRF05_DF	Romania	Europe	1	106I	KX159058	CCAATTAGTCCTATTGAAACTGTACCAGTAAAATTAAAGCCAGGAATGGATGGYCCAAAGGTTAAACAATGGCCATTGACAGAAGAAAARATAAAAGCATTAACAGAAATWTGTACAGAMATGGAAAAGGAAGGAAAAATTTCAAAAATTGGGCCTGARAATCCATACAATACTCCAATATTTGCCATAAAGAAAAAAGACGGTACTAAATGGAGAAAAYTAGTAGATTTYAGAGAACTTAATAAAAGAACTCAAGATTTTTGGGAAGTTCAATTAGGAATACCACATCCTGCAGGGTTAAAAAAGAAAAAGTCAATAACAGTACTGGATGTGGGGGATGCATATTTTTCAGTACCATTAGATAAGGAGTTCAGGAAGTACACTGCATTTACCATACCT…
Paraschiv, S_2017	29016621	2014	F	Romania	Europe	1	106I	KX159061	CCAATTAGTCCTATTGAAACTGTACCAGTAAAATTAAAGCCAGGAATGGATGGCCCAAAAGTTAAACAATGGCCATTGACAGAAGAAAAAATAAAAGCATTAACAGAAATTTGTACAGAAATGGAAAAAGAAGGAAAAATTTCAAAAATTGGGCCTGAAAATCCATACAATACTCCAATATTTGCCATAAAGAAAAAAGACAGTACTAAATGGAGAAAATTAGTAGATTTTAGAGAACTTAATAAAAGAACTCAGGATTTTTGGGAAGTTCAATTAGGAATACCACATCCTGCAGGGTTAAAAAAGAAAARGTCARTAACAGTACTGGATGTGGGGGATGCATAYTTTTCAGTWCCMTTAGATAAGGAGTTCAGRAAGTACACTGCATTYACCATACCT…
Paraschiv, S_2017	29016621	2014	F	Romania	Europe	1	106I	KX159068	CCAATTAGTCCTATTGAAACTGTACCAGTAAAATTAAAGCCAGGAATGGAAGGCCCAAAAGTTAAACAATGGCCATTGACAGAAGAAAAGATAAAAGCATTAACAGAAATATGTACAGACATGGAAAAGGAAGGAAAAATTTCAAGAATTGGGCCTGAGAATCCATACAATACTCCAATATTTGCCATAAAGAAAAAAGATGGTACTAAATGGAGAAAATTAGTAGATTTCAGAGAACTTAATAAAAGAACTCAAGATTTTTGGGAAGTTCAATTAGGAATACCACATCCTGCAGGGTTAAAAAAGAAAAGGTCAATAACAGTACTGGATGTGGGGGATGCATATTTTTCAGTACCATTAGATAAGGAGTTCAGGAAGTACACTGCATTTACCATACCT…
Paraschiv, S_2017	29016621	2014	F	Romania	Europe	1	106I	KX159069	CCAATCAGTCCTATTGAAACTGTACCAGTAAAATTAAAGCCAGGAATGGATGGCCCAAAAGTTAAACAATGGCCATTGRCAGAAAAAAAAATAAAAGCATTAACAGAAATATGTACAGAGATGGAAAAGGAAGGAAAAATTTCAAGAATTGGGCCTGAGAATCCATACAATACTCCAATATTTGCCATAAAGAAAAAAGATGGTACTAAATGGAGAAAATTAGTAGATTTCAGAGAACTTAATAAAAGAACTCAAGATTTTTGGGAAGTTCAATTAGGAATACCACATCCTGCAGGGTTAAAAAAGAAAAGGTCAATAACAGTACTGGATGTGGGGGATGCATATTTTTCAGTACCATTAGATAAGGAGTTCAGGAAGTACACTGCATTTACCATACCT…
Paraschiv, S_2017	29016621	2014	F	Romania	Europe	1	106I	KX159074	CCAATTAGTCCTATTGAAACTGTACCAGTAAAATTAAAGCCAGGAATGGATGGCCCAAAAGTTAAACAATGGCCATTGACAGAAGAAAAGATAAAAGCATTAACAGAAATATGTACAGACATGGAAAAGGAAGGAAAAATTTCAAGAATTGGGCCTGAGAATCCATACAATACTCCAATATTTGCCATAAAGAAAAAAGATGGTACTAAATGGAGAAAATTAGTAGATTTCAGAGAACTTAATAAAAGAACTCAAGATTTTTGGGAAGTTCAATTAGGAATACCACATCCTGCAGGGTTAAAAAAGAAAAAGTCAATAACAGTACTGGATGTGGGGGATGCATATTTTTCAGTACCATTAGATAAGGAGTTCAGGAAGTACACTGCATTTACCATACCT…
Teto, G_2017	29074854	2008	CRF02_AG	Cameroon	Africa	1	181C	KX894254	CCAATTAGTCCTATTGAGACTGTACCAGTAAAATTGAAGCCAGGAACGGATGGCCCAAAGGTTAAGCAATGGCCATTGACAGAAGAAAAAATAAAGGCTTTAACAGAAATTTGTACAGAAATGGAAAAGGAAGGAAAAATTTCAAAAATTGGGCCTGAAAATCCTTACAATACTCCAGTATTTGCCATAAAGAAAAAAGATAGTACTAAATGGAGAAAATTAGTAGATTTCAGAGAACTCAATAAAAGAACTCAAGATTTCTGGGAGGTCCAACTAGGAATACCTCATCCCGCGGGATTGAAAAAGAAAAAATCAGTGACAGTACTGGATGTGGGGGATGCATATTTTTCAGTTCCTTTACATGAAGACTTTAGAAAGTATACTGCATTCACTATACCT…
Teto, G_2017	29074854	2008	CRF02_AG	Cameroon	Africa	2	106I, 108I	KX894256	CCAATTAGTCCTATTGAAACAGTACCAGTAAAATTAAAGCCAGGAATGGATGGCCCAAAGGTTAAACAATGGCCATTAACAGAAGAAAAAATAAAAGCATTAACAGAAATTTGTACAGAGATGGAAAAGGAAGGAAAAATTTCAAAAATTGGGCCTGAAAATCCATACAATACTCCAATATTTGCTATAAAGAAAAAAGACAGTACTAAATGGAGAAAATTAGTAGATTTCAGAGAACTTAATAAAAGAACTCAAGATTTCTGGGAGGTCCAGTTAGGAATACCTCACCCAGCGGGGTTAAAAAAGAAAAAATCAATAACAATACTAGATGTGGGGGATGCATATTTTTCAGTTCCTTTAGATAAAGAATTTAGAAAGTATACTGCATTCACTATACCT…
Teto, G_2017	29074854	2013	CRF02_AG	Cameroon	Africa	1	103N	KX894179	CCAATTAGTCCTATTGAAACTGTGCCAGTAAAATTGAAGCCAGGAATGGATGGCCCAAAAGTTAAACAGTGGCCATTGACAGAAGAAAAAATAAAAGCATTAACAGACATTTGTTTAGAGATGGAAAAGGAAGGAAAAATTTCAAAAATTGGGCCTGAAAATCCATATAATACTCCAGTATTTGCCATAAAGAAAAAAGATAGTACTAAATGGAGAAAATTAGTAGATTTCAGAGAACTCAATAAAAGAACTCAAGACTTCTGGGAGGTCCAATTAGGAATACCTCATCCTGCAGGATTAAAAAAGAACAAATCAGTAACGGTACTAGATGTGGGGGATGCATATTTTTCAGTTCCATTAGATAAAGAATTTAGAAAGTACACTGCATTCACTATACCT…
Teto, G_2017	29074854	2013	CRF02_AG	Cameroon	Africa	2	100I, 103N	KX894192	CCAATAAGTCCTATTGAAACTGTACCAGTAAAATTAAAACCAGGAATGGATGGCCCAAAGGTTAAACAATGGCCATTAACAGAAGAAAAAATAAAGGCATTAACAGAAATTTGTACAGAGATGGAAAAGGAGGGAAAAATTTCAAGAATTGGGCCTGAGAATCCATACAATACTCCAATATTTGCCATAAAGAGGAAAGATAGTACTAAATGGAGAAAATTAGTAGATTTCAGAGAACTCAATAAAAGAACTCAAGACTTCTGGGAGATCCAACTAGGGATACCTCATCCCGCGGGAATAAAAAAGAACAAATCAGTAACAGTACTAGATGTGGGGGATGCATTTTTTTCAGTTCCCTTAGATAAAGACTTTAGAAAGTATACAGCATTCACTATACCT…
Teto, G_2017	29074854	2013	CRF02_AG	Cameroon	Africa	1	103N	KX894197	CCAATTAGTCCTATTGAAACTGTGCCAGTAAAATTAAAGCCAGGAATGGATGGTCCAAAGGTTAAACAATGGCCATTGACAGAAGAAAAAATAAAAGCATTAACAGAAATTTGTGATGACATGGAGAAAGAAGGAAAAATTTCAAAAATTGGGCCTGACAATCCATACAATACTCCAGTATTTGCTATAAAGAAAAAAGATAGTACTAAATGGAGAAAATTAGTAGATTTCAGAGAACTCAATAAGAGAACTCAAGACTTTTGGGAGGTCCAATTAGGAATTCCTCATCCCGCGGGATTAAAAAAGAACAAATCAGTAACAGTACTAGATGTGGGGGATGCATATTTTTCAGTTCCCTTAGATCCAGACTTTAGAAAGTATACTGCATTCACTATACCT…
Teto, G_2017	29074854	2014	CRF02_AG	Cameroon	Africa	2	103N, 225H	KX894211	CCAATTAGTTCTATTAAAACTGTGCCAGTAAAATTAAAACCAGGTATGGATGGCCCAAAGGTTAAACAATGGCCATTGACAGAAGAAAAAATAAAAGCATTAACAGAAATTTGTACAGAGATGGAAAAGGAAGGAAAAATTTCAAAAATTGGGCCTGAAAATCCATATAATACTCCAGTATTTGCCATAAAGAAAAAGGATGGTGATAAATGGAGAAAATTAGTAGATTTCAGAGAACTTAATAAAAGAACTCAAGATTTCTGGGAGATCCAATTAGGAATACCTCATCCTGCGGGATTAAAACAGAACAAATCAGTGACAGTACTGGATGTGGGAGATGCATATTTTTCAGTTCCATTAGATAAAGATTTTAGAAAGTATACTGCGTTCACTATACCT…
Teto, G_2017	29074854	2015	CRF18_cpx	Cameroon	Africa	1	101E	KX894226	CCAATTAGTCCTATTGAAACTGTACCAGTAAAATTAAAGCCAGGAATGGATGGCCCAAAGATTAAACAATGGCCATTGACAGAAGAAAAGATAAAAGCATTAATAGAAATATGTACAGAAATGGAAAAGGAAGGAAAAATTTCAAAAATTGGACCTGAAAATCCATACAACACCCCAATATTTGCTATAAAGAAAAAAGACAGTACTAAATGGAGAAAATTAGTAGATTTCAGAGAACTTAATAAGAGAACTCAAGATTTCTGGGAGGTTCAATTAGGGATACCACATCCTGCTGGGTTAGAAAAGAAAAAATCAGTAACAGTATTGGATGTAGGGGATGCATATTTTTCAGTTCCCTTAGATCCAGATTTCAGGAAGTACACTGCATTCACCATACCT…
Teto, G_2017	29074854	2015	A	Cameroon	Africa	1	188L	KX894228	CCAATTAGTTCTATTGACACAGTACCAGTAACATTAAAGCCAGGAATGGATGGCCCAAGGGTTAAACAATGGCCATTGACAGAAGAAAAAATAAAAGCATTAACAGAAATTTGTAAAGAGATGGAAAAGGAAGGAAAAATTTCAAAAATTGGGCCTGAAAATCCATACAATACTCCAGTATTTGCTATAAAGAAAAAGGACAGCACTAAATGGAGAAAATTAGTAGACTTCAGAGAGCTCAACAAAAGAACTCAGGATTTCTGGGAAGTTCAATTAGGAATACCGCATCCAGCGGGTTTAAAAAAGAAAAAATCAGTAACAGTATTGGATGTGGGGGATGCATATTTTTCAATCCCTTTAGATAAAAACTTTAGGAAATATACTGCATTCACTATACCT…
Perez-Parra, S_2017	29084239	2012	CRF02_AG	Spain	Europe	1	106I	MF628114	ACAGAYATGGAGAAGGAAGGAAAAATTTCAAAAATTGGGCCTGAAAATCCATACAATACTCCAATATTTGCYATAAAGAAAAAAGATAGTACTAAATGGAGAAAATTAGTAGATTTCAGAGARCTCAATAAGAGAACTCAAGACTTCTGGGAGGTCCAATTAGGAATACCRCAYCCTGCAGGATTAAAAAAGAAAAAATCARTAACAGTACTAGATGTGGGGGATGCATATTTTTCAGTKCCCTTAGATAAAGAATTTAGAAAGTATACAGCATTCACTATACCTAGTRTAAATAATGAAACACCAGGGATTAGATATCAGTACAATGTGYTGCCGCAGGGATGGAARGGATCACCAGCAATCTTTCAAGCAAGCATGACAAAAATCTTAGAGCCCTTT…
Perez-Parra, S_2017	29084239	2012	CRF02_AG	Spain	Europe	1	108I	MF628122	ACAGACATGGAAAAGGAAGGAAAAATTTCAAAAATTGGGCCTGAGAATCCATACAATACTCCAATATTTGCCATAAAGAAAAAAGATAGTACTAAATGGAGAAAATTAGTAGATTTCAGAGAGCTCAATAAGAGAACTCAAGATTTCTGGGAGGTCCAATTAGGAATACCTCATCCCGCAGGATTAAAAAAGAAAAAATCAGTAACAATACTAGATGTGGGGGATGCATATTTTTCAGTTCCCTTATATGAAGACTTTAGAAAGTATACAGCATTCACTATACCTAGTACAAATAATGAAACACCAGGGATTAGATATCAGTACAAYGTACTGCCACAGGGATGGAAAGGATCACCAGCAATTTTTCAGGCAAGTATGACAAAAATCTTAGAGCCCTTT…
Perez-Parra, S_2017	29084239	2012	CRF02_AG	Spain	Europe	1	98G	MF628167	AAAGAAATGGAARAGGAAGGAAAAATTTCAAAAATTGGGCCTGAAAATCCATATAACACTCCAGTATTTGCCATAAAGAAAAAAGATAGTACTAAATGGAGAAAATTAGTAGATTTCAGGGAACTCAATAAAAGAACTCAAGACTTCTGGGARGTCCAATTAGGAATCCCTCAYCCYGSGGGATTAAAAAAGAAAAAATCAGTAACAGTACTAGATGTGGGGGATGCATATTTYTCAGTTCCCTTAGATAAAGACTTTAGAAAGTATACTGCATTCACTATACCTAGTGTAAATAATGAGACACCAGGGATTAGATATCAGTACAATGTGCTTCCACAGGGATGGAAAGGATCACCAGCAATATTTCAGGCAAGCATGACAAAAATCTTAGAGCCCTTT…
Perez-Parra, S_2017	29084239	2012	A	Spain	Europe	1	103N	MF628231	ACAGAAATGGAAAAGGAAGGAAAAATTTCAAAAATAGGGCCTGAAAATCCATACAATACTCCAATCTTTGCAATAAAGAAAAAGGATAGCACTAAATGGAGGAAATTAGTAGATTTCAGAGAGCTTAATAAAAGAACACAAGACTTTTGGGAAGTTCAATTAGGAATACCACATCCAGCGGGCCTAAAAAAGAATAAATCAGTAACAGTACTAGATGTGGGAGATGCATATTTTTCAGTTCCTTTAGATGAAAACTTTAGAAAGTATACTGCATTCACCATACCTAGTACAAACAATGAGACACCAGGAATTAGGTATCAGTATAATGTGCTTCCACAGGGATGGAAAGGATCACCAGCAATATTCCAGAGTAGCATGACAAAAATCTTAGAGCCTTTT…
Perez-Parra, S_2017	29084239	2012	A	Spain	Europe	1	103N	MF628232	ACAGAAATGGAAAAGGAAGGAAAAATTTCAAAAATAGGGCCTGAAAATCCATACAATACTCCAATCTTTGCAATAAAGAAAAAGGATAGCACTAAATGGAGGAAATTAGTAGATTTCAGAGAGCTTAATAAAAGAACACAAGACTTTTGGGAAGTTCAATTAGGAATACCACATCCAGCGGGCCTAAAAAAGAATAAATCAGTAACAGTACTAGATGTGGGAGATGCATATTTTTCAGTTCCTTTAGATGAAAACTTTAGAAAGTATACTGCATTCACCATACCTAGTACAAACAATGAGACACCAGGAATTAGGTATCAGTATAATGTGCTTCCACAGGGATGGAAAGGATCACCAGCAATATTCCAGAGTAGCATGACAAAAATCTTAGAGCCTTTT…
Perez-Parra, S_2017	29084239	2012	A	Spain	Europe	1	103N	MF628233	ACAGAAATGGAAAAGGAAGGAAAAATTTCAAAAATAGGGCCTGAAAATCCATACAATACTCCAGTCTTTGCAATAAAGAAAAAGGATAGCACTAAATGGAGGAAATTAGTAGATTTCAGAGAGCTTAATAAAAGAACACAAGACTTTTGGGAAGTTCAATTAGGAATACCACATCCAGCGGGCCTAAAAAAGAATAAATCAGTAACAGTACTAGATGTGGGAGATGCATATTTTTCAGTTCCTTTAGATGAAAACTTTAGAAAATATACTGCATTCACCATACCTAGTACAAACAATGAGACACCAGGAATTAGGTATCAGTATAATGTGCTTCCACAGGGATGGAAAGGATCACCAGCAATATTCCAGAGTAGCATGACAAAAATCTTAGAGCCTTTT…
Perez-Parra, S_2017	29084239	2012	A	Spain	Europe	1	103N	MF628234	ACAGAAATGGAAAAGGAAGGAAAAATTTCAAAAATAGGGCCTGAAAATCCATACAATACTCCAATCTTTGCAATAAAGAAAAAGGATAGCACTAAATGGAGAAAATTAGTAGATTTTAGAGAGCTTAATAAAAGAACACAAGACTTTTGGGAAGTTCAATTAGGAATACCACATCCAGCGGGCCTAAAAAAGAATAAATCAGTAACAGTACTAGATGTGGGAGATGCATATTTTTCAGTTCCTTTAGATRAAGACTTTAGAAAATATACTGCATTCACCATACCTAGTACAAACAATGAGACACCAGGAATYAGGTATCAGTAYAATGTGCTTCCACAGGGATGGAAAGGATCACCAGCAATATTCCAGAGTAGCATGACAAAAATCTTAGAGCCTTTT…
Perez-Parra, S_2017	29084239	2012	F	Spain	Europe	1	106I	MF628244	ACAGATATGGAAAAAGAAGGAAAAATTTCAAGAATTGGGCCTGAAAATCCATACAATACTCCAGTATTTGCCATAAAGAAAAAAGACAGTACTAAATGGAGGAAATTAGTAGATTTTAGAGAACTTAATAAGAGAACTCAAGATTTTTGGGAGGTTCAATTAGGAATACCACACCCTGCAGGTTTAAAAAAGAAAAAGTCAATAACAGTACTGGATGTGGGGGATGCATATTTCTCAGTTCCCTTAGATAAGGAGTTCAGGAAGTACACTGCATTCACCATACCTAGTCTTAATAATGAGACACCAGGAAYTAGGTACCAGTACAATGTGCTTCCACAAGGATGGAAAGGATCCCCAGCAATATTCCAATGTAGCATGACAAAAATTTTAGATCCCTTT…
Perez-Parra, S_2017	29084239	2012	F	Spain	Europe	1	106I	MF628247	GCAGATATGGARAARGAAGGAAAAATYTCAAAAATTGGGCCTGAGAATCCATAYAAYACTCCARTATTTGCCATAAAGAAAAAAGACAGTACTAARTGGAGRAAATTAGTAGATTTYAGAGAACTTAATAAAAGAACTCAGGATTTTTGGGAAGTTCAATTAGGAATACCACATCCTGCRGGGTTAAAGAAAAAGAAGTCARTAACAGTATTGGATGTGGGGGATGCATATTTTTCAGTTCCMTTAGAYARGGAGTTCAGAAAGTACACTGCATTCACCATACCTAGTCTCAAYAATGAGACACCAGGAATCAGATACCAGTACAATGTGCTTCCACAAGGRTGGAAAGGATCACCAGCAATATTCCAATATAGYATGACAAAAATCTTAGAGCCCTTT…
Verhofstede, C_2017	29187159	2012	B	Belgium	Europe	1	106I	MF754742	ATGGAAAAGGAAGGAAAAATTACAAAGATTGGGCCTGAAAATCCATACAATACTCCAGTATTTGCTATAAAGAAAAAGGACAGTACTAAATGGAGAAAATTAGTAGATTTCAGAGAGCTTAATAAAAGAACTCAAGACTTTTGGGAAGTTCAATTAGGGATACCACATCCTGCAGGGTTAAAAAAGAAAAAATCAATAACAGTATTGGATGTGGGKGATGCATATTTTTCAGTTCCCTTAGATGAAGACTTTAGAAAGTATACTGCATTTACCATACCTAGCATAAACAATGAGACACCAGGAATTAGATATCAGTATAATGTGCTTCCACAGGGATGGAAAGGATCACCAGCAATATTCCAAAGTAGCATGACAAAAATCTTAGAGCCTTTTAGAAAG…
Verhofstede, C_2017	29187159	2013	CRF02_AG	Belgium	Europe	1	108I	MF754385	ATGGAAAGGGAAGGAAAAATTTCAAAAATTGGACCTGAAAATCCATACAACACTCCAATATTTGCCATAAAGAAAAAAGATAGCACCAAATGGAGAAAATTAGTAGATTTCAGRGAACTCAATAAGAGAACTCAAGACTTCTGGGAGATCCAATTAGGAATACCTCATCCCGCGGGATTAAAAAAGAAAAAATCAGTAACAATACTAGATGTGGGAGAYGCATATTTTTCAGTTCCCTTAGATCCAGACTTTAGAAAGTATACTGCATTCACTATACCTAGTGTAAATAATGAGACACCAGGGATTAGATATCAGTACAATGTGCTCCCACAGGGATGGAAAGGATCACCAGCAATATTTCAGGCAAGCATGACAAAAATCTTAGAACCCTTTAGAAAA…
Verhofstede, C_2017	29187159	2013	C	Belgium	Europe	3	98G, 103N, 108I	MF754509	MTGGAGAAGGAYGGAAAAATTTCAAAAATYGGGCCTGAAAAYCCATATAACACTCCARTATTTGCCATAAAAAAGAAGRACAGTACTARGTGGAGAAAATTAGTAGATTTCAGGGAACTCAATAAAAGAACTCAAGACTTTTGGGAAGTTCAATTGGGGATACCACACCCAGGAGGGTTAAAAAAGAACAAATCAGTGACAATACTGGATGTGGGGGATGCATATTTCTCAATTCCTTTAGATGAAAGCTTCAGGAAATATACTGCATTCACCATACCCAGTATAAATAATGAAACACCAGGAATTAGATATCAATATAATGTGCTTCCACAGGGATGGAAAGGATCACCATCAATATTCCAGAGTAGCATGACAAAAATCTTAGAGCCCTTTAGGACA…
Verhofstede, C_2017	29187159	2013	CRF02_AG	Belgium	Europe	2	103N, 225H	MF754559	ATGGAAAAGGAAGGAAAAATTTCAAAAATTGGGCCTGAAAATCCATACAATACTCCAGTATTTGCTATAAAGAAAAAAGATAGTACTAAATGGAGAAAGTTAGTAGATTTCAGAGAACTCAATAAAAGAACTCAAGACTTCTGGGAGATTCAATTAGGAATACCTCATCCCGCGGGGTTAAAAAAGAACAAATCAGTAACAGTACTAGATGTGGGGGATGCATATTTTTCAGTGCCCCTAGACAAAGAATTTAGAAAATATACTGCATTCACTATACCTAGTGTAAATAATGAGACACCAGGGATCAGATATCAGTACAATGTGCTTCCGCAGGGATGGAAAGGGTCACCAGCAATATTTCAGGCAAGTATGACAAAAATCTTAGATCCCTTTAGAGCA…
Verhofstede, C_2017	29187159	2013	F	Belgium	Europe	1	98G	MF754568	ATGGAAAAAGAAGGAAAAATTTCAAGAATTGGGCCTGAAAATCCATACAATACTCCAGTATTTGCCATAAAGAAAAAAGACAGTACTAAATGGAGAAAATTAGTAGATTTTAGAGAACTTAATAAAAGAACTCAAGATTTTTGGGAGGTTCAATTAGGAATACCACACCCTGGAGGGTTAAAAAAGAAAAAGTCAGTAACAGTACTGGATGTGGGGGATGCATATTTCTCAGTTCCCTTAGATAAGGAGTTCAGGAAGTACACTGCATTCACCATACCTAGTCTTAATAATGAGACACCAGGAATTAGGTACCAGTACAATGTGCTTCCACAAGGATGGAAAGGATCCCCAGCAATATTCCAATGTAGCATGACAAAAATTTTAGATCCCTTTAGAGCA…
Verhofstede, C_2017	29187159	2013	CRF25_cpx	Belgium	Europe	1	188L	MF754635	ATGGAAAAGGAAGGAAAAATTTCAAAGATAGGGCCTGAAAATCCATATAATACTCCAATATTTGCYATAAAGAAAAAGGACAGTACTAAATGGAGAAAATTAGTAGATTTCAGAGAGCTAAATAAAAGAACTCAAGATTTCTGGGAGGTCCAATTAGGAATACCTCACCCCGCAGGGTTAAAGAAGAAAAAATCAGTAACAGTACTAGATGTGGGGGATGCATATTTTTCAGTTCCCCTAGATGAAGACTTTAGAAAGTATACTGCATTCACTATACCTAGTACAAATAATGAGRCACCAGGGGTTAGATATCAGTACAATGTGCTTCCACAGGGATGGAAGGGATCCCCAGCAATATTTCAGAGTAGCATGACAAGAATTTTAGAGCCCTTTAGAGCA…
Verhofstede, C_2017	29187159	2013	B	Belgium	Europe	1	103N	MF754666	ATGGAAAAGGAAGGGAAAATTTCAAAAATTGGGCCTGAAAATCCATACAATACTCCAGTATTTGCCATAAAGAAAAAAGACAGTACTAAATGGAGAAAATTAGTAGATTTCAGAGAACTTAATAAGAGAACTCAAGATTTCTGGGAAGTTCAATTAGGAATACCACATCCTGCAGGKTTAAAAAAGAAVARATCAGTAACAGTACTGGATGTGGGTGATGCATATTTTTCAGTTCCCTTAGATAAAGACTTCAGAAAGTATACAGCATTTACCATACCTAGTGTAAACAATGAGACACCAGGGATTAGATATCAGTACAATGTGCTTCCACAGGGATGGAAAGGATCACCAGCAATATTCCAATGTAGTATGACAAAAATCTTAGAGCCTTTTAGGAAA…
Verhofstede, C_2017	29187159	2013	B	Belgium	Europe	1	106I	MF754669	ATGGAAAAGGAAGGGAAAATTTCAAAAATTGGGCCTGAAAATCCATATAATACTCCAGTATTTGCCATAAAGAAAAAGGACAGTACTAAATGGAGRAAATTAGTAGAYTTYAGAGAACTKAATAAAAGAACTCAAGACTTCTGGGAAGTTCAATTAGGAATACCACATCCTGCAGGGCTAAAAAAGAAAAAATCAATAACAGTACTGGATGTGGGTGATGCATATTTTTCAGTTCCCTTAGATGAGGACTTCAGGAAGTATACTGCATTTACCATACCTAGTTTAAACAATGAGACACCAGGGATTAGATATCAATACAATGTACTTCCACAGGGATGGAAAGGATCACCAGCAATATTTCAATGTAGCATGACAAAAATCTTGGAGCCTTTTAGAAAA…
Verhofstede, C_2017	29187159	2013	B	Belgium	Europe	1	103N	MF754789	ATGGAAAAGGAAGGRAAAATTACRAAAATTGGGCCTGAAAACCCATACAATACTCCAGTGTTTGCMATAAAAAAGAAAGACAGTACTAAATGGAGAAAATTAGTAGATTTCAGAGAACTTAATAAGAGAACTCAAGAYTTCTGGGAAGTTCAATTAGGRATACCACATCCCGCAGGGTTAARAMAGAACAAATCAGTAACAGTACTGGATGTAGGTGATGCATATTTCTCAGTTCCCTTAGATGAAGATTTTAGRAAGTATACTGCATTTACCATACCCAGTASAAACAATGAAACWCCAGGGATTAGATATCAGTACAATGTGCTGCCACAGGGATGGAAAGGATCACCAGCAATATTCCAAAGTAGCATGACAARAATCTTAGARCCTTTTAGAAAA…
Verhofstede, C_2017	29187159	2013	B	Belgium	Europe	1	106I	MF754854	ATGGAAAAGGAAGGAAAAATTTCAAAAATTGGGCCTGAAAATCCCTACAATACTCCAGTATTTGCCATAAAGAAAAAAGACAGTACTAAATGGAGAAAATTAGTAGATTTTAGAGAACTTAATAAAAGAACTCAAGACTTCTGGGAAGTTCAATTAGGAATACCACATCCTGCAGGGTTAAAAAAGAAAAAATCAATAACAGTACTGGATGTGGGTGATGCATATTTTTCAGTTCCCTTAGATRAAAACTTCAGGAAGTACACTGCATTCACCATACCTAGTATAAACAATGAGACACCAGGGATAAGATATCAGTACAATGTGCTTCCACAGGGATGGAAAGGATCACCAGCAATATTCCAATGTAGCATGACAAAAATCTTAGAGCCTTTTAGAAAA…
Verhofstede, C_2017	29187159	2014	CRF01_AE	Belgium	Europe	1	106I	MF754381	ATGGAAGAGGAAGGAAAAATTTCAAAAATTGGGCCTGAAAATCCATACAATACTCCAATATTTGCTATAAAGAAAAAGGACGGCAACAAATGGAGGAAATTAGTAGATTTCAGAGAGCTCAATAAAAGAACTCAGGACTTTTGGGAAGTTCAATTGGGAATACCGCATCCAGCAGGTTTAAAACAGAAAAAATCAATAACAGTACTAGATGTAGGAGATGCATATTTTTCAGTTCCTTTAGATGAAAGCTTTAGAAAGTACACTGCATTCACCATACCTAGTACAAACAATGCGACACCAGGAATCAGATATCAGTACAATGTGCTGCCACAGGGATGGAAAGGATCACCGGCAATATTCCAGAGTAGCATGACAAAAATCTTAGAGCCCTTTAGACAG…
Verhofstede, C_2017	29187159	2014	CRF02_AG	Belgium	Europe	1	98G	MF754386	ATGGAAAAGGAAGGAAAAATTTCAAAAATTGGGCCTGAAAATCCATATAATACTCCAGTATTTGCTATAAAGAAAAAGGACAGTACTAAATGGAGAAAATTAGTAGATTTCAGRGAGCTCAATAAAAGAACTCAAGACTTCTGGGAGGTACAATTAGGAATACCTCACCCCGSGGGGTTAAAAAAGAAAAAATCAGTAACAGTACTAGATGTGGGGGATGCATATTTTTCAGTTCCCTTAGATAAAGACTTTAGAAAGTATACTGCATTTACCATACCTAGTATWAACAATGAGACACCAGGRATTAGGTATCAGTACAATGTGCTTCCACAAGGATGGAAAGGATCACCRGCAATATTTCAGAGTAGCATGACAAAAATYTTAGAGCCCTTTAGARCA…
Verhofstede, C_2017	29187159	2014	C	Belgium	Europe	1	181C	MF754439	ATGGAAAAGGAAGGAAAAATTACAAAAATTGGGCCTGAAAACCCATATAACACTCCYATATTTGCTATAAGAAAGAAAGACAGTACTAAGTGGAGGAAATTAGTAGATTTCAGGGAGCTCAATAAAAGAACTCAAGACTTTTGGGAAATTCAATTAGGAATACCACACCCAGCAGGACTAAAAAAGAAAAAATCAGTGACAGTACTGGATGTGGGGGATGCATATTTTTCAGTTCCTTTAGATGAAARCTTCAGGAAATATACTGCATTCACCATACCTAGTAGAAACAATGAAACACCAGGGATTAGATATCAATATAATGTGCTTCCACAGGGATGGAAAGGATCACCAGCAATATTCCAGCATAGCATGATAAGAATCTTAGAGCCCTTTAGGATA…
Verhofstede, C_2017	29187159	2014	F	Belgium	Europe	1	98G	MF754440	ATGGAAAAAGAAGGAAAAATTTCAAGAATTGGGCCTGAAAATCCATACAATACTCCAGTATTTGCCATAAAGAAAAAAGATAGTACTAAATGGAGGAAATTAGTAGATTTTAGAGAACTTAATAAAAGAACTCAAGATTTTTGGGAGGTTCAATTAGGAATACCACACCCTGSAGGGTTAAAAAAGAAAAAGTCAGTAACAGTACTGGATGTGGGGGATGCATATTTCTCAGTTCCCTTAGATAAGGAGTTCAGGAAGTACACTGCATTCACCATACCTAGTCTTAATAATGAGACACCAGGAATTAGGTACCAGTACAATGTGCTTCCGCAAGGATGGAAAGGATCCCCAGCAATATTCCARTGTAGCATGACAAAAATTTTAGATCCCTTTAGAGCA…
Verhofstede, C_2017	29187159	2014	B	Belgium	Europe	1	106I	MF754444	ATGGAGAAAGAAGGRAAAATTTCAAAAATTGGGCCTGAAAAYCCATACAATACTCCAGTATTTGCCATAAAGAAAAAAGATAGTACTAAATGGAGAAAACTAGTAGATTTCAGGGAACTTAATAAGAGAACTCAAGACTTCTGGGAAGTTCAATTAGGRATACCACATCCTGCAGGGTTAAAAAAGAAAAAATCAATAACAGTACTGGATGTGGGTGATGCATATTTTTCAGTYCCCTTAGATGAAGACTTCAGGAAGTATACTGCATTTACTATACCTAGCATAAACAACGAGACACCAGGGATTAGATATCAGTACAATGTGCTTCCACAGGGATGGAAAGGATCACCAGCAATMTTTCAGAGCAGCATGACAAGAATCTTAGAKCCTTTTAGAAAA…
Verhofstede, C_2017	29187159	2014	F	Belgium	Europe	1	98G	MF754446	ATGGAAAAAGAAGGAAAAATTTCAAAAATTGGGCCTGAAAATCCATACAATACCCCAGTATTTGCCATAAAGAAAAAAGACAGTACTAAATGGAGGAAATTAGTAGATTTTAGAGAACTTAATAAAAGAACCCAAGATTTTTGGGAGGTTCAAYTAGGAATACCACACCCTGGAGGGTTAAAAAAGAAAAAGTCAGTAACAGTACTGGATGTGGGGGATGCATATTTCTCAGTTCCCTTAGATAAGGAGTTCAGGAAGTACACTGCATTCACCATACCTAGTCTTAACAATGAGACACCAGGAATTAGGTACCAGTACAATGTGCTTCCACAAGGATGGAAAGGATCCCCAGCAATATTCCAATGTAGCATGACAAAAATTTTAGATCCCTTTAGGGCA…
Verhofstede, C_2017	29187159	2014	CRF02_AG	Belgium	Europe	1	106I	MF754461	ATGGAAAAGGAAGGGAAAATTTCAARAATAGGGCCTGAAAATCCATACAATACTCCAGTATTTGCCATAAAGAAAAAAGATAGCACTAAATGGAGAAAATTAGTAGATTTCAGRGARCTCAATAAAAGAACTCAAGACTTCTGGGAGGTCCAATTAGGAATACCTCATCCCGCAGGATTAAAAAAGAAAAAATCARTAACAGTACTAGATGTGGGAGATGCATATTTTTCAGTTCCCTTAGATAAAGACTTTAGAAAGTATACTGCATTCACTATACCTAGTRTAAATAATGAGACACCAGGGATTAGATATCAGTACAATGTGCTCCCACAGGGRTGGAAAGGATCACCAGCAATATTTCARGCAAGCATGACAAAAATCTTAGAGCCYTTTAGAACA…
Verhofstede, C_2017	29187159	2014	B	Belgium	Europe	2	106I, 190A	MF754487	TTGGAAAAGGAAGGGAAAATTTCAAAAATTGGGCCTGAAAATCCATACAATACTCCAATATTTGCCATAAAGAAAAAGAACAGCACTAGCTGGAGAAAATTAATGGATTTCAGAGAACTTAATAAAAAAACTCAAGACTTCTGGGAAGTTCAATTAGGAATACCACATCCCGCAGGATTAAAACAGAAAAAATCAATAACAGTACTGGATGTGGGTGATGCATATTTTTCAGTCCCTTTAGATGAAGACTTCAGGAAGTATACTGCATTCACCATACCTAGTACAAACAATGAGATACCAGGGATTAGATATCAGTACAATGTGCTGCCACAGGGATGGAAAGGATCACCAGCAATATTCCAAAGTAGCATGACAAAAATCTTAGAACCTTTTAGAAAA…
Verhofstede, C_2017	29187159	2014	A	Belgium	Europe	1	106I	MF754524	ATGGAAGAAGAAGGAAAAATTTCAAAAATWGGGCCTGARAATCCATACAATACTCCAATATTTGCTATAAAGAAAAAAGACAGTACTAARTGGAGRAAAYTAGTAGACTTTAGAGAGCTCAATAAAAGAACTCAGGATTTTTGGGAAGTTCAATTAGGRATACCGCATCCAGCGGGKYTRAAAAAGAAAAAATCAATAACAGTACTAGATGTGGGGGATGCATATTTTTCAGTCCCTTTATATGAAGRCTTTAGAAAGTATACTGCATTCACCATACCTAGTACAAACAATGAAACACCAGGAGTCAGATATCAGTACAATGTGCTTCCACAGGGATGGAAAGGATCACCAGCAATATTTCAGGCAAGCATGACAAAAATCTTAGAGCCTTTYAGATCA…
Verhofstede, C_2017	29187159	2014	D	Belgium	Europe	1	190S	MF754586	ATGGAAAAGGAAGGAAAAATTTCAAAAATTGGGCCTGAAAATCCATACAATACTCCAATATTTGCTATAAAGAAAAAAGACAGTACCAAGTGGAGAAAATTAGTAGATTTCAGAGAACTTAACAAAAGAACTCAGGATTTCTGGGAAGTCCAATTAGGAATACCACATCCTGCAGGACTAAAAAAGAAAAAATCAGTAACAGTATTGGATGTGGGTGATGCATATTTTTCAGTTCCATTAGATGAAGATTTTAGAAAATACACTGCATTTACCATACCTAGTATAAATAATGAGACACCAGGAATTAGATATCAGTACAATGTGCTCCCACAGGGATGGAAAGGATCACCAGCAATATTCCAGAGTAGCATGACAAAAATCTTAGAGCCCTTTAGAAAA…
Verhofstede, C_2017	29187159	2014	CRF02_AG	Belgium	Europe	5	103N, 108I, 221Y, 225H, 234I	MF754588	ATGGAAAAGGAAGGAAAAATTTCAAAAATTGGGCCTGAAAATCCATACAATACTCCAGTGTTTGCCATAAAGAAAAAAGATAGTACTAAATGGAGAAAATTARTAGATTTCAGAGAACTTAATAAGAGAACTCAAGACTTCTGGGAGGTCCAATTAGGAATACCTCATCCCGCGGGACTAAAAAAGAATAAATCAGTAACARTACTAGATGTGGGGGATGCATATTTTTCAGTTCCCTTAGATAAAGAATTTAGAAAGTACACTGCATTCACTATACCTAGTGTAAATAATGAGACACCAGGRATTAGATATCAGTATAATGTGCTTCCCCAGGGATGGAAAGGATCACCAGCAATATTTCAGGCAAGCATGACAAAAATCTTAGAGCCTTTTCGGACA…
Verhofstede, C_2017	29187159	2014	B	Belgium	Europe	1	103N	MF754645	ATGGAAAAGGAAGGAAAAATTTCAAAAATTGGGCCTGAAAATCCATACAACACTCCAGTATTTGCCATAAAGAAAAAAGATGGTACTAAATGGAGAAAATTAGTAGATTTCAGAGAACTTAATAAGAGAACTCAAGACTTCTGGGAAGTTCAATTAGGAATACCACACCCTGCAGGGCTAAAAAAGAACAAATCAGTAACAGTACTGGATGTAGGTGATGCATATTTTTCAGTACCCTTAGATGAGGACTTCAGGAAGTATACTGCATTTACCATACCCAGTACAAACAATGAGACACCAGGAATTAGATATCAGTACAATGTGCTCCCACAGGGATGGAAGGGATCACCATCAATATTCCAAAGTAGCATGACAAAAATCTTAGAGCCTTTTAGAAAG…
Verhofstede, C_2017	29187159	2014	F	Belgium	Europe	1	106I	MF754647	ATGGAAAAAGAGGGAAAAATCTCAAGAATTGGGCCTGAAAATCCATATAATACTCCAGTATTTGCCATAAAGAAAAAAGATAGTACTAAATGGAGAAAATTAGTAGATTTCAGAGAACTTAATAAAAGAACTCAAGATTTTTGGGAGGTTCAATTAGGAATACCGCATCCTGCAGGGTTAAAAAAGAAAAAGTCAATAACAGTACTAGATGTAGGGGATGCATATTTTTCAGTTCCCTTAGATAAGGATTTTAGGAAGTACACTGCATTTACCATACCAAGTGTTAACAATGAGACACCAGGAATTAGATACCAGTACAATGTGCTTCCACAAGGATGGAAAGGATCACCAGCAATATTCCAATGCAGCATGACAAAAATCTTAGATCYCTTTAGAACA…
Verhofstede, C_2017	29187159	2014	CRF02_AG	Belgium	Europe	1	106I	MF754664	ATGGAAAAGGAAGGGAAAATTTCAAAAATAGGGCCTGAAAATCCATACAATACTCCAGTATTTGCCATAAAGAAAAAAGATAGCACTAAATGGAGAAAATTAGTAGATTTCAGGGAGCTCAATAAAAGAACTCAAGACTTCTGGGAGGTCCAATTAGGAATACCTCATCCCGCAGGATTAAAAAAGAAAAAATCAATAACAGTACTAGATGTGGGAGATGCATATTTTTCAGTTCCTTTAGATAAAGACTTTAGAAAGTATACTGCATTCACTATACCTAGTMTAAATAATGAGACACCAGGGATTAGATATCAGTACAATGTGCTCCCACAGGGGTGGAAAGGATCACCAGCAATATTTCAAGCAAGCATGACAAAAATCTTAGAGCCTTTTAGAACA…
Verhofstede, C_2017	29187159	2014	A + G	Belgium	Europe	1	138K	MF754677	ATGGAAAAAGAAGGAAAGATTTCAAGAATTGGGCCTGAAAATCCMTATAACACCCCAATATTTGCCATAAAGAAAAAAGACGGTRCTAAATGGAGAAARTTAGTAGATTTTAGAGAGCTYAATAAAAGAACTCAAGACTTCTGGGAARTYCAATTAGGRATACCTCATCCAGCAGGATTAAAAAAGAAAAGATCAGTAACAGTACTAGATGTGGGGGACGCGTATTTCTCAGTYCCTTTAGATGAAARCTTTAGAAAGTATACGGCGTTCACCATACCTAGTACAAACAATRAGACACCAGGGGTGAGGTATCAGTATAATGTGCTTCCTCAGGGATGGAAAGGGTCACCGGCAATATTCCAGARTAGCATGACAAAAATCTTAGCRCCYTTTAGAGCA…
Verhofstede, C_2017	29187159	2014	CRF02_AG	Belgium	Europe	1	106I	MF754681	ATGGAAAAGGAAGGAAAAATTTCAAAAATTGGGCCTGAAAAYCCATATAATACTCCAATATTTGCCATAAAGAAAAAAGATAGTACTAAATGGAGAAAACTAGTAGACTTCAGAGAACTCAATAAGAGAACTCAAGACTTCTGGGAAGTTCAATTAGGAATACCTCATCCCGCGGGATTAAAAAAGAAAAAATCAATAACAGTACTAGATGTGGGGGATGCATATTTCTCAGTGCCCTTAGATAAGRATTTTAGAAAGTATACTGCATTCACTATACCTAGTATAAACAATGAGACACCAGGGATTAGGTATCAGTACAATGTGCTCCCACAGGGATGGAAAGGATCACCAGCAATATTTCAGGCAAGCATGACAAAAATCTTAGAGCCCTTTCGAGCA…
Verhofstede, C_2017	29187159	2014	B	Belgium	Europe	1	138K	MF754705	ATGGAAAAGGAAGGAAAAATTTCAAAAATTGGGCCTGAAAATCCATACAATACTCCAGTATTTGCCATAAAGAAAAAAGATGGTACTAAATGGAGAAAATTAGTAGATTTCAGGGAACTTAATAAGAGAACTCAAGATTTCTGGGAAGTTCAGCTAGGAATACCACATCCTGCAGGGTTAAAAAAGAAAAAATCAGTAACAGTATTGGATGTGGGTGATGCATATTTTTCAGTTCCCTTAGATRRAGAATTCAGGAAATATACTGCATTTACCATACCTARTGTAAACAATAAGACACCAGGAATTAGATACCAGTACAATGTACTCCCACAGGGATGGAAAGGATCACCAGCAATATTCCAATGTAGCATGACAAAAATCTTAGAGCCTTTTAGAAAA…
Verhofstede, C_2017	29187159	2014	F	Belgium	Europe	1	98G	MF754713	ATGGAAAAAGAAGGAAAAATTTCAAGAATTGGGCCTGAAAATCCATACAATACTCCAGTATTTGCCATAAAGAAAAAAGACAGTACTAAATGGAGGAAATTAGTAGATTTTAGAGAACTTAATAAAAGAACTCAAGATTTTTGGGAGGTTCAATTAGGAATACCACACCCTGGAGGGTTAAAACAGAAAAAGTCAGTAACAGTACTGGATGTGGGGGATGCATATTTCTCAGTTCCCTTAGATAAGGAGTTCAGGAAGTACACTGCATTCACCATACCTAGTCTTAATAATGAGACACCAGGAATTAGGTACCAGTACAATGTACTTCCACAAGGATGGAAAGGATCCCCAGCAATATTCCAATGTAGCATGACAAAAATTTTAGATCCCTTTAGAGCA…
Verhofstede, C_2017	29187159	2014	CRF06_cpx	Belgium	Europe	1	181C	MF754723	ATGGAAAARGAAGGAAAAATTTCAAAAATTGGGCCTGAAAATCCATAYAATACTCCAATATTTGCTATAAAGAAAAAAGACAGTACTAAATGGAGAAAATTAGTAGATTTCAGAGAACTYAATAARAGAACTCAAGACTTTTGGGAAGTTCAATTRGGAATACCACATCCTGCTGGGTTAAAAAAGAAAAAGTCAGTAACAGTATTRGATGTGGGGGATGCATATTTTTCAGTTCCCYTACATGAAGAYTTTAGAAARTATACTGCATTCACTATACCTAGTAYAAATAATGAGACACCAGGGATTAGATATCAGTACAATGTACTCCCACAAGGATGGAAAGGRTCACCAGCAATATTTCAGWGTAGCATGACAAAGATCTTAGAGCCCTTTAGAAAA…
Verhofstede, C_2017	29187159	2014	B	Belgium	Europe	1	138K	MF754803	ATGGAAAAGGAAGGAAAAATTTCAAAAATTGGGCCTGAAAATCCATACAATACTCCAGTATTTGCCATAAAGAAAAAAGATGGTACTAAATGGAGAAAATTAGTAGATTTCAGGGAACTTAATAARAGAACTCAAGATTTCTGGGAAGTTCAGYTAGGAATACCACATCCTGCAGGGTTAAAAAAGAAAAAATCAGTAACAGTATTGGATGTGGGTGATGCATATTTTTCAGTTCCCTTAGATGAAGAATTCAGGAAATATACTGCATTTACCATACCTAGTGTAAACAATAAGACACCAGGAATTAGATACCAGTACAATGTACTCCCACAGGGATGGAAAGGATCACCAGCAATATTCCAATGTAGCATGACAAAAATCTTAGAGCCTTTTAGAAAA…
Verhofstede, C_2017	29187159	2014	B	Belgium	Europe	1	103N	MF754858	ATGGAAAAGGAAGGGAAAATTTCAAAAATTGGGCCTGAAAATCCATACAATACTCCAGTATTTGCCATAAAGAAAAAGGACAGTACTAAATGGAGAAAATTAGTAGATTTCAGAGAACTCAATAAGAGAACTCAAGACTTCTGGGAAGTTCAATTAGGAATACCACATCCCTCAGGGTTAAAAAAGAACAAATCTGTAACAGTACTGGATGTGGGTGATGCATATTTTTCAGTTCCTTTAGATAAAGAATTCAGAAAGTATACTGCATTCACCATACCTAGTRTAAACAATGAGACACCAGGGAYTAGATATCAGTACAATGTGCTGCCACAAGGATGGAAGGGATCACCAGCAATATTCCAAAGTAGCATGACAAAAATCTTAGAACCTTTTAGGAAA…
Verhofstede, C_2017	29187159	2014	B	Belgium	Europe	1	106I	MF754872	ATGGAAAAGGAAGGAAAAATTTCTAGAGTTGGGCCTGAAAATCCATACAATACTCCAGTATTTGCCATAAAGAAAAAAGACAGTACTAAATGGAGAAAATTAGTAGATTTCAGAGAACTTAATAAAAGAACTCAAGACTTCTGGGAAGTACAGTTAGGAATACCACATCCGGCAGGGCTAAAAAAGAAAAAATCAATTACAGTATTAGATGTGGGTGATGCATACTTTTCAGTTCCCTTAGATGAAGAATTTAGGAAGTATACAGCATTTACCATACCTAGTACAAACAATGAGACACCAGGAATTAGATATCAGTACAATGTGCTTCCACAGGGATGGAAAGGATCACCAGCAATCTTCCAGTGTAGCATGATAAAAATCTTAGAGCCTTTCAGAAAA…
Verhofstede, C_2017	29187159	2014	A	Belgium	Europe	4	101E, 181C, 190A, 225H	MF754878	ATGGAAAAGGAAGGAMAAATTTCAAAAATTGGGCCTGAAAATCCATACAATACTCCAATATTTGCTATAAAGAAAAAGAACAGCAATAGGTGGAGAAAATTAGTAGATTTCAGAGAACTCAATAAAAGAACTCAGGACTTCTGGGAAGTTCAGTTAGGAATACCGCATCCAGCGGGTTTAGAAAAGARAAAATCAGTAACAGTACTGGATGTGGGGGATGCATACTTTTCAGTGCCTTTATGTGARGACTTTAGAAAGTATACTGCGTTCACCATACCTAGTACAAACAATGAGACACCAGGAATCAGGTATCAATACAATGTGCTGCCACAGGGATGGAAAGGATCGCCAGCAATATTYCAGAGTAGCATGACAAAGATCCTAGATCCCTTTAGAGCA…
Verhofstede, C_2017	29187159	2014	A	Belgium	Europe	1	188L	MF754892	ATGGAAGAGGAAGGAAAAATTTCAAAAATTGGGCCTGAAAATCCATACAATACTCCAATATTTGCTATAAAGAAAAAAGACAGTACTAAATGGAGAAAATTAGTAGATTTCAGAGAGCTCAATAAAAGAACTCAGGACTTCTGGGARGTTCAATTAGGAATACCGCATCCAGCGGGTTTGAAAAAGAAAAAATCAGTAACAGTACTGGATGTGGGGGATGCATATTTTTCAGTTCCYTTRGATGAAARCTTTAGAAAGTATACTGCATTCACCATACCTAGTGTAAACAATGAAGCACCAGGAGTCAGATATCAGTACAATGTGCTGCCACAAGGGTGGAAAGGATCACCAGCAATATTYCAGCATAGYATGACAAAAATCTTAGAGCCCTTTAGATCA…
Verhofstede, C_2017	29187159	2014	C	Belgium	Europe	1	98G	MF754915	ATGGAAAAAGAAGGGAAAATTACAAAAATTGGGCCTGAAAATCCGTAYAATACTCCAGTGTTTGCCATAAAAAAGAAGGACAGTACTAAGTGGAGAAAATTAGTAGATTTCAGGGAACTYAATAAAAGAACTCAAGATTTTTGGGAAGTTCAATTAGGAATACCACACCCAGGAGGGTTAAAAAAGAAAAAATCAGTGACAGTACTGGATGTGGGGGATGCATATTTTTCAGTTCCTTTAGATGAAAACTTCAGGAAATATACTGCATTCACCATACCTAGTATAAAYAATGAAACACCAGGGATTAGGTATCAATATAATGTGCTTCCACAGGGATGGAAAGGATCACCAGCAATATTCCAGAGTAGCATGACAAAAATYTTAGAACCCTTTAGGACG…
Temereanca, A_2017	29213206	2012	F	Romania	Europe	1	106I	KP231383	CCAATTAGTCCTATTGAAACTGTACCAGTAAAATTAAAGCCAGGAATGGATGGCCCAAAGGTTAAACAATGGCCATTGACAGAAGAAAAAATAAAAGCATTAACAGAAATATGTGCAGATATGGAAAAGGAAGGAAAAATTTCAAAAATTGGGCCTGACAATCCATACAATACTCCAGTGTTTGCCATAAAGAAAAAAGATGGTACTAAATGGAGAAAATTAGTAGATTTCAGAGAACTTAATAAAAGAACTCAAGATTTTTGGGAAATTCAATTAGGAATACCACATCCTGCAGGGTTAAAAAAGAAAAGGTCAATAACAGTACTGGATGTGGGGGATGCATATTTTTCAGTACCATTAGATAAGGAGTTCAGGAAGTACACTGCATTTACCATACCT…
Temereanca, A_2017	29213206	2013	F	Romania	Europe	1	106I	KP231398	CCAATTAGTCCTATTGAAACTGTACCAGTAAAATTAAAGCCAGGAATGGATGGCCCAAAAGTTAAACAATGGCCATTGACGGAAGAGAAAATAAAAGCATTAACAGAAATATGTGCAGATATGGAAAAAGAAGGAAAAATTTCAAAAATTGGGCCTGAAAATCCATACAATACTCCAATATTTGCCATAAAGAAAAAAGATGGTACTAAATGGAGAAAATTAGTAGATTTCAGAGAACTTAATAAAAGAACTCAAGATTTTTGGGAAGTTCAATTAGGAATACCACATCCTGCAGGGTTAAAAAAGAAAAGGTCAATAACAGTACTGGATGTGGGGGATGCATATTTTTCAGTACCATTAGATAAGGAGTTCAGGAAGTACACTGCATTTACCATACCT…
Jagdagsuren, D_2017	29244859	2010	CRF01_AE	Mongolia	Asia	1	106I	LC311891	CCAATTAGTCCTATTGACACTGTACCAGTAACATTAAAGCCAGGAATGGATGGACCAAAGGTTAAGCAATGGCCATTGACCGAAGAAAAAATAAAAGCCTTAACAGAAATTTGTAAAGAGATGGAACAGGAAGGAAAAATCTCAAAAATTGGGCCTGAAAATCCATACAATACTCCAGTATTTGCTATAAAGAAAAAGGACAGTACCAAATGGAGGAAATTAGTGGACTTCAGGGAGCTCAATAAAAGAACTCAGGACTTTTGGGAAGTTCAATTAGGAATACCACACCCAGCAGGTTTAAAAAAGAAAAAATCAATAACAGTACTAGATGTGGGAGATGCATATTTTTCAGTTCCTTTAGATGAAAGCTTTAGAAAGTATACTGCATTTACCATACCT…
Jagdagsuren, D_2017	29244859	2011	CRF01_AE	Mongolia	Asia	1	106I	LC311903	CCAATTAGTCCTATTGACACTGTACCAGTAACATTAAAGCCAGGAATGGATGGACCAAAGGTTAAACAATGGCCATTGACCGAAGAAAAAATAAAAGCCTTAACAGAAATTTGTAAAGAGATGGAACAGGAAGGAAAAATCTCAAAAATTGGGCCTGAAAATCCATACAATACTCCAGTATTTGCTATAAAGAAAAAGGACAGTACCAAATGGAGGAAATTAGTGGACTTCAGGGAGCTCAATAAAAGAACTCAGGACTTTTGGGAAGTTCAATTAGGAATACCACATCCAGCAGGTTTAAAAAAGAAAAAATCAATAACAGTACTAGATGTGGGAGATGCATATTTTTCAGTTCCTTTAGATGAAAGCTTTAGAAAATATACTGCATTTACCATACCT…
Jagdagsuren, D_2017	29244859	2012	B	Mongolia	Asia	2	103N, 108I	LC311904	CCCATTAGTCCTATTGAAACTGTACCAGTAAAATTAAAGCCAGGAATGGATGGCCCAAAAGTTAAACAATGGCCATTGACAGAAGAAAAAATAAAGGCCTTAGTAGAAATTTGTACAGAAATGGAAAAGGAAGGAAAAATTTCAAAAATTGGGCCTGAAAATCCATATAATACTCCAGTATTTGCCATAAAGAGAAAAGACAGTACTAAATGGAGAAAATTAGTAGATTTCAGAGAACTTAATAAGAGAACTCAAGACTTCTGGGAAGTTCAATTAGGAATACCACATCCAGCAGGGTTGAAAAAGAATAAATCAGTAACAATACTGGATGTGGGTGATGCATATTTCTCAGTTCCATTAGATAAAGAATTCAGAAAGTATACTGCATTTACCATACCT…
Jagdagsuren, D_2017	29244859	2014	B	Mongolia	Asia	1	106I	LC311953	CCCATTAGTCCTATTGAAACTGTACCAGTAAAATTAAAGCCAGGAATGGATGGCCCAAAAGTTAAACAATGGCCACTGACAGAAGAAAAAATAAAAGCATTAGTAGAGATTTGTACAGAAATGGAAAAGGAAGGGAAAATTTCAAAAATTGGGCCTGAAAATCCATACAATACTCCAGTATTTGCTATAAAGAAAAAAGACAGTACTAAATGGAGAAAATTAGTAGACTTCAGAGAACTTAATAAAAGAACTCAAGATTTCTGGGAAGTTCAATTAGGAATACCACATCCCGCAGGGTTAAAAAAGAAGAAATCAATAACAGTACTGGATGTGGGTGATGCATATTTTTCAGTTCCCTTGGACAAAGAATTCAGGAAGTACACTGCATTTACCATACCT…
Jagdagsuren, D_2017	29244859	2014	B	Mongolia	Asia	1	108I	LC311958	CCCATTAGTCCTATTGAAACTGTACCAGTAAAATTAAAACCAGGAATGGATGGCCCAAAAGTTAAACAATGGCCACTGACAGAAGAAAAAATAAAAGCATTAATAGAGATTTGTACAGAAATGGAAAAGGAAGGGAAAATTTCAAAAATTGGGCCTGAAAATCCATACAATACGCCAGTATTTGCTATAAAGAAAAAAGACAGTACTAAATGGAGAAAATTAGTAGACTTCAGAGAACTTAATAAGAGAACTCAAGATTTCTGGGAAGTTCAATTAGGAATACCACATCCCGCAGGGTTAAAAAAGAAGAAATCAGTAACAATACTGGATGTGGGTGATGCATATTTTTCAGTTCCCTTGGATAAAGAATTCAGGAAGTACACTGCATTTACCATACCT…
Jagdagsuren, D_2017	29244859	2014	B	Mongolia	Asia	1	103N	LC311965	CCCATTAGTCCTATTGAAACTGTACCAGTAAAATTAAAGCCAGGAATGGATGGCCCAAAAGTTAAACAATGGCCACTGACAGAAGAAAAAATAAAAGCATTAGTAGAGATTTGTACAGAAATGGAAAAGGAAGGGAAAATTTCAAAAATTGGGCCTGAAAATCCATACAATACTCCAGTATTTGCTATAAAGAAAAAAGACAGTACTAAATGGAGAAAATTAGTAGACTTCAGAGAACTTAATAAGAGAACTCAAGATTTCTGGGAAGTTCAATTAGGAATACCACATCCTGCAGGGTTAAAAAAGAACAAGTCAGTAACAGTACTGGATGTGGGTGATGCATATTTTTCAGTTCCCTTGGATAAAGAATTCAGGAAGTACACTGCATTTACCATACCT…
Jagdagsuren, D_2017	29244859	2016	B	Mongolia	Asia	3	101E, 106M, 190A	LC311977	CCCATTAGTCCTATTGAAACTGTACCAGTAAAATTAAAGCCAGGAATGGATGGCCCAAAAGTTAAACAATGGCCATTGACAGAAGAAAAAATAAAGGCATTAATGGAAATTTGTACAGAAATGGAAAAAGAAGGAAAAATTTCAAAAATTGGGCCTGAAAATCCATATAATACTCCAGTATTTGCCATAAAGAGAAAAGACGGCACTACATGGAGAAAATTGGTAGATTTTAGAGAACTTAATAAGAGAACTCAAGACTTCTGGGAAGTTCAATTAGGGATACCACATCCAGCAGGGTTAGAAAAGAGAAGATCAATGACAGTACTGGATGTGGGTGATGCATACTTTTCAGTTCCCCTAGATAAAGACTTCAGGAAGTATACTGCATTTACCATACCT…
Jagdagsuren, D_2017	29244859	2016	A	Mongolia	Asia	1	108I	LC311986	CCAATAAGTCCTATTGAAACTGTACCAGTAAAACTAAAACCAGGAATGGATGGCCCAAGGGTGAAACAATGGCCTTTAACAGAAGAAAAAATAAAAGCATTAACAGACATTTGTAATGAGATGGAAAAGGAAGGAAAAATTTCAAAAATTGGGCCTGAAAATCCATACAATACTCCAGTATTTGCAATAAAGAAAAAGGACAGCAACAAGTGGAGGAAATTATTAGATTTCAGGGAGCTTAATAAAAGAACTCAGGACTTTTGGGAAGTCCAATTAGGAATACCCCATCCAGCGGGTTTAAAAAGGAAAAAATCAGTAACAATACTAGATGTGGGGGATGCATATTTTTCAGTCCCTTTAGATAAAGAATTCAGAAAGTATACTGCATTCACTATACCA…
Jagdagsuren, D_2017	29244859	2016	B	Mongolia	Asia	1	103N	LC311989	CCCATTAGTCCTATTGAAACTGTACCAGTAAAATTAAAGCCAGGAATGGATGGCCCAAAAGTTAAACAATGGCCACTGACAGAAGAAAAAATAAAAGCATTAGTAGAGATTTGTACAGAAATGGAAAAGGAAGGGAAAATTTCAAAAATTGGGCCTGAAAATCCATACAATACTCCAGTATTTGCTATAAAGAAAAAAGACAGTACTAAATGGAGAAAATTAGTAGACTTCAGAGAACTTAATAAGAGAACTCAAGATTTCTGGGAAGTTCAATTAGGAATACCACATCCCGCAGGGTTAAAAAAGAATAAATCAGTAACAGTACTGGATGTGGGTGATGCATATTTTTCAGTTCCCTTGGATGAAGAATTCAGGAAGTACACTGCATTTACCATACCT…
Jagdagsuren, D_2017	29244859	2016	B	Mongolia	Asia	1	103N	LC312000	CCCATTAGTCCTATTGAAACTGTACCAGTAAAATTAAAGCCAGGAATGGATGGCCCAAAAGTTAAACAATGGCCACTGACAGAAGAAAAAATAAAAGCATTAGTAGAGATTTGTACAGAAATGGAAAAGGAAGGGAAAATTTCAAAAATTGGGCCTGAAAATCCATACAATACTCCAGTATTTGCTATAAAGAAAAAAGACAGTACTAAATGGAGAAAATTAGTAGACTTCAGAGAACTTAATAAGAGAACTCAAGATTTCTGGGAAGTTCAATTAGGAATACCACATCCCGCAGGGTTAAAAAAGAACAAATCAGTAACAGTACTGGATGTGGGTGATGCATATTTTTCAGTTCCCTTGGATAAAGAATTCAGGAAGTACACTGCATTTACCATACCT…
Gonzalez-Domenech, CM_2018	29309418	2011	CRF19_cpx	Spain	Europe	1	190A	KY558469	TCTACAGATATGGAAAGAGAAGGAAAAATTTCAAGAATTGGGCCTGAGAATCCATATAATACTCCAATATTTGCCATAAAGAAAAAAGACAGTACTAAATGGAGAAAATTAGTAGATTTTAGAGAACTTAATAAGAGAACCCAGGACTTCTGGGAGGTTCAATTAGGAATACCACATCCTGCAGGGCTAAAGAAGAAAAAATCAGTAACAGTATTGGATGTAGGTGATGCATATTTTTCAGTTCCCTTAGATAAAGAATTTAGAAAGTATACTGCATTTACCATACCCAGTATAAACAATGAGACACCAGGGACTAGATATCAGTATAATGTGCTTCCACAGGGGTGGAAAGGATCACCAGCAATATTTCAAAGTAGCATGACAAAAATCCTAGATCCT…
Gonzalez-Domenech, CM_2018	29309418	2012	CRF19_cpx	Spain	Europe	1	190A	KY558463	TGTACAGAAATGGAAAGAGAAGGAAAAATTTCAAGAATTGGGCCTGAGAATCCATACAATACTCCAATATTTGCCATAAAGAAAAAAGACAGTACTAAATGGAGAAAATTAGTAGATTTTAGAGAACTTAATAAGAGAACCCAGGACTTCTGGGAGGTTCAATTAGGAATACCACATCCTGCAGGGCTAAAGAAGAAAAAATCAGTAACAGTATTGGATGTAGGTGATGCATATTTTTCAGTTCCCTTAGATAAAGAATTTAGAAAGTATACTGCATTTACCATACCCAGTATAAACAATGAGACACCAGGGATTAGATATCAGTATAATGTGCTCCCACAGGGGTGGAAAGGATCACCAGCAATATTTCAAAGTAGCATGACAAAAATCCTAGATCCT…
Gonzalez-Domenech, CM_2018	29309418	2014	CRF19_cpx	Spain	Europe	1	190A	KY558468	TGTACAGATATGGAAAAAGAAGGAAAAATTTCAAGAATTGGGCCTGAGAATCCATATAATACTCCAATATTTGCCATAAAGAAAAAAGACAGTACTAAATGGAGAAAATTAGTAGATTTTAGAGAACTTAATAAGAGAACCCAGGACTTCTGGGAGGTTCAATTAGGAATACCACATCCTGCAGGGCTAAAGAAGAAAAAATCAGTAACAGTATTGGATGTRGGTGATGCATATTTTTCAGTTCCCTTAGATAAAGAATTTAGAAAGTATACTGCGTTTACCATACCCAGTATAAACAATGAGACACCAGGGACTAGATATCAGTATAATGTGCTTCCACAGGGGTGGAAAGGATCACCAGCAATATTTCAAAGTAGCATGACAAAAATCCTAGATCCT…
Gonzalez-Domenech, CM_2018	29309418	2014	CRF19_cpx	Spain	Europe	1	190A	KY558470	TGTACAGATATGGAAAAAGAAGGAAAAATTTCAAGAATTGGGCCTGAGAATCCATATAATACTCCAATATTTGCCATAAAGAAAAAAGACAGTACTAAATGGAGAAAATTAGTAGATTTTAGAGAACTTAATAAGAGAACCCAGGACTTCTGGGAGGTTCAATTAGGAATACCACATCCTGCAGGGCTAAAGAAGAAAAAATCAGTAACAGTATTGGATGTAGGTGATGCATATTTTTCAGTTCCCTTAGATAAAGAATTTAGAAAGTAYACTGCGTTTACCATACCTAGTATAAACAATGAGACACCAGGGACTAGATATCAGTATAATGTGCTTCCACAGGGGTGGAAAGGATCACCAGCAATATTTCAAAGTAGCATGACAAAAATCCTAGATCCT…
Gonzalez-Domenech, CM_2018	29309418	2014	CRF19_cpx	Spain	Europe	1	190A	KY558471	TGTACAGATATGGAAAAAGAAGGAAAAATTTCAAGAATTGGGCCTGAGAATCCATATAATACTCCAATATTTGCCATAAAGAAAAAAGACAGTACTAAATGGAGAAAATTAGTAGATTTTAGAGAACTTAATAAGAGAACCCAGGACTTCTGGGAGGTTCAATTAGGAATACCACATCCTGCAGGGCTAAAGAAGAAAAAATCAGTAACAGTATTGGATGTAGGTGATGCATATTTTTCAGTTCCCTTAGATAAAGAATTTAGAAAGTATACTGCGTTTACCATACCCAGTATAAACAATGAGACACCAGGGACTAGATATCAGTATAATGTGCTTCCACAGGGGTGGAAAGGATCACCAGCAATATTTCAAAGTAGCATGACAAAAATCCTAGATCCT…
Gonzalez-Domenech, CM_2018	29309418	2014	CRF19_cpx	Spain	Europe	1	190A	KY558480	TGTACAGATATGGAAAAAGAAGGAAAAATTTCAAGAATYGGGCCTGAGAATCCATATAATACTCCAATATTTGCCATAAAGAAAAAAGACAGTACTAAATGGAGAAAATTAGTAGATTTTAGAGAACTTAATAAGAGAACCCAGGACTTCTGGGAGGTTCAATTAGGAATACCACATCCTGCAGGGCTAAAGAAGAAAAAATCAGTAACAGTATTGGATGTAGGTGATGCATATTTTTCAGTTCCCTTAGATAAAGAATTTAGAAAGTATACTGCATTTACCATACCCAGTATAAACAATGAGACACCAGGGATTAGATATCAGTATAATGTGCTTCCACAGGGGTGGAAAGGATCACCAGCAATATTTCAAAGTAGCATGACAAAAATCCTAGATCCT…
Gonzalez-Domenech, CM_2018	29309418	2014	CRF19_cpx	Spain	Europe	1	190A	KY558493	TGTACAGATATGGAAAAAGAAGGAAAAATTTCAAGAATTGGGCCTGAGAATCCATATAATACTCCAATATTTGCCATAAAGAAAAAAGACAGTACTAAATGGAGAAAATTAGTAGATTTTAGAGAACTTAATAAGAGAACCCAGGACTTCTGGGAGGTTCAATTAGGAATACCACATCCTGCAGGGCTAAAGAAGAAAAAATCAGTAACAGTATTGGATGTAGGTGATGCATATTTTTCAGTTCCCTTAGATAAAGAATTTAGAAAGTATACTGCGTTTACCATACCCAGTATAAACAATGAGACACCAGGGACTAGATATCAGTATAATGTGCTTCCACAGGGGTGGAAAGGATCACCAGCAATATTTCAAAGTAGCATGACAAAAATCCTAGATCCT…
Gonzalez-Domenech, CM_2018	29309418	2014	CRF19_cpx	Spain	Europe	1	190A	KY558497	TGTACAGATATGGAAAAAGAAGGAAAAATTTCAARAATTGGGCCTGAGAATCCATATAATACTCCAATATTTGCCATAAAGAAAAAAGACAGTACTAAATGGAGAAAATTAGTAGATTTTAGAGAACTTAATAAGAGAACCCAGGACTTCTGGGAGGTTCAATTAGGAATACCACATCCTGCAGGGCTAAAGAAGAAAAAATCAGTAACAGTATTGGATGTAGGTGATGCATATTTTTCAGTTCCCTTAGATAAAGAATTTAGAAAGTATACTGCGTTTACCATACCCAGTATAAACAATGAGACACCAGGGACTAGATATCAGTATAATGTGCTTCCACAGGGGTGGAAAGGATCACCAGCAATATTTCAAAGTAGCATGACAAAAATCCTSGATCCT…
Gonzalez-Domenech, CM_2018	29309418	2014	CRF19_cpx	Spain	Europe	1	190A	KY558500	TGTACAGATATGGAAAAAGAAGGRAAAATTTCAAGAATTGGGCCTGAGAATCCATAYAATACTCCAATATTYGCCATAAAGAAAAAAGACAGTACTAAATGGAGAAAATTAGTAGATTTYAGAGAACTTAATAAGAGAACYCAGGACTTCTGGGAGGTTCAATTAGGAATACCACATCCTGCAGGGYTAAAGAAGAAAAAMTCAGTAACAGTAYTGGATGTRGGTGATGCATATTTTTCAGTTCCCTTAGATAAAGAMTTYAGGAAGTATACTGCRTTTACCATACCYAGTATAAACAATGAGACACCAGGGACTAGATATCAGTAYAATGTGCTTCCACAGGGRTGGAAAGGRTCACCAGCAATATTYCAAAGTAGCATGACAARAATCYTAGAWCCT…
Gonzalez-Domenech, CM_2018	29309418	2014	CRF19_cpx	Spain	Europe	1	190A	KY558506	TGTACAGATATGGAAAAAGAAGGAAAAATTTCAAGAATTGGGCCTGAGAATCCATATAATACTCCAATATTTGCCATAAAGAAAAAAGACAGTACTAAATGGAGAAAATTAGTAGATTTTAGAGAACTTAATAAGAGAACCCAGGACTTCTGGGAGGTTCAATTAGGAATACCACATCCTGCAGGGCTAAAGAAGAAAAAATCAGTAACAGTATTGGATGTAGGTGATGCATATTTTTCAGTTCCCTTAGATAAAGAATTTAGAAAGTATACTGCGTTTACCATACCCAGTATAAACAATGAGACACCAGGGACTAGATATCAGTATAATGTGCTTCCCCAGGGGTGGAAAGGATCACCAGCAATATTTCAAAGTAGCATGACAAAAATCCTAGATCCT…
Gonzalez-Domenech, CM_2018	29309418	2015	CRF19_cpx	Spain	Europe	1	190A	KY558483	TGTACAGAYATGGAAAARGAAGGAAAAATTTCAAGAATTGGGCCTGAGAATCCATATAATACTCCAATATTTGCCATAAAGAAAAAAGACAGTACTAAATGGAGAAAATTAGTAGATTTTAGAGAACTYAATAAGAGAACCCAGGACTTCTGGGARGTTCAATTAGGAATACCACATYCKKCAGGGCTAAAGAAGAAAAAATCAGTAACAGTATTGGATGTAGGTGATGCATATTTTTCAGTTCCCTTAGATAAAGAATTTAGAAAGTATACTGCGTTTACCATACCCAGTATAAACAATGAGACACCAGGGACTAGATATCAGTATAATGTGCTTCCACAGGGGTGGAAAGGATCACCAGCAATATTTCAAAGTAGCATGACAAAAATCCTAGATCCT…
Gonzalez-Domenech, CM_2018	29309418	2015	CRF19_cpx	Spain	Europe	1	190A	KY558485	TGTACAGATATGGAAAAAGAAGGAAAAATTTCAAGAATTGGGCCTGAGAATCCATATAATACTCCAATATTTGCCATAAAGAAAAAAGACAGTACTAAATGGAGAAAATTAGTAGATTTTAGAGAACTTAAYAARAGAACCCAGGACTTCTGGGAGGTTCAATTAGGAATACCACATCCTGCAGGGCTAAAGAAGAAAAAATCAGTAACAGTATTGGATGTAGGTGATGCATATTTTTCAGTTCCCTTAGATAAAGAATTTAGAAAGTATACTGCATTTACCATACCCAGTATAAACAATGAGAYACCAGGGATTAGATATCAKTATAATGTGCTYCCACAGGGRTGGAAAGGATCACCAGCAATATTTCAAAGTAGCATGACAAAAATCCTAGATCCT…
Gonzalez-Domenech, CM_2018	29309418	2015	CRF19_cpx	Spain	Europe	1	190A	KY558499	TGTRCAGATATGGAAARAGAAGGAAAAATTTCAAGAATTGGGCCTGAGAATCCATATAATACTCCAATATTTGCCATAAAGAAAAAAGACAGTACTAAATGGAGAAAATTAGTAGATTTTAGAGAACTTAATAAGAGAACCCAAGACTTCTGGGAGGTTCAATTAGGAATCCCACATCCTGCAGGGCTAAAGAAGAAAAAATCAGTAACAGTATTGGATGTAGGTGATGCATATTTTTCAGTTCCCTTAGATAAAGACTTTAGGAAGTATACTGCATTTACCATACCCAGTASAAACAATGAGACACCAGGGATTAGATATCARNATAATGTGCTTCCACAGGGGTGGAAAGGATCACCAGCAATATTTCAAAGTAGCATGACAAAAATCCTAGATCCT…
Gonzalez-Domenech, CM_2018	29309418	2016	CRF19_cpx	Spain	Europe	1	190A	KY558464	CCAATTAGCCCTATTGAAACTGTACCAGTAAAACTAAAGCCAGGGATGGATGGCCCAARAGTAAAACAATGGCCATTGACAGAAGAAAAAATAAAAGCATTAACAGAAATTTGTACAGATATGGAAAAAGAAGGAAAAATTTCAAGAATTGGGCCTGARAATCCATATAATACTCCAATATTTGCCATAAAGAAAAAAGACAGTACTAAATGGAGAAAATTAGTAGATTTTAGAGAACTTAAYAAGAGAACCCAGGACTTCTGGGAGGTTCAATTAGGAATACCACATCCTGCAGGGCTAAAGAAGAAAAAATCAGTAACAGTATTGGATGTAGGTGATGCATATTTTTCAGTTCCCTTAGATGAAGAATTTAGAAAGTATACTGCATTTACCATACCC…
Gonzalez-Domenech, CM_2018	29309418	2016	CRF19_cpx	Spain	Europe	1	190A	KY558465	TGTACAGATATGGAAAAAGAAGGAAAAATTTCAAGAATTGGGCCTGAGAATCCATATAATACTCCAATATTTGCCATAAAGAAAAAAGACAGTACTAAATGGAGAAAATTAGTAGATTTTAGAGAACTTAATAAGAGAACCCAGGACTTCTGGGRGGTTCAATTAGGAATACCACATCCTGCAGGGCTAAAGAAGAAAAAATCAGTAACAGTATTGGATGTAGGTGATGCATATTTTTCAGTTCCCTTAGATAAAGAATTTAGAAAGTATACTGCATTTACCATACCTAGTATAAACAATGAGACACCAGGGACTAGATATCAGTATAATGTGCTTCCACAGGGGTGGAAAGGATCACCAGCAATATTTCAAAGTAGCATGACAAAAATCCTAGATCCT…
Gonzalez-Domenech, CM_2018	29309418	2016	CRF19_cpx	Argentina	South America	1	190A	KY558466	TGTACAGATATGGAAAGAGAAGGAAAAATTTCAAGAATTGGGCCTGAGAATCCATATAATACTCCAATATTTGCCATAAAGAAAAAAGACAGTACTAAATGGAGAAAATTAGTAGATTTTAGAGAACTTAATAAGAGAACCCAGGACTTCTGGGAGGTTCAATTAGGAATACCACATCCTGCAGGGCTAAAGAAGAAAAAATCAGTAACAGTATTRGATGTAGGTGATGCATATTTTTCAGTTCCCTTAGATAAAGAATTTAGAAAGTATACTGCATTTACCATACCCAGTATAAACAATGAGACACCAGGGACTAGATATCAGTATAATGTGCTTCCACAGGGRTGGAAAGGATCACCAGCAATATTTCAAAGYAGCATGACAAAAATYCTAGATCCT…
Gonzalez-Domenech, CM_2018	29309418	2016	CRF19_cpx	Spain	Europe	1	190A	KY558467	TGTACAGATATGGAAAAAGAAGGAAAAATTTCAAGAATTGGGCCTGAGAATCCATATAATACTCCAATATTTGCCATAAAGAAAAAAGACAGTACTAAATGGAGAAAATTAGTAGATTTTAGAGAACTTAATAAGAGAACCCAGGACTTCTGGGAGGTTCAATTAGGAATACCACATCCTGCAGGGCTAAAGAAGAAAAAATCAGTAACAGTATTGGATGTAGGTGATGCATATTTTTCAGTTCCCTTAGATAAAGAATTTAGAAAGTATACTGCRTTTACCATACCCAGTATAAACAATGAGACACCAGGGACTAGATATCAGTATAATGTGCTTCCACAGGGGTGGAAAGGATCACCAGCAATATTTCAAAGTAGCATGACAAAAATCCTAGATCCT…
Gonzalez-Domenech, CM_2018	29309418	2016	CRF19_cpx	Spain	Europe	1	190A	KY558475	TGTACAGATATGGAAAGAGAAGGAAAAATTTCAAGAATTGGGCCTGAGAATCCATATAATACTCCAATATTTGCCATAAAGAAAAAAGACAGTACTAAATGGAGAAAATTAGTAGATTTTAGAGAACTTAATAAGAGAACCCAGGACTTCTGGGAGGTTCAATTAGGAATACCACATCCTGCAGGGCTAAAGAAGAAAAAATCAGTAACAGTATTGGATGTAGGTGATGCATATTTTTCAGTTCCCTTAGATAAAGAATTTAGAAAGTATACTGCATTTACCATACCCAGTATAAACAATGAGACACCAGGGACTAGATATCAGTATAATGTGCTTCCACAGGGGTGGAAAGGATCACCAGCAATATTTCAAAGTAGCATGATAAAAATCCTAGATCCT…
Gonzalez-Domenech, CM_2018	29309418	2016	CRF19_cpx	Spain	Europe	1	190A	KY558477	TGTACAGARATGGAAAAAGAAGGAAAAATTTCAAGAATTGGGCCTGAGAATCCATATAATACTCCAATATTTGCCATAAAGAAAAAAGACAGTACTAAATGGAGAAAATTAGTAGATTTTAGAGAACTTAATAAGAGAACCCAGGACTTCTGGGAGGTTCAATTAGGAATACCACATCCTGCAGGGCTAAAGAAGAAAAAATCAGTAACAGTATTGGATGTAGGTGATGCATATTTTTCAGTTCCCTTAGATAAAGAATTTAGAAAGTATACTGCGTTTACCATACCCAGTATAAACAATGAGACACCAGGGACTAGATATCAGTATAATGTGCTTCCACAGGGGTGGAAAGGATCACCAGCAATATTTCAAAGTAGCATGACAAAAATCCTAGATCCT…
Gonzalez-Domenech, CM_2018	29309418	2016	CRF19_cpx	Spain	Europe	1	190A	KY558479	TGTACAGATATGGAAAAAGAAGGAAAAATTTCAAGAATTGGGCCTGAGAATCCATATAATACTCCAATATTTGCCATAAAGAAAAARGACAGTACTAAATGGAGAAAATTAGTAGATTTTAGAGAACTTAATAAGAGAACCCAGGACTTCTGGGAGGTTCAATTAGGAATACCACATCCTGCAGGGCTAAAGAAGAAAAAATCAGTAACAGTATTGGATGTAGGTGATGCATATTTTTCAGTTCCCTTAGATAAAGAATTTAGAAAGTATACTGCATTTACCATACCCAGTATAAACAATGAGACACCAGGGATTAGATATCAGTATAATGTGCTTCCACAGGGGTGGAAAGGATCACCAGCAATATTTCAAAGTAGCATGACAAAAATCCTAGATCCT…
Gonzalez-Domenech, CM_2018	29309418	2016	CRF19_cpx	Spain	Europe	2	106I, 190A	KY558482	TGTACAGATATGGAAAAAGAAGGAAAAATTTCAAGAATTGGGCCTGAGAATCCATATAATACTCCAATATTTGCCATAAAGAAAAAAGACAGTACTAAATGGAGAAAATTAGTAGATTTTAGAGAACTTAATAAAAGAACCCAGGACTTCTGGGAGGTTCAATTAGGAATACCACATCCTGCAGGGCTAAAGAAGAAAAAATCARTAACAGTATTGGATGTAGGTGATGCATATTTTTCAGTTCCCTTAGATAAAGAATTTAGAAAGTATACTGCATTTACCATACCCAGTATAAACAATGAGACACCAGGGGTTAGATATCAGTATAATGTGCTTCCACAGGGGTGGAAAGGATCACCAGCAATATTTCAAAGTAGCATGACAAAAATCCTAGATCCT…
Gonzalez-Domenech, CM_2018	29309418	2016	CRF19_cpx	Spain	Europe	1	190A	KY558484	TGTRCAGATATGGAAAAAGAAGGAAAAATTTCAAGAATTGGGCCTGAGAATCCATATAATACTCCAATATTTGCCATAAAGAAAAAAGACAGTACTAAATGGAGAAAATTAGTAGATTTTAGAGAACTTAATAAGAGAACCCAGGACTTCTGGGAGGTTCAATTAGGAATACCACATCCTGCAGGACTAAAGAAGAAAAAATCAGTAACAGTATTGGATGTAGGTGATGCATATTTTTCAGTTCCCTTAGATAAAGAATTTAGAAAGTATACTGCATTTACCATACCCAGTACAAACAATGAGACACCAGGGATTAGATATCAGTATAATGTGCTTCCACAGGGGTGGAAAGGATCACCAGCAATATTTCAAAGTAGCATGACAAAAATCCTAGATCCT…
Gonzalez-Domenech, CM_2018	29309418	2016	CRF19_cpx	Spain	Europe	1	190A	KY558492	TGTACAGAWATGGAAAAAGAAGGAAAAATTTCAAGAATTGGGCCTGAGAATCCATATAATACTCCAATATTTGCCATAAAGAAAAAAGACAGTACTAAATGGAGAAAATTAGTAGATTTTAGAGAACTTAATAAGAGAACCCAGGACTTCTGGGAGGTTCAATTAGGAATACCACATCCTGCAGGGCTAAAGAAGAAAAAATCAGTAACAGTATTGGATGTAGGTGATGCATATTTTTCAGTTCCCTTAGATAAAGAATTTAGAAAGTATACTGCATTTACCATACCCAGTATAAACAATGAGACACCAGGGATTAGATATCAGTATAATGTGCTTCCACAGGGGTGGAAAGGATCACCAGCAATATTTCAAAGTAGCATGACAAAAATCCTAGATCCT…
Gonzalez-Domenech, CM_2018	29309418	2016	CRF19_cpx	Spain	Europe	1	190A	KY558505	TGTACAGATATGGAAAGAGAAGGAAAAATTTCAAGAATTGGGCCTGAGAATCCATATAATACTCCAATATTTGCCATAAAGAAAAAAGACAGTACTAAATGGAGAAAAYTAGTAGATTTTAGAGAACTTAAYAAGAGAACCCAGGACTTCTGGGAGGTTCAATTAGGAATACCACATCCTGCAGGGCTAAAGAAGAAAAAATCAGTAACAGTATTGGATGTAGGTGATGCATATTTTTCAGTTCCCTTAGATAAAGAATTTAGAAAGTATACTGCATTTACCATACCCAGTAYAAACAATGAGACACCAGGGACTAGATATCAGTATAATGTGCTTCCACAGGGGTGGAAAGGATCACCAGCAATATTTCARAGTAGCATGACAAAAATCCTAGATCCT…
Gonzalez-Domenech, CM_2018	29309418	2016	CRF19_cpx	Spain	Europe	1	190A	KY558507	TGTACAGATATGGAAAGAGAAGGAAAAATTTCAAGAATTGGGCCTGAGAATCCATATAATACTCCAATATTTGCCATAAAGAAAAAAGACAGTACTAAATGGAGAAAATTAGTAGATTTTAGAGAACTTAATAAGAGAACCCAGGACTTCTGGGAGGTTCAATTAGGAATACCACATCCTGCAGGGCTAAAGAAGAAAAAATCAGTAACAGTATTGGATGTAGGTGATGCATATTTTTCAGTTCCCTTAGATAAAGAATTTAGAAAGTATACTGCATTTACCATACCCAGTATAAACAATGAGACACCAGGGACTAGATATCAGTATAATGTGCTTCCACAGGGGTGGAAAGGATCACCAGCAATATTTCAAAGTAGCATGACAAAAATCCTAGATCCT…
Gonzalez-Domenech, CM_2018	29309418	2016	CRF19_cpx	Argentina	South America	1	190A	KY558509	TGTACAGATATGGAAAAAGAAGGAAAAATTTCAAGAATTGGGCCTGAGAATCCATATAATACTCCAATATTTGCCATAAAGAAAAAAGACAGTACTAAATGGAGAAAATTAGTAGATTTTAGAGAACTTAATAAGAGAACCCAGGACTTCTGGGAGGTTCAATTAGGAATACCACATCCTGCAGGGCTAAAGAAGAAAAAATCAGTAACAGTATTGGATGTAGGTGATGCATATTTTTCAGTTCCCTTAGATAAAGAATTTAGAAAGTATACTGCATTTACCATACCTAGTATAAACAATGAGACACCAGGGACTAGATATCAGTATAATGTGCTTCCACAGGGGTGGAAAGGATCACCAGCAATATTTCAAAGTAGCATGACAAAAATCCTAGATCCT…
Gonzalez-Domenech, CM_2018	29309418	2016	CRF19_cpx	Spain	Europe	1	190A	KY558511	TGTACAGATATGGAAAAAGAAGGAAAAATTTCAAGAATTGGGCCTGAGAATCCATATAATACTCCAATATTTGCCATAAAGAAAAAAGACAGTACTAAATGGAGAAAATTAGTAGATTTTAGAGAACTTAATAAGAGAACCCAGGACTTCTGGGAGGTTCAATTAGGAATACCACATCCTGCAGGGCTAAAGAAGAAAAAATCAGTAACAGTATTGGATGTAGGTGATGCATATTTTTCAGTTCCCTTAGATAAAGAMTTTAGAAAGTATACTGCATTTACCATACCCAGTATAAACAATGAGACACCAGGGATTAGATATCAGTATAATGTGCTTCCACAGGGGTGGAAAGGATCACCAKCAATATTTCAAAGTAGCATGAYAAAAATCCTAGATCCT…
Gonzalez-Domenech, CM_2018	29309418	2017	CRF19_cpx	Spain	Europe	1	190A	KY558508	TGTACAGATATGGAAAAAGAAGGAAAAATTTCAAGAATTGGGCCTGAGAATCCATATAATACTCCAATATTTGCCATAAAGAAAAAAGACAGTACTAAATGGAGAAAATTAGTAGATTTTAGAGAACTTAATAAGAGAACCCAGGACTTCTGGGAGGTTCAATTAGGAATACCACATCCTGCAGGGCTAAAGAAGAAAAAATCAGTAACAGTATTGGATGTAGGTGATGCATATTTTTCAGTTCCCTTAGATAAAGAATTTAGAAAGTATACTGCGTTTACCATACCCAGTATAAACAATGAGACACCAGGGACTAGATATCAGTATAATGTGCTTCCACAGGGGTGGAAAGGATCACCAGCAATATTTCAAAGTAGCATGACAAAAATCCTAGATCCT…
Gonzalez-Domenech, CM_2018	29309418	2017	CRF19_cpx	Spain	Europe	1	190A	KY766063	TGTACAGATATGGAAAAAGAAGGAAAAATTTCAAGAATTGGGCCTGAGAATCCATATAATACTCCAATATTTGCCATAAAGAAAAAAGACAGTACTAAATGGAGAAAATTAGTAGATTTTAGAGAACTTAATAAGAGAACCCAGGACTTCTGGGAGGTTCAATTAGGAATACCACATCCTGCAGGGCTAAAGAAGAAAAAATCAGTAACAGTATTGGATGTAGGTGATGCATATTTTTCAGTTCCCTTAGATAAAGAATTTAGAAAGTATACTGCGTTTACCATACCCAGTATAAACAATGAGACACCAGGGATTAGATATCAGTATAATGTGCTTCCACAGGGGTGGAAAGGATCACCAGCAATATTTCAAAGTAGCATGACAAAAATCCTAGATCCT…
Ndashimye, E_2018	29353487	2010	D	Uganda	Africa	1	181C	MF138699	CCAATTAGTCCTATTGAAACTGTACCAGTAAAATTAAAGCCAGGGATGGATGGCCCAAAAATCAAACAATGGCCATTGACAGAAGAAAAAATAAAAGCACTAACAGAAATTTGTTCAGAAATGGAAAAGGAAGGAAAAATTTCAAGAATTGGGCCTGAAAATCCATACAATACTCCAATATTTGCCATAAAGAAAAAAGACAGTGATAGGTGGAGAAAATTAGTAGATTTCAGAGAACTTAATAAGAGAACTCAAGACTTCTGGGAAGTTCAACTAGGGATACCACATCCTGCAGGGCTAAAAAAGAAAAAATCAGTAACAGTACTGGATGTGGGTGATGCATATTTTTCAGTTCCCTTATATGAAGACTTTAGAAAATACACTGCATTCACCATACCT…
Ndashimye, E_2018	29353487	2010	D	Uganda	Africa	2	101E, 181C	MF138702	CCAATTAGTCCTATTGAAACTGTACCAGTAAAATTAAAGCCAGGGATGGATGGCCCAAAAGTKAAACAATGGCCATTGACAGAAGAAAAAATAAAAGCACTAACAGAAATTTGTACAGAATTGGAAAAGGAAGGAAAAATTTCAAAAATTGGGCCTGAAAATCCATACAATACTCCAATATTTGCTATAAAGAAAAAAGACAGTGATARGTGGAGAAAATTAGTAGATTTCAGAGAACTTAATAAGAGAACTCAAGACTTCTGGGAAGTTCAACTAGGAATACCACATCCTGCAGGACTAGAAAAGAAAAAATCAGTAACAGTACTAGATGTGGGTGATGCATACTTCTCARTTCCCTTATATGAAGACTTTAGAAAATACACTGCATTCACCATACCT…
Ndashimye, E_2018	29353487	2010	A	Uganda	Africa	1	181C	MF138705	CCAATTAGTCCTATTGATACTGTACCAGTAAAATTAAAGCCAGGAATGGATGGCCCAAAGGTTAAACAATGGCCATTGACAGAAGAAAAAATAAAAGCATTAACAGAAATTTGTRAAGAGATGGAAAAGGAAGGAAAAATTTCAAAAATTGGGCCTGAAAATCCATATAATACTCCAATATTTGCTATAAAGAAAAAAGACAGTACTAAATGGAGAAAATTGGTAGATTTCAGAGAGCTCAATAAAAGAACTCAAGATTTTTGGGAAGTTCAATTAGGAATACCACATCCAGCAGGCTTAAAAAAGAAAAAATCAGTAACAGTACTAGATGTGGGGGATGCATATTTTTCAGTTCCCTTACATGAAGAATTTAGAAAGTATACTGCATTCACCATACCT…
Ndashimye, E_2018	29353487	2010	A	Uganda	Africa	2	103N, 225H	MF138706	CCAATAAGTCCTATTGATACTGTACCAGTAAAATTAAAGCCAGGAATGGATGGCCCAAGGGTTAARCAATGGCCATTGACAGCAGAAAAAATAAAAGCATTAACAGAAATTTGTACAGAAATGGAGAAGGAAGGAAAAATTTCAAAAATTGGGCCTGAGAATCCATACAATACACCAATATTTGCTATAAAGAAAAAAAATAGCGATAGATGGAGAAAATTAGTAGATTTCAGAGAGCTCAATAAAAGAACTCAAGACTTTTGTGAAGTCCAATTAGGACTACCACATCCTGCAGGGCTACAGAAGAACAAATCAGTAACAGTACTAGATGTGGGTGATGCATATTTTTCTATTCCCTTAGATGAAAGCTTTAGGAAGTATACTGCATTCACCATACCT…
Ndashimye, E_2018	29353487	2010	A	Uganda	Africa	3	98G, 181C, 190A	MF138711	CCAATTAGTCCTATTAGTACTGTACCAGTGAAATTAAAGCCAGGAATGGATGGCCCAAAGGTTAAACAATGGCCATTGACAGAAGAAAAAATAAAAGCATTAACAGAAATTTGTACAGAGATGGAAAAGGAAGGAAAAATTTCAAAAATTGGGCCTGAAAATCCATAYAATACCCCAATATTTGCTATAAAGAAAAAGAACAGCACTAGATGGAGAAAATTAGTAGATTTCAGAGAGCTYAATAAAAGAACTCAAGACTTTTGGGAAGTTCAATTAGGAATACCGCATCCAGGGGGCTTAAAAAAGAAAAAGTCAGTAACAGTACTAGATGTAGGGGACGCATATTTTTCAGTTCCCTTATATGAGGACTTCAGAAAGTATACTGCRTTCACCATACCT…
Ndashimye, E_2018	29353487	2010	D	Uganda	Africa	2	98G, 190A	MF138713	CCAATTAGTCCTATTAACACTGTACCAGTACAATTAAAGCCAGGGATGGATGGCCCAAAAGTTAAACAATGGCCATTGACAGAAGAAAAAATAAAAGCACTAACAGAAATTTGCACAGAATTGGAAAAGGACGGAAAAATTTCAAGAATTGGGCCTGAAAATCCATATAATACTCCAATATTTGCCATAAAGAAAAAGAACAGTACTAAGTGGAGAAAATTAKTAGATTTCAGAGAGCTTAATAAAAGAACTCAAGACTTCTGGGAAGTTCAACTAGGATTACCACATCCTGGAGGGCTACAAAAGAAAAAATCAGTAACAGTACTGGATATRGGTGATGCATATTTTTCAGTTCCATTATATGAAGACTTTAGAAAGTACACTGCATTCACCATACCC…
Ndashimye, E_2018	29353487	2010	A	Uganda	Africa	1	106I	MF138721	CCAATTAGTCCTATTGAGACTGTACCAGTAAAATTAAARCCAGGAATGGATGGCCCAAGGATTAAACAATGGCCAYTGACAGAAGAAAAAATAAAAGCATTAACAGAAATTTGTAAAGAGATGGAAAAAGAAGGAAAAATTTCAAAAATTGGGCCTGARAATCCATACAATACTCCAATATTTGCTATAAAGAAAAAAGATAGCACTAAATGGAGAAAATTAGTAGACTTTAGAGAGCTCAATAAAAGGACTCAGGACTTCTGGGAAGTTCAATTAGGAATACCGCATCCTGCAGGTTTAAAAAAGAAAAAATCAATAACAGTGCTAGATGTGGGGGATGCATATTTTTCAGTTCCAYTAGATGAAAACTTTAGAAAGTATACTGCATTCACCATACCT…
Ndashimye, E_2018	29353487	2010	D	Uganda	Africa	1	181V	MF138723	CCAATAAGTCCTATTGAAACTGTACCAGTAAAATTAAAGCCAGGGATGGATGGCCCAAAAGTTAARCAATGGCCACTGACAGAAGAAAAAATAAAAGCATTAACAGAAATTTGTACAGAATTGGAAAAGGAAGGAAAAATTTCAAGAATTGGGCCTGAAAATCCATACAATACTCCCATATTTGCCATAAAGAAAAAAGACAGTACTAAGTGGAGAAAGTTAGTAGATTTCAGAGAACTTAATAAGAGAACTCAAGACTTCTGGGAAGTTCAACTAGGAATACCACATCCTGCAGGGCTAAAAAAGAAAAAATCAGTAACAGTGCTGGATGTGGGTGATGCATATTTTTCGGTTCCCTTATATGAAGACTTTAGAAAATATACTGCATTCACCATACCT…
Ndashimye, E_2018	29353487	2010	D	Uganda	Africa	3	98G, 108I, 181C	MF138724	CCAATTAGTCCTATTGAAACTGTACCAGTAAAATTAAAGCCAGGGATGGACGGCCCAAAAGTTAAACAATGGCCGTTAACAGAAGAAAAAATAAAAGCACTAACAGAAATTTGTACAGAGATGGAAGAGGAAGGAAAAATTTCAAGAATTGGGCCTGAAAATCCATACAATACTCCAATCTTTGCCATAAAGAAAAAAGGCAGCGATAGGTGGAGAAAATTAGTAGATTTCAGAGAACTTAATAAGAGAACTCAAGACTTTTGGGAAGTTCAGCTAGGATTACCACATCCTGGAGGGCTAAAAAAGAAAAAATCAGTAACAATACTGGATGTGGGTGATGCATATTTTTCAGTTCCCTTAGATGAAGACTTTAGAAAATATACTGCATTTACCATACCT…
Ndashimye, E_2018	29353487	2010	A	Uganda	Africa	2	98G, 103N	MF138730	CCAATTAGTCCTATTGAGACTGTACCAGTAACATTAAAACCAGGAATGGATGGACCAAGGGTTAAACAATGGCCATTGACAGAAGAAAAAATAAAAGCATTRACAGAAATTTGTGCAGATATGGAGAGGGAAGGAAAAATTTCAAAAATTGGGCCTGAAAATCCATACAATACYCCAATATTTGCTATAAAGAAAAAAGGAGGCACTAGATGGAGAAAATTAGTAGATTTTAGAGAGCTCAATAAAAGAACTCAAGACTTTTGGGAAGTTCAATTAGGAATACCGCATYCAGGGGGTCTAAAAAAGAACAAATCAGTAACAGTACTAGATGTGGGGGACGCATATTTTTCAGTTCCTTTAGATGAAAACTTTAGAAAGTACACTGCCTTCACCATACCT…
Ndashimye, E_2018	29353487	2010	A	Uganda	Africa	2	190A, 221Y	MF138731	CCAATTAGTCCTATTGATACTGTACCAGTAAAATTAAAGCCAGGAATGGATGGCCCAAGGGTTAAACAATGGCCATTGACAGAAGAAAAAATAAAAGCATTAACAGAAATTTGTACAGAYATGGAAAAGGAAGGAAAAATTTCAAGAATTGGGCCTGAAAATCCATACAACACTCCAATATTTGCTATAAAGAAAAAAAATAGCGATAGATGGAGAAAATTAGTAGATTTCAGAGAGCTCAACAAAAGAACTCAGGACTTCTGGGAAGTTCAATTAGGAATACCACATCCAGCAGGATTAAAAAAGAAGAAATCAGTAACAGTACTAGATGTGGGGGATGCATATTTTTCAGTTCCTTTAGATGAAAATTTTAGAAAGTATACTGCATTCACCATACCT…
Ndashimye, E_2018	29353487	2010	A	Uganda	Africa	1	103N	MF138734	CCAATTAGTCCTATTGAGACTGTACCAGTAAAATTAAAGCCAGGAATGGATGGCCCAARGGTTAAACAATGGCCATTGACAGAAGAAAAAATAAAAGCATTAACAGCAATTTGTACAGAAATGGAAGAGGAAGGAAAAATTTCAAAAATTGGGCCTGAAAATCCATACAATACTCCAATATTTGCAATAAAGAAAAAAGATAGTACTAAATGGAGGAAATTAGTAGATTTCAGAGAGCTCAACAAAAGAACACAAGATTTTTGGGAGGTTCAATTAGGAATACCGCATCCAGCGGGCCTAAAAAAGAAYAAATCAGTAACAGTACTGGATGTGGGGGACGCATATTTTTCAGTTCCTTTGGATGAAAGCTTTAGGAAGTATACTGCGTTCACCATACCT…
Ndashimye, E_2018	29353487	2010	A	Uganda	Africa	1	101E	MF138736	CCAATTAGTCCTATTGAAACTGTACCAGTAAAATTAAAACCAGGAATGGATGGCCCAAAGGTTAAACAATGGCCATTAACAAAAGAAAAAATAAAAGCACTAACAGAAATATGTATGGAGATGGAAAAGGAAGGAAAAATTTCAAAAATTGGGCCTGAAAATCCATATAATACTCCTATATTTGCTATAAGGAAAAAAGACAGCACTAAGTGGAGAAAATTAGTAGATTTTAGAGAGCTCAATAAAAGAACTCAAGATTTTTGGGAAGTTCAATTAGGAATACCGCACCCAGCGGGTCTAGAAAAGAAAAAATCAGTAACAGTGCTGGATGTGGGAGACGCATATTTTTCAGTTCCCTTAGATGAAAACTTTAGAAAGTATACTGCGTTCACCATACCT…
Ndashimye, E_2018	29353487	2010	A	Uganda	Africa	3	98G, 108I, 181C	MF138741	CCAATTAGTCCTATTGATACTGTACCAGTAAAATTAAAGCCAGGAATGGATGGCCCAAAGGTTAAACAATGGCCATTGACAGAAGAAAAAATAAAAGCATTAACAGAAATTTGTACAGAGATGGAAAAGGAAGGAAAAATTTCAAAAATTGGGCCTGAAAATCCATACAACACTCCAATATTTGCTATAAAGAAAAAGGACAGCGGTAGATGGCGAAAATTAATGGATTTCAGAGAGCTCAATAAAAGAACTCAAGACTTTTGGGAAGTTCAATTAGGAATACCACATCCAGGGGGCTTAAAAAAGAAAAAATCAGTAACAATACTAGATGTGGGGGACGCATATTTTTCAGTTCCCTTAGATGAARACTTTAGAAAGTATACTGCATTCACCATACCT…
Ndashimye, E_2018	29353487	2010	D	Uganda	Africa	2	101E, 138K	MF138743	CCTATTGAAACTGTACCAGTAAAATTAAAACCAGGGATGGACGGGCCAAAAGTTAAACAATGGCCATTGACAGAAGAAAAAATAAAAGCACTAACARAGATTTGTACMGACATGGAAAAGGAAGGAAAAATTTCAAGAATTGGGCCTGAAAATCCATACAATACTCCAATATTTGCCATAAAGAAAAAAGACAGTACTAAGTGGAGAAAATTAGTAGATTTCAGAGAACTTAATAAAAGAACTCAAGACTTCTGGGAAGTTCAACTAGGAATACCACATCCGGCAGGGCTAGAAAAGAAAAAATCAGTAACAGTACTGGATGTGGGTGATGCATATTTTTCAGTTCCCTTAGATGAAGATTTTAGAAAATATACTGCATTCACCATACCTAGTACAAAC…
Ndashimye, E_2018	29353487	2010	A	Uganda	Africa	1	106I	MF138744	CCAATTAGTTCTATTGAGACTGTACCAGTAACATTAAAGCCAGGAATGGATGGCCCAAGGATTAAACAATGGCCATTGACAGAAGAAAAAATAAAAGCATTAACAGAAATTTGTAGAGAGATGGAAAAGGAAGGAAAAATTTCAAAAATTGGGCCTGAAAATCCATACAATACTCCAATATTTGCTATAAAGAAAAAAGATAGCACTAAATGGAGAAAATTAGTAGATTTTAGAGAGCTCAATAAAAGAACTCAGGACTTCTGGGAAGTTCAATTAGGAATACCGCATCCTGCAGGCTTAAAAAAGAAAAAATCAATAACAGTACTAGATGTGGGGGATGCATATTTTTCAGTTCCTTTAGATAAAGACTTTAGAAAGTATACTGCATTCACCATACCT…
Ndashimye, E_2018	29353487	2013	D	Uganda	Africa	1	103N	MF138825	CCAATTAGTCCTATTGAGACTGTACCAGTAAAATTAAAACCAGGAATGGATGGCCCAAAGGTTAAACAATGGCCATTRACTGAAGAAAARATAAAAGCATTAACAGAAATTTGTACAGATATGGAAAAGGAAGGAAAAATYTCAAGAATTGGGCCTGAAAATCCATACAATACTCCAATCTTTGCCATAAAGAAAAAAGACAGTACTAAGTGGAGAAAACTAGTAGATTTCAGAGAACTTAATAAGAGAACTCAAGACTTCTGGGAAGTTCAATTAGGWATACCRCATCCAGCGGGCCTAAAAAAGAACAAATCAGTAACAGTACTAGATGTGGGGGACGCATATTTTTCAGTTCCTTTACATAAAGAGTTTAGAAARTATACTGCRTTCACCATACCT…
Ndashimye, E_2018	29353487	2014	A	Uganda	Africa	2	108I, 181C	MF138820	CCAATTAGTCCTATTGAGACTGTACCAGTGAAATTAAAGCCAGGAATGGATGGCCCAAAGGTTAAGCAATGGCCATTAACAGAAGAAAAAATAAAAGCWTTAACAGAAATTTGTAGAGAGATGGAAAAGGAAGGAAAAATTTCAAAAATTGGGCCTGAAAAYCCATACAATACTCCAGTATTTGCTATAAARAAGAAAGATGGCACTAAATGGAGAAAATTAATAGATTTGAGAGAACTCAATAAAAGAACACAGGACTTCTGGGAAGTGCAATTRGGAATACCACATCCCGCAGGCTTAAAAAAGAAAAAATCAGTAACAATACTAGATGTGGGGGATGCATTTTATTCAGTCCCTTTAGATGAAAGCTTTAGAAAGTATACTGCGTTCACCATACCT…
Ndashimye, E_2018	29353487	2014	A	Uganda	Africa	2	103N, 108I	MF138822	CCAATTAGTCCTATTGAGACTGTACCAGTAAAATTAAAACCAGGAATGGATGGCCCAAAGGTTAAACAATGGCCATTAACAGAAGAAAAAATRAAAGCMTTAACAGAAATTTGTCTAGAAATGGAAAAGGAAGGAAAAATTTCAAAAATTGGGCCTGAGAATCCATACAATACTCCAATATTTGCTATAAAGAAAAAGAACAGCACTAGATGGAGAAAATTAGTAGATTTCAGAGAGCTCAATAAAAGAACTCAGGACTTCTGGGAAGTTCAACTAGGAATACCACATCCAGCAGGTTTAAAAAAGAACAAATCAGTAACAATACTAGATGTGGGRGATGCATATTTTTCARTTCCCTTRGATGAAAACTTTAGAAAGTATACTGCATTCACCATACCT…
Ndashimye, E_2018	29353487	2015	D	Uganda	Africa	1	181C	MF138859	CCAATTAGCCCTATTGAAACTGTACCAGTAAAATTAAAGCCAGGGATGGATGGCCCAAGAGTTAAACAATGGCCATTGACAGAAGAGAAAATAAATGCACTAATAGAAATTTGTACAGATATGGAAAAGGAAGGAAAAATTTCAAGAATTGGRCCTGAAAAYCCATACAATACTCCAATATTTGCTATAAAGAAAAAGGACAGTACAAAATGGAGAAAGTTAGTAGATTTCAGAGAACTTAATAAGAGAACTCAAGACTTCTGGGAGATTCAACTAGGAATACCACATCCAGCAGGRCTCAAAAAGAAAAAGTCAGTAACAGTACTAGATGTAGGTGATGCATATTTTTCAGTTCCCTTATATGAAGAATTTAGAAAGTATACTGCATTCACCATACCC…
Ndashimye, E_2018	29353487	2016	A	Uganda	Africa	1	227L	MF138832	CCAATTAGTCCTATTGARRCTGTACCAGTAACATTAAAGCCAGGAATGGATGGCCCAAAGGTTAAACAATGGCCATTGACAGAAGAAAAAATAAAAGCATTAACAGAAATTTGTAATGAGATGGAAAAGGAAGGAAAAATYTCAAAAATTGGGCCTGAAAATCCATACAATACTCCAGTATTTGCTATAAAGAAAAAAGATAGCACTAAATGGAGAAAATTAGTAGATTTTAAANNGCTCAATAAAAGAACTCAGGACTTCTGGGAAGTTCAATTAGGGATACCGCATCCTGCAGGTCTAAAAAAGAAAAAATCAGTAACAGTACTGGATGTGGGGGACGCATATTTTTCAGTCCCTTTAGATGAAAACTTTAGAAAGTACACTGCATTCACCATACCT…
Arruda, MB_2018	29504269	2015	B	Brazil	South America	1	106I	KX887509	TGTACAGAAATGGAAAAGGAAGGGAAGATTTCAAAAATTGGGCCTGAAAATCCATATAATACTCCAGTATTTGCTATAAAGAAGAAAGACAGTACTAAATGGAGAAAATTAGTAGATTTCAGAGAACTTAATAAGARAACTCAAGACTTCTGGGAAGTTCAATTAGGAATACCACATCCTGCAGGRTTAAAAAAGAAAAAATCAATAACAGTACTGGATGTGGGTGATGCATACTTTTCAATTCCCTTAGATAAAGAATTCAGGAARTATACTGCATTTACCATACCTAGCACGAACAATGAGACACCAGGGATTAGATACCAGTACAAYGTGCTKCCACAGGGATGGAAAGGATCACCAGCAATATTCCAAAGCAGCATGACAAAAATCTTAGAGCCT…
Arruda, MB_2018	29504269	2015	B	Brazil	South America	1	188L	KX887510	TGTACAGAAATGGAAAAGGAAGGGAAAATTTCAAAGATTGGGCCTGAAAATCCATAYAATACTCCAATATTTGCTATAAAGAAAAAAGACAGTACTAAATGGAGAAAATTAGTAGATTTCAGAGAACTTAATAAGAAAACTCAAGACTTCTGGGAAGTTCAATTAGGAATACCACATCCCGCAGGGTTAAAAACGAAAAAATCAGTAACAGTACTGGATGTGGGTGACGCATATTTTTCAGTTCCCTTAGATAAAGATTTCAGGAAATATACTGCATTTACCATACCTAGTATAAACAATGAAGCACCAGGAATTAGATATCAGTACAATGTGCTTCCACAGGGATGGAAAGGATCACCAGCAATATTCCAAAGCAGCATGACAAAAATCTTAGAACCT…
Arruda, MB_2018	29504269	2015	B	Brazil	South America	2	101E, 190A	KX887522	TGTACAGAAATGGAAAAGGAAGGGAAAATTTCAAAAATTGGGCCTGAAAATCCATACAATACTCCAGTATTTGCTATAAAGAAGAAAGACAGTACTAAATGGAGAAAATTAGTAGATTTCAGAGAACTTAATAAGAAAACTCAAGACTTCTGGGAAATTCAATTAGGAATACCACACCCCTCAGGGTTAGAAAAGAAAAAATCAGTAACAGTACTGGATGTGGGYGATGCATATTTCTCAGTTCCTTTAGATAAAGACTTCAGRAAATATACTGCATTTACCATACCTAGTATAAACAATGCAACACCAGGGATTAGATATCAGTACAATGTGCTTCCACAGGGATGGAAAGGATCACCAGCAATATTCCAAAGTAGCATGACAAAAATCTTAGAGCCT…
Arruda, MB_2018	29504269	2015	B	Brazil	South America	1	106I	KX887524	TGTACAGAAATGGAAAAGGAAGGAAAAATTTCAAAAATTGGGCCTGAGAATCCATAYRATACWCCAGTRTTTGCCATAAAGAAAAAAGACAGTACTAAATGGAGGAAATTAGTAGATTTTAGAGAACTTAATAAAAGAACTCAAGATTTTTGGGAGGTTCAATTRGGAATACCRCATCCTGCAGGGTTAAAAAAGAARAAATCAATAACAGTAYTGGATGTGGGTGATGCATATTTTTCAGTTCCTTTAGATAAAGAATTCAGAAAGTATACTGCATTTACTATACCTAGTATAAACAATGAGACACCAGGGATTAGATATCAGTACAATGTRCTTCCACAGGGATGGAAAGGATCACCAGCAATATTYCAATGCAGCATGACAAAAATCTTAGAGCCT…
Arruda, MB_2018	29504269	2015	B	Brazil	South America	1	106I	KX887526	TGTACAGAAATGGAAAAGGAAGGAAAAATTTCAAAAATTGGGCCTGAAAATCCATACAATACTCCAGTATTTGCCATAAAGAAAAAAGACAGTACTAAATGGAGAAAATTAGTAGATTTCAGAGAGCTTAACAAAAGAACTCAAGATTTCTGGGAAGTTCAATTAGGAATACCACATCCTGCAGGGTTAAAAAAGAAAAAATCAATAACAGTACTGGATGTGGGTGATGCCTATTTTTCAGTTCCCTTAGATGRAGACTTTAGGAAGTATACTGCTTTTACCATACCTAGTACAAACAATGAAACACCAGGAATTAGATATCAGTACAATGTACTTCCACAGGGATGGAAAGGATCACCAGCAATATTTCAAAGTAGCATGACAAAAATTTTAGAGCCT…
Arruda, MB_2018	29504269	2015	B	Brazil	South America	1	106I	KX887540	TGTACAGAAATGGAAAAGGAAGGGAAAATCTCYAAAATTGGGCCTGAGAATCCATACAATACTCCAGTATTTGCCATAAAGAAAAAAGACAGTACTAAATGGAGRAAATTAGTAGATTTCAGAGAACTTAATAAAAGAACTCAAGATTTTTGGGAAGTTCAATTGGGAATACCRCATCCTGCAGGGTTAAAAAAGAAAAAATCAATAACAGTACTGGATGTGGGTGATGCATATTTTTCAGTTCCCTTAGATAAGGACTTCAGGAAGTATACTGCATTTACTATACCTAGTATAAACAATGAGACACCAGGGATTAGATATCAGTACAATGTGCTTCCRCAGGGATGGAAAGGATCACCAGCAATATTCCAAAGCAGCATGACAAGAATCTTAGAGCCT…
Arruda, MB_2018	29504269	2015	B	Brazil	South America	2	103N, 225H	KX887547	TGTACAGAATTGGAAAAGGAAGGGAAAATCTCAAAAATTGGGCCTGAAAATCCATACAACACTCCAGTATTTGCCATAAAGAAAAAAGACAGTACTAAATGGAGAAAATTAGTAGATTTTAGAGAACTTAATAAAAGAACTCAAGACTTCTGGGAAGTTCAATTAGGAATACCACATCCCGCAGGGTTAAAAAAGAACAAATCAGTAACAGTACTRGATGTGGGTGATGCATATTTTTCAGTTCCCTTAGATAAAGACTTCAGAAAGTATACTGCATTTACCATACCTAGTATRAACAATGAGACWCCAGGGATTAGATATCAATACAATGTGCTTCCACARGGATGGAAAGGATCACCAGCAATATTCCAAAGTAGCATGACAAAAATCTTAGAGCCT…
Arruda, MB_2018	29504269	2015	B	Brazil	South America	2	106I, 108I	KX887549	TGTACAGAGATGGAAAAGGAAGGAAAAATTTCAAAAATTGGGCCTGAAAATCCATACAATACTCCAGTATTTGCCATAAAGAAAAAAGATAGTACTAAATGGAGAAAGTTAGTAGACTTTAGAGAACTGAATAAGAGAACTCAAGACTTCTGGGAGGTCCAGTTAGGAATACCACATCCCGCAGGATTAAAGAAAAAGAAATCAATAACARTACTAGATGTGGGGGATGCATACTTTTCAGTTCCCTTAGATAAAGAATTCAGGAAGTATACTGCATTTACCATACCTAGCACAAACAATGAGACACCAGGGATTAGATATCAGTACAATGTGCTTCCACAGGGATGGAAAGGATCACCAGCAATATTCCAAAGTAGCATGACAAAAATCTTAGAGCCT…
Arruda, MB_2018	29504269	2015	B	Brazil	South America	2	103N, 190A	KX887575	CCCATTAGTCCTATTGAAACTGTACCAGTAAAATTAAAGCCAGGAATGGATGGCCCAAAAGTTAAACAATGGCCATTGACAGAAGAAAAAATAAAAGCTTTAATAGAAATTTGTACAGAGATGGAAAAGGAAGGAAAAATTTCAAAAATTGGGCCTGAAAATCCATACAATACTCCAGTATTTGCCATAAAGAAAAAAGACAGTACTAAATGGAGAAAATTAGTAGATTTCAGAGAACTTAATAAAAGAACTCAAGATTTTTGGGAGGTTCAATTAGGAATACCGCATCCTGCAGGGTTAAAAAAGAACAAGTCAGTAACAGTACTGGATGTGGGGGATGCATATTTTTCAGTTCCCTTAGATAAAGATTTCAGGAAGTATACTGCATTTACCATACCT…
Arruda, MB_2018	29504269	2015	B	Brazil	South America	1	106I	KX887582	CCCATTAGTCCTATTGAACCTGTACCAGTAAAATTAAAGCCAGGAATGGATGGCCCAAAAGTTAAACAATGGCCATTGACAGAAGAAAAAATAAAAGCATTAGTAGAAATTTGTGCAGAACTAGAAAAGGAAGGGAAAATTTCAAAAATTGGGCCTGAAAACCCATACAATACTCCAGTATTTGCCATAAAGAAAAAAGATAGTACTAAATGGAGAAAATTAGTAGATTTCAGAGAACTTAATAAGAAAACTCAAGACTTCTGGGAAGTTCAATTAGGAATACCACATCCCGCAGGGTTAAAAAAGAAAAAATCAATAACAGTACTRGATGTGGGTGATGCATATTTCTCAGTTCCCTTAGATAAAGAATTCAGGAAGTATACTGCATTTACCATACCT…
Arruda, MB_2018	29504269	2015	B	Brazil	South America	1	190S	KX887602	TGTACAGAAATGGAAAAGGAAGGGAAAATTTCAAAAATTGGGCCTGAAAATCCATACAATACGCCAGTATTTGCAATAAAGAAAAAAGATAGTACTAAATGGAGAAAATTAGTAGATTTCAGAGAACTTAATAAGAGAACTCAAGACTTCTGGGAAGTTCAATTAGGAATACCACATCCCGCAGGGTTAAAAAAGAAAAAGTCAGTAACAGTACTAGATGTGGGTGATGCATATTTCTCAGTTCCCTTAGATRAAGASTTCAGGAAGTATACTGCATTTACCATACCTAGTACAAACAATGAGACACCAGGGATAAGGTATCAGTACAATGTGCTTCCGCAGGGATGGAAAGGATCACCAGCAATATTCCAAGCTAGCATGACAAAAATCTTAGAGCCT…
Arruda, MB_2018	29504269	2015	CRF69_01B	Brazil	South America	1	106I	KX887604	TGTAGAGAAATGGAAAAGGAAGGAAAAATTTCAAGAATTGGGCCTGAAAATCCATACAATACTCCAGTCTTTGCTATAAAGAAAAARGACAGTACTAAATGGAGAAAATTAGTAGATTTCAGAGAACTTAATAAGAGAACTCAAGACTTCTGGGAAGTTCAATTAGGAATACCACATCCCGCAGGGTTAAAAAAGAAAAAATCAATAACAGTACTGGATGTGGGAGATGCATATTTTTCAGTTCCYTTAGATAAAGACTTCAGGAAGTATACTGCATTTACTATACCTAGTACAAATAATGAGACACCAGGGATTAGATATGAGTAYAATGTGCTTCCACAGGGATGGAARGGATCACCAGCAATATTCCAAAGYAGCATGACAAAAATCTTAGATCCC…
Arruda, MB_2018	29504269	2015	B	Brazil	South America	1	106I	KX887606	TGTACAGAAATGGAAAAGGAAGGAAAAATTTCAAAAATTGGGCCTGAAAATCCATATAATACTCCAGTATTTGCTATAAAGAAAAAAGACAGTACTAAATGGAGAAAATTGGTAGATTTCAGAGAACTAAATAAGAGAACTCAAGACTTCTGGGAAGTTCAATTAGGAATACCACATCCAGCAGGGTTAAAAAAGAAAAAATCARTAACAGTACTGGATGTGGGTGATGCATATTTTTCAGTTCCCTTAGATARAGAATTCAGGAAGTATACTGCATTTACCATACCTAGTATAAACAATGAGACACCAGGGATTAGATATCAGTACAATGTGCTTCCACAGGGATGGAAAGGATCACCAGCAATATTCCAAAGTAGCATGACAAAAATCTTAGAGCCT…
Arruda, MB_2018	29504269	2015	D	Brazil	South America	1	103N	KX887608	TGTTTAGAGATGGAAAAGGAAGGAAAAATTTCAAAAATTGGGCCTGAAAATCCTTACAATACTCCAATATTTGCCATAAAGAAAAAGGACAGCACTAAGTGGAGAAAATTAGTAGATTTTAGAGAACTTAATAAGAGAACTCAAGATTTCTGGGAAGTACAATTAGGAATACCACATCCTGCAGGKCTGAAAAAGAAYAAATCAGTAACAGTACTGGATGTGGGTGATGCATATTTTTCAGTTCCRTTGCATGAAGACTTTAGGAAATATACTGCATTTACCATACCTAGTACAAACAATGAGACACCAGGGATTAGGTATCAGTACAATGTGCTCCCACAAGGATGGAARGGATCACCAGCAATATTCCAGAGTAGCATGACAAAAATYTTAGCACCC…
Arruda, MB_2018	29504269	2015	B	Brazil	South America	1	106I	KX887619	TGTACAGAAATGGAAAAGGAAGGAAAAATTGAAAAAATTGGGCCTGAAAATCCATACAATACTCCAATATTTGCCATAAAGAAAAAAGACAGTACTAAATGGAGAAAATTAGTAGACTTCAGAGAACTTAATAAGAGAACACAAGACTTTTGGGAAGTTCAATTAGGAATACCACATCCTGCAGGRYTAAAAAAGAARAAATCARTAACAGTACTGGATGTGGGTGATGCATATTTTTCAGTYCCYTTAGATAAAGACTTCAGGAAGTATACTGCATTTACYATACCTAGTATAAACAATGAGACACCAGGGATTAGATATCAGTACAATGTGCTTCCACAGGGATGGAAAGGATCACCAGCAATATTCCAAAGTAGCATGACAARAATCTTAGAGCCT…
Arruda, MB_2018	29504269	2015	B	Brazil	South America	1	103N	KX887625	TGTGCAGAAATGGAAAAGGAAGGGAAAATTTCAAGAATTGGGCCTGAAAATCCATACAATACTCCAATATTTGCCATAAAGAAAAARGACAGTACTAAATGGAGAAAATTAGTAGACTTCAGAGAACTTAATAAGAGAACTCAAGACTTCTGGGAAGTCCAATTAGGAATACCACATCCCTCAGGGYTAAAAAAGAACAAATCAGTAACAGTACTGGACGTGGGAGATGCATATTTTTCTGTCCCCTTAGATAAAGACTTCAGGAAGTATACTGCATTTACTATACCTAGTATAAACAATGAGACACCAGGGATTAGATATGAGTATAATGTGCTCCCACAGGGATGGAARGGATCACCAGCAATATTCCARAGTAGCATGACAAAAATCTTAGATCCC…
Arruda, MB_2018	29504269	2015	B	Brazil	South America	1	106I	KX887630	TGTGCAGAATTGGAAAAGGAAGGRAAAATATCAAAAATTGGGCCTGAAAATCCATAYAATACTCCAATATTTGCCATAAAGAAAAAAGACAGCACTAAATGGAGRAAATTAGTAGATTTTAGAGAACTTAATAAGAGAACTCAAGACTTCTGGGAAGTCCAGTTAGGAATACCCCATCCCGCAGGGTTAAAAAAGAAAAAATCARTAACGGTACTGGATGTGGGCGATGCATATTTTTCAGTTCCCTTGGATAAAGAMTTCAGGAAGTATACTGCATTTACCATACCTAGTATAAACAATGAGACACCAGGGATTAGATATCAGTACAATGTACTTCCACAAGGGTGGAAAGGATCACCAGCAATATTCCAAAGTAGCATGACAAAAATCTTAGAGCCT…
Arruda, MB_2018	29504269	2015	F	Brazil	South America	1	106I	KX887641	TGTACAGAAATGGAAAAGGAAGGAAAAATTTCAAGAATTGGGCCTGAAAATCCATACAATACTCCAGTATTTGCCATAAAGAAAAAAGACAGTACTAAATGGAGAAAATTAGTAGATTTCAGAGAACTTAATAAGAGAACTCAAGATTTCTGGGAGGTTCAATTAGGAATACCGCATCCTGCAGGGTTAAAAAAGAAAAAGTCAATAACAGTACTGGATGTGGGAGATGCATATTTTTCAGTTCCCTTAGATGAGGAKTTCAGGAAGTATACTGCATTYACCATACCTAGTACAAACAATGAGACACCAGGGATTAGATATCAGTACAATGTGCTCCCACAAGGGTGGAAAGGGTCACCAGCAATATTCCAATGTAGCATGACAAAAATCTTAGATCCC…
Arruda, MB_2018	29504269	2015	B	Brazil	South America	1	103N	KX887644	TGTACAGAAATGGAAAAGGAAGGAAAAATTTCAAAAATTGGGCCTGAAAACCCATACAATACTCCAGTATTTGCCATAAAGAAAAAAGACAGTACTAAATGGAGAAAATTAGTAGATTTCAGAGAACTTAATAAGAGAACTCAAGACTTCTGGGAAGTTCAATTAGGAATCCCACATCCCTCAGGGTTAAAAAAGAACAAATCAGTAACAGTACTGGATGTGGGTGATGCATATTTTTCAGTTCCCTTAGACAAAGACTTCAGAAAATATACTGCATTYACCATACCTAGTGTAAACAATGAGACACCAGGGATTAGATATCAGTATAATGTGCTTCCACAGGGATGGAAAGGATCACCRGCAATATTYCAAARTAGCATGACAAAAATCTTAGAGCCT…
Arruda, MB_2018	29504269	2015	B	Brazil	South America	2	103N, 225H	KX887653	TGTACAGAAATGGAAAAAGAAGGGAAGATTTCAAGAATTGGGCCTGAAAATCCATACAATACTCCAGTGTTTGCCATAAAGAAAAAAGACAGCACTAAATGGAGAAAATTAGTAGATTTCAGGGAACTTAATAAGAGAACTCAAGACTTCTGGGAAGTTCAATTAGGAATACCACACCCAGCAGGGTTAAAAAAGAACAAATCAGTAACAGTATTGGATGTRGGTRATGCCTATTTTTCAGTTCCCTTAGATGAAGACTTCAGRAAATATACTGCATTTACCATACCTAGTACAAACAATGAGACACCAGGGATAAGATATGTGTACAATGTGCTTCCACAGGGATGGAAAGGGTCACCAKCAATATTCCAAAGTAGCATGACAAAAATCTTAGAGCCT…
Arruda, MB_2018	29504269	2015	F	Brazil	South America	1	106I	KX887655	TGTACAGAAATGGAAAARGAAGGAAAAATTTCAARAATTGGGCCTGAAAATCCATACAATACTCCAGTATTTGCTATAAAGAAAAAAGACAGTACTAAATGGAGGAAATTAGTAGATTTCAGAGAACTTAATAARAGAACTCAAGATTTTTGGGAGGTTCAATTAGGAATACCACATCCTGCAGGGTTAAARAAGAAAAAGTCARTAACAGTACTGGATGTGGGGGATGCATATTTTTCAGTTCCYTTAGATGAGGAKTTCAGGAAGTACACTGCRTTCACCATACCTAGTCTCAAYAATGAGACACCAGGAATTAGGTATCAGTACAATGTGCTTCCACAAGGATGGAARGGATCACCAGCAATATTCCAATGTAGCATGACAAAAATCTTAGATCCC…
Arruda, MB_2018	29504269	2015	B	Brazil	South America	1	103N	KX887664	TGTACAGAAATGGAAAAGGAAGGAAAAATTTCAAAAATTGGGCCTGAAAATCCATACAATACTCCAGTATTTGCCATAAAGAAAAAAGACAGTACTAAATGGAGAAAATTAGTAGATTTCAGGGAACTTAATAAAAGAACTCAAGACTTCTGGGAAGTGCAATTAGGAATACCACATCCTGCAGGGTTAAAACAGAACAAATCAGTAACAGTACTGGATGTGGGCGATGCATATTTTTCAGTTCCCCTAGATAAAGACTTCAGGAAGTATACTGCATTTACCATACCYAGTATAAACAATGAGACACCAGGGATTAGATATCAGTACAATGTGCTTCCACAGGGATGGAAAGGATCACCAGCAATATTCCAAAGTAGCATGATAAAAATCTTAGATCCT…
Arruda, MB_2018	29504269	2015	B	Brazil	South America	1	106I	KX887668	TGTACAGAAATGGAAAAGGAAGGAAAAATTTCAAAAATTGGGCCTGAAAATCCATACAATACTCCAGTGTTTGCYATAAAGAAAAAAGACAGTACTAAATGGAGAAAGTTAGTAGATTTCAGAGAACTTAATAARAGAACTCAAGAYTTCTGGGAAGTTCAATTAGGAATACCACATCCCGCAGGGTTAAAAAAGAAAAAATCAATAACAGTACTGGATGTGGGTGATGCATATTTTTCAGTTCCCTTAGATAAAGAGTTCAGGAAGTATACTGCATTYACTATACCTAGTATAAACAATGAGACACCAGGGATTAGATATCAGTACAATGTGCTTCCACAGGGATGGAARGGATCACCAGCAATATTCCAAAGTAGCATGACAAAAATTTTGGAGCCC…
Arruda, MB_2018	29504269	2015	B	Brazil	South America	1	138K	KX887682	CCCATTAGTCCTATTGAAACTGTACCAGTAAAATTAAAGCCAGGAATGGATGGCCCAAAAGTTAAACAATGGCCATTRACAGAAGAAAAAATAAAAGCATTAGTAGAAATTTGTACAGAAATGGAAAAGGAAGGAAAAATTTCAAAAATTGGGCCTGAAAATCCATACAATACTCCAGTATTTGCCATAAAGAAAAAAGACAGCACTAAATGGAGAAAACTAGTAGATTTCAGAGAACTTAATAAGAGAACCCAAGACTTTTGGGAGGTTCAATTAGGYATACCACAYCCCGCAGGGTTAAAAARGAAAAAATCAGTAACAGTGCTAGATGTGGGTGATGCATATTTTTCAGTTCCCTTAGATGAAGACTTCAGAAAGTATACTGCATTTACCATACMT…
Arruda, MB_2018	29504269	2015	F	Brazil	South America	1	106I	KX887699	CCAATTAGTCCTATTGAAACTGTACCGGTAAAATTGAAGCCAGGAATGGATGGCCCAAAAGTTAAACAATGGCCATTAACAGAAGAAAAAATAAAAGCATTAAAAGAAATTTGTACAGAAATGGAAAAAGAAGGAAAAATTTCAAAAATTGGGCCTGAAAATCCATACAATACTCCAGTATTTGCCATAAAGAAAAAAGACAGTACTAAATGGAGGAAATTAGTAGATTTCAGAGAACTTAATAAAAGAACTCAAGATTTCTGGGRGGTTCAATTAGGAATACCACATCCTGCAGGGTTAAAAAAGAAAAAGTCAATAACAGTGCTGGATGTGGGAGATGCATATTTTTCAGTTCCCTTARATGAGGAGTTCAGGAAGTACACTGCCTTTACCATACCT…
Arruda, MB_2018	29504269	2015	F	Brazil	South America	1	103N	KX887702	CCAATTAGTCAAATTGAAACTGTACCAGTAAAATTGAAGCCAGGAATGGATGGCCCAAGGGTTAAACAATGGCCATTGACAGAAGAAAAAATAAAAGCATTAACAGAAATATGTMTGGAAATGGAAAAAGAAGGAAAAATTTCAAGAATTGGGCCTGAAAATCCATACAATACTCCAGTATTTGCTATAAAGAAAAAAGACAGTACTAAATGGAGGAAATTAGTAGACTTCAGGGAACTTAATAAAAGAACTCAAGATTTTTGGGAAGTTCAATTAGGAATACCACATCCTGCAGGGTTAAAAAAGAACAAGTCAGTAACAGTATTGGATGTGGGGGATGCATATTTTTCAGTTCCCCTAGATAAGGATTTCAGAAAGTACACTGCATTCACCATACCT…
Arruda, MB_2018	29504269	2015	B	Brazil	South America	3	103N, 108I, 225H	KX887714	TGTACAGAAATGGAAAAGGAAGGAAAAATTTCAAAAATTGGGCCTGAAAATCCATATAATACTCCAGTATTTGCCATAAAGAAAAAAGACAGTACTAAATGGAGAAAGYTAGTAGATTTCAGAGAACTTAATAAGAGAACTCAAGAYTTCTGGGAAATTCAATTAGGAATACCACATCCTGCAGGGTTAAAAAAGAATAAATCAGTAACAATACTGGATGTGGGTGATGCGTATTTTTCAGTTCCCTTAGATGAAGACTTCAGGAAATATACTGCATTTACCATACCTAGTYTAAACAATGAAACACCAGGAGTCAGATATCAGTACAATGTACTCCCACAGGGATGGAAGGGATCACCAGCAATATTCCAAAGTAGCATGACAAAAATCTTAGAGCCT…
Arruda, MB_2018	29504269	2015	B	Brazil	South America	1	106I	KX887719	TGTACAGAAATGGAAAAGGAAGGAAAAATTTCAAAAATTGGACCTGAAAATCCATACAATACTCCAGTATTTGCCATAAAGAAAAAAGAYAGTACTAAATGGAGRAAATTAGTAGATTTCAGAGAACTTAATAAAAGAACTCAAGATTTTTGGGAAGTTCAATTGGGAATACCGCATCCTGCAGGGTTAAAAAAGAAAAAATCAATAACAGTACTAGATGTGGGTGATGCATATTTTTCAGTTCCCTTAGATAAAGACTTYAGGAAGTATACTGCATTTACTATACCTAGTATAAACAATGAGACACCAGGGGTTAGATATCAGTACAATGTGCTYCCACAGGGATGGAAAGGATCACCAGCAATATTCCAATGCAGCATGACAAAAATCTTAGAGCCT…
Arruda, MB_2018	29504269	2015	B	Brazil	South America	1	138K	KX887722	TGTACAGAAATGGAAAAGGAAGGAAAAATTTCAAAAATTGGGCCTGAAAATCCATACAATACTCCAATATTTGCCATAAAGAAAAAAGATGGCACTAAATGGAGAAAATTAGTAGACTTCAGAGAACTTAATAAGAGAACTCAAGACTTCTGGGAGGTTCAATTAGGAATACCACATCCCGCAGGGTTRAAAAAGAAAAAATCAGTAACAGTACTGGATGTRGGTGATGCATATTTTTCAGTTCCCTTAGATGAAAGCTTCAGGAAGTATACTGCATTTACCATACCTAGTACAAACAATAAGACACCAGGGATTAGATATCAGTACAATGTACTYCCACAGGGATGGAAAGGMTCACCAGCAATATTTCAATGTAGCATGACAAAAATCTTAGAACCT…
Arruda, MB_2018	29504269	2015	B	Brazil	South America	1	103N	KX887723	TGTGCAGAAATGGAGAAAGAAGGAAAAATTTCAAAAATTGGGCCYGAAAATCCATATAATACTCCAGTATTTGCAATAAAGAAAAARGACAGTACTAAATGGAGGAAATTAGTAGATTTCAGAGAACTTAATAAAAGAACTCAAGATTTTTGGGAGGTTCAATTAGGAATACCACATCCTGCAGGGTTAAAAARGAACAAATCAGTAACAGTTCTGGATGTGGGTGATGCTTACTTTTCAGTTCCCTTAGATAARGAATTCAGGAAGTACACTGCATTCACCATACCTAGTGTCAACAATGAGACACCAGGAATTAGGTACCAGTACAATGTGCTCCCACAAGGATGGAAAGGGTCACCAGCAATATTCCAAAGTAGCATGATAAAAATCTTAGAGCCT…
Arruda, MB_2018	29504269	2015	B	Brazil	South America	1	106I	KX887727	CCCATTAGTACTATTGAAACTGTACCAGTAAAATTAAAGCCAGGAATGGATGGCCCAAAAGTTAAACAATGGCCATTGACAGAAGAAAAAATAAAAGCATTAGTAGAAATATGTACAGAAATGGAAAAGGAAGGAAAAATTTCCAAAATTGGGCCTGAGAATCCATACAATACTCCAGTRTTTGCCATAAAGAAAAAAGACAGCACTAAATGGAGAAAATTAGTAGATTTCAGAGAACTTAATAAAAGAACTCAAGATTTTTGGGAAGTTCAATTGGGAATACCRCATCCTGCAGGGTTAAAAAAGAAAAAATCAATAACAGTACTGGATGTGGGTGATGCATATTTTTCAATCCCCTTAGATGAGGACTTCAGAAAATATACTGCATTTACGATACCT…
Arruda, MB_2018	29504269	2015	B	Brazil	South America	1	106I	KX887731	CCTATCAGTCCTATTGAAACTGTACCAGTAAAATTAAAACCAGGAATGGATGGTCCAAGAGTTAAGCAATGGCCATTGACAGAAGAAAAAATAAAAGCATTAGTAGAAATCTGTACAGAAATGGAAAAGGAAGGGAAAATTTCCAAAATTGGGCCTGAGAATCCATACAATACTCCAGTATTTGCTATAAAGAAAAAAGACAGTACTAAATGGAGAAAATTAGTAGATTTCAGAGAGCTTAATAAAAGAACTCAAGATTTTTGGGAAGTTCAATTGGGAATACCGCATCCTGCAGGGTTAAAAAAGAAAAAATCAATAACAGTACTGGATGTGGGTGATGCATATTTTTCAATTCCTTTAGATAAAGAATTCAGGAAGTATACTGCATTTACTATACCT…
Arruda, MB_2018	29504269	2015	B	Brazil	South America	1	106I	KX887733	TGTRCAGATCTGGAGAAGGAAGGAAAAATTTCAAAAATTGGGCCTGAAAATCCATACAATACTCCAATATTTGCCATAAAGAAAAAAGACAGTACTAAATGGAGAAAATTAGTAGATTTCAGAGAACTTAATAAGAGAACTCAAGACTTCTGGGAAGTTCAATTAGGAATACCACATCCCTCAGGATTAAAAAAGAAAAAATCARTATCAGTATTGGATGTGGGTAATGCATATTTTTCAATTCCCTTAGATGAAGACTTCAGGAAATATACTGCATTTACCATACCCAGTATAAACAATGAGACACCAGGAATTAGATATCAGTACAATGTGCTGCCACAGGGATGGAAAGGATCACCTGCAATATTCCAAGATAGCATGACAAGAATCTTAGAGCCT…
Arruda, MB_2018	29504269	2015	B	Brazil	South America	1	106I	KX887755	TGTACAGAAATGGAAAAGGAAGGAAAAATTTCAAGAATTGGGCCTGAAAATCCATACAATACTCCAGTATTTGCTATAAAGAAAAAGGATAGTACTAAATGGAGAAAATTAGTGGATTTCAGAGAACTTAATAAAAGAACTCAAGACTTCTGGGAAGTTCAATTAGGAATACCACATCCCGCAGGGTTAAAAAAGAAAAGGTCAATAACAGTACTAGATGTAGGTGATGCATATTTTTCAGTTCCCTTAGATAAAGATTTCAGGAAGTACACTGCATTTACCATACCTAGTACAAACAATGAGACACCAGGGATTAGATATCAGTACAATGTACTTCCACAGGGATGGAAAGGRTCACCAGCAATATTCCAATGTAGTATGACAAAAATTTTAGAGCCT…
Arruda, MB_2018	29504269	2015	B	Brazil	South America	1	103N	KX887760	CCCATTAGTCCTATTGAAACTGTACCAGTAAAATTAAAGCCAGGAATGGATGGCCCAAAAGTTAAGCAATGGCCATTGACAGAAGAAAAAATAAAAGCATTGATAGAAATCTGTACAGAAATGGAGAAGGAAGGAAAAATTTCAAGAATTGGGCCTGAAAATCCATACAATACCCCAGTATTTGCCATAAAGAAAAAGGACAGTACTAAATGGAGAAAATTAGTAGATTTCAGAGAACTTAATAAGAGAACCCAAGACTTTTGGGAAGTTCAATTAGGAATACCACATCCTGCAGGGCTAAAAAAGAACAAATCAGTAACAGTACTGGATGTGGGTGATGCATATTTTTCAGTTCCATTAGATGAAGACTTCAGGAAGTACACTGCATTTACTATACCT…
Arruda, MB_2018	29504269	2015	B	Brazil	South America	1	103N	KX887787	TGTACAGAAATGGAGAAGGAAGGAAAAATTTCAAAAATTGGGCCTGAAAATCCATACAATACTCCAGTATTTGCCATAAAGAAAAAAGACAGTACTAAATGGAGAAAATTAGTAGATTTCAGAGAACTTAATAAGAGAACTCAAGACTTCTGGGAAGTTCAATTAGGGATACCACATCCCGCAGGGTTAAAGAAGAACAAATCAGTAACAGTACTGGATGTGGGTGATGCATACTTCTCAATCCCCTTAGATAAAGAATTCAGGAAGTATACTGCATTTACCATACCTAGTATAAACAATGAGACACCAGGGATTAGATATCAGTACAATGTACTTCCACAGGGATGGAAAGGATCACCAGCAATATTCAAAAGTAGCATGACAAAAATTCTAGAACCT…
Arruda, MB_2018	29504269	2015	B	Brazil	South America	1	106I	KX887797	TGTACAGAAATGGAAAAAGAAGGAAAAATTTCAAAAATTGGGCCTGAAAATCCGTACAATACTCCAATATTTGCCATAAAGAAAAAAGACAGTACTAAATGGAGGAAATTAGTAGATTTCAGAGAACTTAATAAAAGAACTCAAGAYTTTTGGGAGGTTCARTTAGGAATACCACATCCTGCAGGGTTAAAAAAGAAAAAATCAATAACAGTTCTGGATGTGGGTGATGCATACTTTTCAGTTCCCTTAGATAAGGATTTCAGGAAGTATACTGCATTCACYATACCTAGTMYCAACAATGAGACACCAGGAATTAGGTACCAGTACAATGTGCTTCCACAAGGATGGAAAGGGTCACCAGCAATATTCCAAWGTAGCATGACAAAAATATTAGAACCT…
Arruda, MB_2018	29504269	2015	B	Brazil	South America	1	103N	KX887804	CCCATCAGTCCTATTGAAACYGTACCAGTAAAATTAAAGCCAGGRATGGATGGCCCAAGAGTTAAACAATGGCCATTGACAGAAGAAAAAATAAAAGCATTAGTAGAAATTTGTGCAGAAATGGAAAAGGAAGGAAAAATTTCAAAAATTGGGCCTGAAAATCCGTACAATACTCCAATATTTGCCATAAAGAAAAAAGACAGTACTAAATGGAGAAAATTAGTAGATTTCAGAGAACTTAATAAGAAAACTCAAGACTTCTGGGAGGTTCAATTAGGAATACCACATCCCGCAGGATTAAAAAAGAATAAATCAGTAACAGTAYTGGATGTGGGTGATGCATACTTTTCAGTTCCCTTAGATAAAGATTTCAGGAAGTATACTGCATTCACCATACCT…
Arruda, MB_2018	29504269	2015	B	Brazil	South America	1	106I	KX887805	TGTACAGAAATGGAAAAAGAAGGAAAAATTTCAAAAATTGGGCCTGAAAATCCATACAATACTCCAGTATTTGCCATAAAGAAAAAAGACAGTACTAAATGGAGAAAATTAGTAGATTTCAGAGAACTTAATAAGAGAACCCAAGACTTCTGGGAAGTTCAATTAGGAATACCACATCCCGCAGGGTTAAAAAAGAAAAAATCAATAACAGTACTGGACGTGGGTGATGCATATTTCTCAGTTCCCTTAGATCAAGAMTTCAGAAAATATACTGCATTTACCATACCTAGTACAAATAATGAGACACCAGGGATTAGATATCAGTACAATGTGCTTCCCCAGGGATGGAARGGATCACCAGCAATATTCCAAAGTAGCATGACAAAAATCTTAGAACCT…
Arruda, MB_2018	29504269	2015	B	Brazil	South America	2	100V, 106I	KX887807	TGTACAGAAATGGAAAAAGAAGGAAAAATTTCAAAAATTGGGCCTGAAAATCCATACAATACTCCAGTATTTGCCATAAAGAAAAAAGACAGTACTAAATGGAGAAAATTAGTAGATTTCAGAGAACTTAATAAGAGAACCCAAGACTTCTGGGAAGTTCAATTAGGAATACCACATCCCGCRGGGKTAAAAAAGAAAAAATCAATAACAGTACTGGACGTGGGTGATGCATATTTCTCAGTTCCCTTAGATAAAGAATTCAGGAAATATACTGCATTTACCATACCTAGTACAAATAATGAGACACCAGGGATTAGATATCAGTACAATGTGCTTCCCCAGGGATGGAAGGGATCACCAGCAATATTCCAAAGTAGCATGACAAMAATCTTAGAACCT…
Arruda, MB_2018	29504269	2015	B	Brazil	South America	1	190A	KX887824	CCCATTAGTCCTATTGAAACTGTACCAGTAAAATTAAAGCCAGGAATGGATGGCCCAAAAGTTAAACAATGGCCATTGACAGAAGAAAAAATAAAAGCATTAACAGAAATTTGTACAGAGATGGAAAAGGAAGGAAAAATTTCAAAAATTGGGCCTGAAAATCCATATAATACTCCAGTATTTGCCATAAAGAAAAAGGACAGTACYAAATGGAGAAAATTAGTAGATTTCAGAGAACTTAATAAGAGAACTCAAGACTTCTGGGAAGTTCAATTAGGAATACCACATCCCGCAGGGTTAAAAAAGAAGAAATCAGTAACAGTACTAGATGTAGGTGATGCATATTTTTCAGTTCCCTTAGATAAAGACTTCAGGAAGTACACTGCATTCACCATACCT…
Arruda, MB_2018	29504269	2015	B	Brazil	South America	1	190E	KX887838	TGTACAGAAATGGAAAAGGAAGGAAAAATTTCAAAAATTGGGCCTGAAAATCCATATAATACTCCAGTGTTTGCCATAAAGAAGAAAGACAGTACTAAATGGAGAAAAYTAGTAGATTTCAGAGAGCTTAATAARAGRACTCAAGACTTCTGGGAAGTCCAATTAGGAATACCACATCCCGCAGGATTAAAAAAGAAAAAATCAGTAACAGTGCTAGATGTGGGTGATGCATATTTTTCAGTTCCATTACATGAAGACTTCAGGAAGTATACTGCATTTACCATACCTAGTACAAACAATGAGACACCAGGGATTAGATATCAATACAATGTACTTCCACAGGGATGGAAAGGATCACCAGCAATATTCCAAAGTAGCATGACAAAAATYTTAGAGCCY…
Arruda, MB_2018	29504269	2015	B	Brazil	South America	1	106I	KX887843	TGTACAGAAATGGAAAAGGAAGGAAAAATTTCAAAAATYGGGCCTGAAAATCCATACAACACTCCAGTATTTGCCATAAAGAAAAAAGATGGCACTAAATGGAGAAAATTAGTAGATTTCAGAGAACTTAATAARAGAACTCAAGACTTCTGGGAAGTTCAATTAGGAATACCACATCCCGCAGGGTTAAAAAAGAARAAATCAATAACAGTACTRGATGTGGGTGAYGCATATTTCTCAGTTCCCTTAGATAAAGAATTYAGGAAGTATACTGCATTTACYATACCTAGTACAAACAATGAGACACCAGGGATTAGATATCAGTACAATGTGCTTCCACAGGGATGGAAAGGATCACCAGCAATATTCCAGTGTAGCATGACAAAAATCTTAGAGCCT…
Arruda, MB_2018	29504269	2015	B	Brazil	South America	1	103N	KX887854	CCCATTAGCCCTATTGAAACTGTACCAGTAAAATTAAAACCAGGAATGGATGGTCCAAAAGTTAAACAATGGCCATTGACAGAAGAAAAAATAAAAGCATTAGTAGAAATTTGTACAGAAATGGAAAAGGAAGGAAAGATCTCAAAAATTGGACCTGAAAATCCATATAAYACTCCAATATTTGCCATAAGGAAAAAAGATAGTACTAAATGGAGAAAACTAGTAGATTTTAGAGAACTTAATAAGAGAACTCAAGACTTCTGGGAAGTTCAATTAGGAATACCACATCCCGCAGGGTTAAAACAGAACAAATCAGTAACAGTACTKGATGTGGGTGATGCATATTTCTCAGTTCCCTTAGATAAAGATTTCAGGAAATATACTGCATTTACCATACCT…
Arruda, MB_2018	29504269	2015	B	Brazil	South America	1	98G	KX887863	CCCATTAGTCCTATTGAAACAGTACCAGTAAAATTAAAGCCAGGAATGGATGGCCCAAAAGTTAAACAATGGCCATTGACAGAAGAGAAAATAAAAGCATTAGTAGAAATTTGTACAGAGATGGAAAAGGAAGGRAAAATTTCACAAATTGGRCCTGAAAATCCATACAATACTCCAGTGTTTGCCATAAAGAAAAAAGACAGTACTAAATGGAGAAAATTAGTAGATTTCAGAGAACTKAATAAGAGAACTCAAGACTTCTGGGAAGTTCAATTAGGAATACCACATCCTGGAGGGTTAAAAAAGAAAAAATCAGTAACAGTACTAGATGTGGGTGATGCATATTTTTCAGTTCCCTTAGATAAAGACTTCAGGAAGTACACTGCATTTACCATACCT…
Arruda, MB_2018	29504269	2015	B	Brazil	South America	1	106I	KX887870	TGTACAGAAATGGAAAAGGAAGGAAAAATTTCAAAAATTGGGCCTGAAGAACYCAWCAACACTCCAGTGTTTGCAATAAAGAAAAAAGACAGTACTAAATGGAGAAAATTAGTAGATTTCAGGGAACTTAATAAAAGAACTCAAGATTTTTGGGAGGTTCAATTGGGAATACCGCATCCTGCAGGGTTAAAAAAGAAAAAATCAATAACAGTACTGGATGTGGGTGATGCATATTTTTCAGTTCCCTTAGATAAAGAATTCAGGAAGTATACTGCATTTACCATACCTAGTATAAACAATGAGACACCAGGAATYAGATATCAGTACAATGTGCTTCCACAAGGATGGAARGGATCACCAGCAATATTCCAAAGCAGCATGACAAAAATTTTAGAGCCT…
Arruda, MB_2018	29504269	2015	B	Brazil	South America	2	103N, 225H	KX887885	TGCACAGAAATGGAAAAAGAAGGGAAAATTTCAAAAATTGGGCCTGAAAAYCCATACAACACTCCAGTATTTGCCATAAAGAAAAAGGACAGTACTAAATGGAGAAAATTAGTAGATTTCAGAGAACTTAATAAGAGAACTCAAGACTTCTGGGAAGTYCAGYTAGGAATACCACATCCMKCAGGGTTAAAAAAGAACAAGTCAGTAACAGTACTGGATGTGGGTGATGCATATTTTTCAGTTCCCTTAGATAAAGAATTYAGGAAGTATACTGCATTTACCATACCTAGTACAAACAATGAGACACCAGGGATTAGATATCAGTACAATGTACTTCCACARGGATGGAAAGGATCACCAGCAATATTCCAAAGTAGCATGACAAAAATATTAGAGCCT…
Arruda, MB_2018	29504269	2015	B	Brazil	South America	1	106I	KX887899	TGTACAGAAATGGAAAAGGAAGGAAAAATTTCAAAAATTGGGCCTGAAAACCCATACAATACTCCAGTGTTTGCCATAAAGAAAAAAGATAGTACTAAGTGGAGAAAATTAGTAGATTTCAGAGAACTTAATAAGAGAACTCAAGACTTCTGGGAARTCCAGCTAGGAATACCACATCCTGCAGGATTAAAAAAGAAAAAATCARTAACAGTACTGGATGTGGCTGATGCATATTTCTCAGTTCCCTTACATGAAGACTTCAGGAAGTATACTGCATTTACTATACCTAGTACAAACAATGAGACACCAGGGATAAGATATCAGTACAATGTGCTTCCACAAGGATGGAAAGGATCACCAGCAATATTCCAGAGTAGCATGACAAAAATCTTAGATCCT…
Arruda, MB_2018	29504269	2015	B	Brazil	South America	1	106I	KX887909	TGTACAGAAATGGAAAAGGAAGGAAAAATTTCAAAAATTGGGCCTGAAAATCCATACAATACTCCAGTATTTGCCATAAAGAAAAARGAYAGTACTAAATGGAGGAAATTRGTAGACTTCAGAGAACTYAATAAAAGAACTCAAGACTTCTGGGAGGTTCAATTAGGAATACCACATCCTGCAGGGTTAAAGAAGAAAAAATCAATAACAGTATTRGATGTGGGTGATGCATATTTTTCAGTTCCTTTAGATRAAGAATTCAGGAAGTATACTGCATTTACTATACCTAGTATAAACAATGAGACACCAGGGATTAGATATCAGTATAATGTGCTTCCACAGGGRTGGAAAGGATCACCAGCAATATTTCAATGTAGCATGACAAAAATCTTAGAGCCT…
Arruda, MB_2018	29504269	2015	F	Brazil	South America	1	103N	KX887917	CCAATTAGTCCTATTGAAACTGTACCAGTAAAATTGAAGCCAGGGATGGATGGCCCAAAGGTTAAACAATGGCCATTGACAGAAGAAAAAATAAAAGCATTAACAGAAATATGTACAGAAATGGAAAAAGAAGGAAAAATCTCAAAAATTGGGCCTGAAAATCCATACAATACTCCAGTATTTGCCATAAAGAAAAAAGACAGTACTAGATGGAGGAAATTAGTAGACTTTAGAGAACTGAATAAAAGGACTCAGGATTTTTGGGAGGTTCAATTAGGAATACCACACCCTGCAGGGTTAAAACAGAACAGATCAGTAACAGTACTGGATGTGGGGGATGCATATTTTTCAGTTCCTTTAGATAAGGAGTTCAGAAAGTACACGGCATTCACCGTACCT…
Arruda, MB_2018	29504269	2015	F	Brazil	South America	1	106I	KX887920	CCAATTAGYTCTATTGAAACTGTACCAGTAAAATTGAAGCCAGGAATGGATGGCCCAAAAGTTAAACAATGGCCATTGACAGAAGAAAAAATAAAAGCATTAACAGAAATATGTACAGAAATGGAAAAGGAAGGGAAAATTTCAAAAATTGGGCCTGAAAATCCATACAATACTCCGGTATTTGCTATAAAGAAAAAAGATAGTACTAAATGGAGGAAATTAGTAGACTTCAGAGAACTTAATAAAAGAACTCAAGATTTTTGGGAGGTTCAATTAGGAATACCGCACCCTGCAGGGCTGAAAAAGAAAAGGTCAATAACAGTACTGGATGTAGGGGATGCATATTTTTCAATCCCCTTAGATAAGGAATTCAGGAAATACACTGCATTCACCATACCT…
Arruda, MB_2018	29504269	2015	B	Brazil	South America	1	106I	KX887931	TGTACAGAAATGGAAAAGGAAGGAAAAATTTCAAAAATTGGGCCTGAAAATCCATACAATACTCCAATATTTGCCATAAAGAAAAAAGATGGTACTAAATGGAGAAAATTAGTAGACTTCAGAGAGCTTAATAAGAGAACTCAAGACTTCTGGGAAGTCCAATTAGGAATACCACATCCTGCAGGGTTAAAAAAGAAAAAATCAATATCAGTACTGGATGTGGGGGATGCATATTTTTCAGTTCCATTAGATGAAGACTTCAGGAAGTATACTGCATTTACTATACCTAGTACAAACAATGCGACACCTGGAAYTAGGTATCAGTACAATGTGCTTCCACAGGGCTGGAAAGGATCACCAGCAATATTCCAAAGTAGCATGACAAAAATCTTAGAGCCT…
Arruda, MB_2018	29504269	2015	B	Brazil	South America	1	106I	KX887932	TGTACAGAAATGGAGAAGGAAGGAAAAATTTCAAAAATTGGGCCTGAAAATCCATACAATACTCCAATATTTGCCATAAAGAAAAAAGATGGTACTAAATGGAGAAAATTAGTAGAYTTCAGAGARCTTAATAAGAGAACTCAAGACTTCTGGGAAGTCCAATTAGGAATACCACATCCTGCAGGGTTAAAACAGAAAAAATCARTAACAGTACTGGATGTGGGTGATGCATATTTYTCAGTTCCATTAGATGARGACTTCAGGAAGTATACTGCATTTACYATACCTAGTACAAACAATGCAACACCTGGAATTAGRTATCAGTACAATGTGCTTCCACAGGGCTGGAAAGGATCACCAGCAATATTTCARAGTAGCATGACAAAAATCTTAGAGCCT…
Arruda, MB_2018	29504269	2015	B	Brazil	South America	1	106I	KX887933	TGCACAGACATGGAAAAGGAAGGAAAAATTTCAAAAATTGGGCCTGAAAATCCATACAATACTCCAATATTTGCTATAAAGAAAAAAGACAGTACTAAATGGAGAAAATTAGTAGACTTTAGAGAACTTAATAAAAGAACTCAAGACTTCTGGGAAGTTCAATTAGGGATACCACATCCTGCAGGGTTAAAAAAGAAAAGATCAATAACAGTACTGGATGTGGGTGATGCATATTTTTCAGTCCCATTAGATCCAGACTTCAGGAAGTATACTGCATTTACTATACCTAGTACAARCAATGAGACACCAGGGATTAGGTATCAGTACAACGTGCTTCCACAGGGATGGAAAGGATCACCAGCAATATTTCAAAGTAGCATGACAAAAATCTTAGAGCCT…
Arruda, MB_2018	29504269	2015	B	Brazil	South America	1	98G	KX887937	TGTACAGAAATGGAAAAGGAAGGAAAAATTTCAAAAATTGGGCCTGARAATCCATAYAATACTCCAGTATTTGCTATAAAGAAAAARGACAGTACTAAATGGAGGAAGTTAGTGGATTTCAGAGAACTCAATAAGAGAACTCAAGACTTCTGGGAAGTTCAATTAGGAATACCACATCCCGGAGGGTTRAAAAAGAAAAAATCAGTAACAGTACTGGATGTGGGTGATGCATATTTTTCAGTTCCCTTGGATAAAGAATTCAGGAAGTATACTGCATTTACTATACCTAGTATGAACAATGAGACACCAGGGGTTAGATATCAGTACAATGTGCTTCCACAGGGATGGAAAGGATCGCCAGCAATATTTCAAAGCAGCATGACAAAAATTTTAGAGCCT…
Arruda, MB_2018	29504269	2015	F	Brazil	South America	1	103N	KX887968	CCAATTAGTCCTATTGAAACTGTACCAGTAAAATTGAAGCCAGGAATGGATGGCCCAAGGGTTAAACAATGGCCATTGACAGAAGAAAAAATAAAAGCATTAATAGAAATATGTACAGAAATGGAAAAAGAAGGGAAAATTTCAAGAATTGGGCCTGAAAATCCATACAATACTCCAGTATTTGCCATAAAGAAAAAAGACAGTACTAAGTGGAGAAAATTAGTAGACTTCAGAGAACTTAATAAAAGAACTCAAGATTTTTGGGAGGTTCAATTAGGAATACCACACCCGGCAGGGTTAAGAAAGAACAAGTCAGTAACAGTATTAGATGTGGGGGATGCATATTTTTCAGTTCCCTTAGATAAGGAGTTCAGGAAGTACACTGCATTCACMATTCCT…
Arruda, MB_2018	29504269	2015	F	Brazil	South America	1	103N	KX887970	CCAATTAGTCCTATTGAAACTGTACCAGTAAAATTAAAGCCAGGAATGGATGGCCCAAAGGTTAAACAATGGCCATTGACAAAAGAAAAAATAGAAGCATTAATGGAAATATGTACAGAAATGGAAAAAGAAGGGAAAATTTCAAGAATTGGGCCTGAAAATCCATACAATACTCCAGTATTTGCCATAAAGAAAAAAGACAGTAMTAAGTGGAGRAAATTAGTAGAYTTCAGRGAACTTAATAARAGAACTCAAGATTTTTGGGAGGTTCAATTAGGAATACCACACCCGGCAGGGTTAAAAAAGAACAARTCAGTAACAGTATTAGATGTGGGGGATGCATATTTTTCAGTTCCCTTAGATAAGGAGTTCAGGAAGTACACTGCATTCACCATWCCT…
Arruda, MB_2018	29504269	2015	B	Brazil	South America	1	103N	KX887999	TGCACAGAAATGGAAAAGGAAGGAAAAATCTCAAAAATTGGGCCTGAGAATCCATACAATACTCCAGTATTTGCTATAAAGAAAAAGGACAGTACTAAATGGAGAAAATTAGTAGATTTCAGAGAACTTAATAAGAGAACTCAAGACTTCTGGGAAGTTCAGTTAGGAATACCACATCCCTCGGGGTTAAAAGGGAACAAATCAGTAACAGTACTGGATGTGGGAGATGCATATTTTTCAGTTCCTTTAGATAAGGAATTCAGAAAATATACTGCATTTACCATACCCAGTATAAACAATGAGACACCAGGGATTAGATATCAGTACAATGTGCTTCCACAGGGATGGAAAGGATCACCAGCAATATTCCAAAGTAGTATGACAAAAATCTTAGAGCCT…
Arruda, MB_2018	29504269	2015	B	Brazil	South America	1	103N	KX888011	CCTATCAGTCCTATTGAAACTGTACCAGTAAAATTAAAACCAGGAATGGATGGCCCAAAAGTTAAACAATGGCCATTGACAGAAGAAAAAATAAAAGCATTAGTAGAAATTTGCACAGAAATGGAAAAGGAGGGAAAAATTTCAAAAATTGGGCCTGAGAATCCATACAATACTCCAATTTTTGCCATAAAGAAAAAAGACAGTACTAAATGGAGAAAATTAGTAGATTTTAGAGAACTTAATAAGAGAACTCAAGACTTCTGGGAAGTCCAATTAGGAATACCACATCCTGCAGGATTAAAAAAGAACAAATCAGTAACAGTACTGGATGTGGGTGATGCATATTTTTCAGTTCCCTTAGACAAAGACTTCAGGAAGTATACTGCATTCACCATACCT…
Arruda, MB_2018	29504269	2015	B	Brazil	South America	1	103N	KX888022	CCCATTAGCCCTATTGAAACTRTACCAGTAAAATTAAAACCAGGAATGGATGGTCCAAAAGTTAAACAATGGCCATTGACAGAAGAAAAAATAAAAGCATTAGTAGAAATTTGTACAGAAATGGAAAAGGAAGGAAAGATCTCAAAAATTGGACCTGAAAATCCATACAATACTCCAGTATTTGCCATAAAGAAAAAAGATAGTACTAAATGGAGAAAACTAGTAGATTTTAGAGAACTTAATAAGAGAACTCAAGACTTCTGGGAAGTTCAATTAGGAATACCACATCCCGCAGGGTTAAAACAGAAMAAATCAGTAACAGTACTGGATGTGGGTGATGCATATTTCTCAGTTCCCTTAGATAAAGATTTCAGGAAATATACTGCATTTACCATACCT…
Arruda, MB_2018	29504269	2015	B	Brazil	South America	1	106I	KX888027	CCCATAAGTCCTATTGAAACTGTACCAGTAAAATTAAAACCAGGAATGGATGGCCCAAAAGTTAAACAATGGCCATTGACAGAAGAAAAAATAAAAGCATTAGTAGAAATTTGTACAGAAATGGAAAAGGAAGGAAAAATTTCAAAAATTGGGCCTGAAAATCCATACAATACTCCAGTATTCGCCATAAAGAAAAAAGACAGTACTAAATGGAGAAAATTAGTAGATTTCAGAGAACTTAATAAGAGAACTCAAGACTTCTGGGAAGTTCAATTAGGAATACCACATCCCGCAGGGTTAAAGAAGAAAAAATCAATAACAGTACTAGATGTGGGTGATGCATATTTTTCAGTTCCCTTAGATAAAGACTTCAGGAAATATACTGCATTTACCATACCT…
Arruda, MB_2018	29504269	2015	B	Brazil	South America	1	106I	KX888029	CCCATCAGTCCTATTGAAACTGTACCAGTAAAATTAAAGCCAGGTATGGATGGCCCAAAAGTTAAACAATGGCCATTGACAGAAGAAAAAATAAAAGCATTAATAGAAATTTGTACAGAAATGGAAAAGGAAGGAAAGATTACAAAAATTGGGCCTGAAAATCCATACAATACCCCAGTATTTGCCATAAAGAAAAARGACAGTACTAAATGGAGAAAATTAGTAGATTTCAGAGAACTTAATAARAGAACTCAAGACTTCTGGGAAGTTCAGTTAGGAATACCACAYCCTGCAGGGTTAAAAAAGAAAAAATCAATAACAGTACTGGATGTGGGTGATGCATATTTCTCAGTTCCCTTAGATRAAGAGTTTAGGAAGTATACAGCATTTACCATACCT…
Arruda, MB_2018	29504269	2015	B	Brazil	South America	1	106I	KX888034	TGTACAGAAATGGAAAAGGAAGGGAAAATTTCAAAGATTGGGCCTGAAAATCCATACAATACCCCAGTWTTTGCCATAAAGAAAAAGGACRGTACCAAATGGAGAAAATTAGTAGATTTCAGAGAACTTAATAAGAGAACACAAGACTTCTGGGAAGTTCAATTAGGAATACCACATCCCGCAGGGTTAAAAAAGAAAAAATCGATAACAGTACTGGATGTGGGTGATGCATATTTTTCAGTTCCCTTAGACRAAGAMTTCAGGAAGTWTACTGCATTTACCATACCTAGTATAAAMAATGAGGCACCAGGGATTAGATATCAGTACAATGTGCTYYCACARGGATGGAAAGGATCACCAGCAATATTCCAAAGTAGCATGACAAGAATCTTAGAGCCT…
Arruda, MB_2018	29504269	2015	B	Brazil	South America	1	190A	KX888038	TGTACAGAACTRGAAAAGGAAGGAAARATTTCAAAAATTGGGCCTGAAAACCCATATAATACTCCAGTATTTGTCATAAAGAAAAAAGACAGTACTAAATGGAGGAAATTAATAGATTTCAGAGAACTTAATAAGAGAACTCAAGACTTCTGGGAAGTTCAATTAGGAATACCACATCCTGCAGGGTTAAAAAAGAAAAAATCAGTAACAGTACTGGATGTGGGTGATGCATACTTTTCAGTTCCCTTAGATAAAGAATTCAGGAAGTATACTGCATTTACMATACCTAGTATAAACAATGAAACACCAGGGGTTAGATATCAGTACAACGTGCTTCCACAGGGATGGAAAGGATCACCAGCAATATTTCAAAGCAGCATGACAAAAATCTTAGAGCCT…
Arruda, MB_2018	29504269	2015	B	Brazil	South America	1	103N	KX888050	TGTACAGAAATGGAAAAGGAAGGAAAAATCTCAAGAATTGGGCCTGAAAATCCATACAATACTCCAGTATTTGCCATAAAGAAAAAAGACAGTACTAAATGGAGAAAATTAGTAGATTTCAGAGAACTTAATAAGAGAACTCAAGACTTTTGGGAGGTTCAATTAGGAATACCACATCCTGCAGGATTAAAAAAGAACAAATCAGTAACAGTACTGGATGTGGGTGATGCATATTTTTCAGTTCCCTTACATGAAGACTTCAGGAAGTATACTGCATTCACCATACCTAGTACAAACAATGAGACACCAGGGATTAGATATCAGTATAATGTACTTCCACARGGATGGAAAGGATCACCAGCAATATTCCAAARTAGCATGACAARAATCTTAGAGCCT…
Arruda, MB_2018	29504269	2015	B	Brazil	South America	1	106I	KX888052	TGTACAGAAATGGAAAAGGAAGGGAAAATTTCAAAAATTGGGCCTGAAAATCCRTACAATACTCCGATATTTGCCATAAAGAAAAARGACAGTACTAAATGGAGRAAATTAGTAGATTTTAGAGAGCTTAATAAGAGAACTCAGGATTTCTGGGAAGTTCAATTAGGAATACCACATCCTGCAGGATTAAAAAAGAAAAAATCAATAACAGTTCTGGATGTGGGTGATGCATATTTTTCAGTTCCCTTAGATAAAGACTTCAGGAAGTATACTGCATTTACCATACCTAGTACAAACAATGAAACACCAGGAATTAGGTATCAGTACAATGTGCTTCCACAGGGATGGAAAGGATCACCAGCAATATTCCAATATAGCATGACAAAAATTCTGGAGCCT…
Arruda, MB_2018	29504269	2015	B	Brazil	South America	1	106I	KX888055	TGTACAGAAATGGAAAAGGAAGGAAAAATTTCAAAAATTGGACCTGAAAATCCATACAATACTCCAGTGTTTGCCATAAAGAAAAAAGACAGTACTAAATGGAGAAAATTAGTAGATTTTAGAGAACTTAACAAGAGAACTCAGGACTTCTGGGAAGTTCAATTAGGAATACCACATCCCGCAGGGTTAAAAAAGAAAAAATCAATAACAGTACTGGATGTGGGTGATGCATATTTTTCAGTTCCCTTAGATAAAGATTTCAGGAAGTATACTGCATTTACCATCCCCAGTATAAACAATGAGACACCAGGGGTTAGATATCAGTACAATGTTCTGCCACAGGGATGGAAAGGATCACCAGCAATATTCCAAAGTAGCATGACAAAAATCTTAGAACCT…
Arruda, MB_2018	29504269	2015	B	Brazil	South America	1	106I	KX888056	TGTACAGAAATGGAAAAGGAAGGAAAAATTTCAAAAATTGGGCCTGAAAATCCATACAATACTCCAGTATTTGCCATAAAGAAAAAAGACAGTACAAAATGGAGAAAATTAGTAGATTTCAGAGAACTTAATAAAAGAACTCAAGATTTCTGGGAAGTTCAATTAGGAATMCCACATCCCGCAGGGTTAAAAAAGAAAAAATCARTAACAGTACTGGATGTGGGTGATGCATATTTYTCAGTGCCCTTAGATAAAGAGTTCAGGAAGTATACTGCATTTACCATACCTAGTAAAAACAATGAGACCCCAGGGATTAGATATCAGTACAATGTGCTTCCACAAGGATGGAAAGGATCACCAGCAATATTCCAAAGTAGCATGACAAAAATCTTAGAGCCT…
Arruda, MB_2018	29504269	2015	B	Brazil	South America	1	106I	KX888068	TGTACAGAAATGGARAAGGAAGGRAAAATTTCAAAAATTGGGCCTGAAAATCCATATAATACTCCAGTATTTGCTATAAAGAAAAAAGACAGTACAAAATGGAGGAAATTAGTAGATTTCAGAGAGCTTAATAARAGAACTCAAGACTTCTGGGAAGTTCAATTAGGAATACCACATCCCGCAGGGTTAAAAAAGAAAAAATCARTAACAGTACTGGATGTGGGTGATGCATATTTCTCAGTTCCCTTAGATGAAGACTTTAGGAAGTATACTGCATTTACCATACCTAGYACAAACAATGAGACACCAGGGATTAGGTATCARTACAATGTGCTCCCTCAGGGATGGAAAGGATCACCAGCAATATTCCAATGTAGCATGACAAAAATCTTAGAGCCT…
Arruda, MB_2018	29504269	2015	B	Brazil	South America	1	106I	KX888098	TGTACAGAAATGGAAAAGGAAGGAAAAATTACAAAAATTGGRCCTGAAAATCCATACAATACTCCAATATTTGCYATAAAAAAGAAAGACAGTACTAAGTGGAGAAAATTAGTAGATTTCAGAGAACTTAATAAGAGAACCCAAGATTTTTGGGAAGTCCAATTAGGAATACCACACCCTGCAGGGTTAAAAAAGAAAAAATCARTAACAGTACTGGATGTGGGAGATGCATATTTTTCAGTTCCCTTAGATGAAGACTTCAGGAAGTACACTGCATTTACCATACCTAGTCTCAACAATGAGACACCAGGAATYAGGTATCAGTACAATGTGCTTCCACAGGGATGGAAAGGATCACCAGCAATATTCCAGAGTAGCATGACAAAAATCTTAGAACCT…
Arruda, MB_2018	29504269	2015	F	Brazil	South America	1	106I	KX888124	TGTACAGAAATGGAAAAAGAAGGAAAGATTTCAAAAATTGGGCCTGAAAACCCATACAATACTCCAGTATTTGCCATAAAGAAAAAGGACAGTACTAAATGGAGAAAATTAGTAGATTTTAGAGAGCTTAATAAAAGAACTCAAGATTTTTGGGAGGTTCAATTAGGAATACCACATCCTGCAGGGTTAAAAAAGAAGAAGTCAATAACAGTACTGGATGTGGGGGATGCATACTTTTCAGTTCCCTTAGATAAGGATTTCAGGAAATACACTGCATTCACCATACCTAGTCTCAACAATGAGACACCAGGAATTAGGTACCAGTACAATGTACTTCCACAAGGATGGAAAGGATCACCAGCAATATTCCAATGTAGCATGACAAAAATCTTAGATCCC…
Arruda, MB_2018	29504269	2015	B	Brazil	South America	3	103N, 188C, 188F	KX888136	TGTACAGAAATGGARAAGGACGGAAAAATTTCAAAAATTGGGCCCGAAAATCCATACAATACTCCAGTATTTGCCATAAAGAAAAAAGACAGTACTAAATGGAGAAAATTAGTAGATTTCAGAGAACTTAATAAGAGAACTCAAGACTTCTGGGAAGTTCAATTAGGAATACCACATCCCGCAGGGCTGAAAAAGAATAAATCAGTAACAGTACTGGATGTAGGTGATGCATATTTCTCAATTCCCTTAGATAAAGACTTCAGAAAGTATACTGCATTTACCATACCTAGTGTAAACAATGGGACACCAGGGATTAGATATCAGTACAATGTGCTTCCACAGGGATGGAAAGGATCACCAGCAATATTCCAAAGTAGCATGACAAAAATCTTGGAGCCT…
Arruda, MB_2018	29504269	2015	B	Brazil	South America	2	103N, 225H	KX888139	TGTACAGAAATGGAAAAGGAAGGAAAAATTTCAAAAATTGGGCCTGAGAATCCATACAATACTCCAGTATTTGCCATAAAGAAAAAAGATAGTACTAAATGGAGAAAATTAGTAGATTTCAGAGAACTTAATAAGAGAACTCAAGATTTCTGGGAAGTTCAATTAGGGATACCACATCCCGCWGGGTTAMAAAAGAACAAATCAGTAACAGTACTGGATGTGGGTGATGCATACTTTTCAGTTCCCTTAGATRAAGACTTYAGGAAGTATACTGCATTTACYATACCTAGCAYAAACAATGAGACACCAGGRATTAGATATCAGTACAATGTGCTTCCACAGGGATGGAAAGGATCACCAGCAATATTCCAGTGTAGCATGACAAAAATCTTAGAGCCY…
Arruda, MB_2018	29504269	2015	B	Brazil	South America	2	103N, 106I	KX888151	TGTACAGAAATGGAAAAGGAGGGGAAAATTTCAAAAATTGGGCCTGAAAATCCATACAATACACCAGTATTTGCCATAAAGAAAAAAGACAGTACTAAATGGAGGAAATTAGTAGATTTCAGAGAACTTAATAAGAGAACTCAAGACTTCTGGGAAGTTCAACTAGGAATACCACATCCTGCAGGGTTAAAAAAGAACAAATCAATAACAGTACTGGATGTGGGTGATGCATATTTTTCAATTCCCTTAGATAAGGACTTCAGGAAGTATACTGCATTTACCATACCTAGTACAAACAATGAGACACCAGGGGTTAGATACCAATACAATGTGCTTCCACAGGGATGGAAAGGATCACCAGCAATATTCCAAAGTAGCATGACAAAAATCTTAGAGCCT…
Arruda, MB_2018	29504269	2015	B	Brazil	South America	1	106I	KX888168	TGTACAGAAATGGAAAAGGAAGGAAAAATTTCAAAAATTGGGCCTGAGAATCCATACAATACCCCAGTATTTGCTATAAAGAAAAAAGACAGTACTAAATGGAGAAAATTAGTAGATTTYAGAGAACTTAATAAGAGAACTCARGACTTCTGGGAAGTTCAATTAGGAATACCACATCCCGCAGGATTAAAAAAGAAAAAATCARTATCAGTATTGGATGTGGGTGATGCATATTTTTCAGTTCCTTTATATGAAGAYTTCAGRAAATATACTGCATTTACCATACCTAGTACAAACAATGAGACACCAGGAATTAGATATCAGTACAATGTGCTACCGCAGGGATGGAAAGGATCACCTGCAATATTCCAAGCTAGCATGACAAARATCTTAGAGCCT…
Arruda, MB_2018	29504269	2015	F	Brazil	South America	1	106I	KX888173	TGTACAGAYATGGARAAGGAAGGAAAAATCTCAAAAATWGGGCCTGAAAATCCATACAATACTCCAATATTTGCTATAAAGAARAAAGACAGTRCTAAATGGAGRAARTTAGTAGATTTYAGAGAGCTTAATAAAAGAACTCAAGATTTTTGGGAAGTTCAATTAGGAATACCACATCCYGCAGGGTTAAAAAAGAAAAAGTCARTAACAGTACTGGATGTGGGGGATGCATATTTTTCAATTCCCCTAGAYAAGGAGTTCAGGAAGTACACTGCATTCACYATACCTAGTRTCAACAATGAGACACCAGGAATTAGGTACCAGTATAATGTGCTCCCACAAGGATGGAAAGGATCACCAGCAATATTCCAAWGTAGCATGACAAAAATTTTAGATCCT…
Arruda, MB_2018	29504269	2015	CRF29_BF	Brazil	South America	1	106I	KX888177	TGTACAGAAATGGAAAAGGAAGGAAAAATTTCAAAAATTGGGCCTGAAAATCCATATAATACTCCAGTATTTGCCATAAAGAAAAAGGACAGTACTAAATGGAGAAAATTAGTAGATTTCAGAGAACTTAATAARAGAACTCAAGACTTCTGGGARGTTCAATTAGGAATACCACATCCCGCAGGGTTAAAAAAGAAAAAGTCARTAACAGTACTGGATGTGGGTGATGCATATTTTTCAGTCCCCTTAGATAAAGAYTTCAGAAAGTATACTGCATTTACCATACCTAGTACAAACAATGAGACACCAGGGATTAGGTATCAATACAATGTGCTTCCCCAGGGATGGAAAGGATCACCAGCAATATTYCAAAGCAGCATGACAAAAATATTAGAGCCT…
Arruda, MB_2018	29504269	2015	B	Brazil	South America	1	106I	KX888195	TGTACAGAAATGGAAARGGAAGGAAAAATTTCAAAAATTGGGCCTGAAAATCCATACAATACTCCAGTATTTGCTATAAAGAAAAAGGACAGTACTAAATGGAGAAAATTAGTAGATTTCAGAGAACTTAATAAGAGAACTCAAGACTTCTGGGAAGTTCAATTAGGAATACCACATCCCGCAGGGTTAAARAAGAAAAAATCARTAACAGTATTAGATGTGGGAGATGCATATTTCTCAGTTCCCTTAGATGAGGATTTCAGGAAGTACACTGCATTCACCATACCTAGTRCCAACAATGAGACACCAGGGATTAGATATCAGTACAATGTGCTTCCACAAGGATGGAAAGGATCACCAGCAATATTCCAGTGTAGCATGACAAAAATCTTAGAACCT…
Arruda, MB_2018	29504269	2015	B	Brazil	South America	1	106I	KX888198	TGTACAGAAATGGAAAAGGAAGGRAAAATTTCAAAAATTGGGCCCGAAAATCCATACAATACTCCAGTATTTGCCATAAAGAAAAAAGACAGTACTAAATGGAGAAAATTAGTAGATTTCAGAGAACTTAATAAGAGAACTCAAGACTTCTGGGAAGTCCAATTAGGAATACCACATCCCGCAGGGTTAAAGAAGAAAAAATCAATAACAGTACTGGATGTGGGTGATGCATATTTCTCAGTTCCATTAGATGAAGATTTCAGGAAGTACACTGCATTTACTATACCTAGTACAAACAATGAAACACCAGGGATTAGATATCAGTACAATGTGCTTCCACAGGGATGGAAAGGGTCACCAGCAATATTYCAATGCAGCATGACAAAAATCTTAGAACCT…
Arruda, MB_2018	29504269	2015	B	Brazil	South America	2	103N, 225H	KX888204	CCCATTAGTCCTATTGAAACTGTACCAGTAAAATTAAAGCCAGGAATGGATGGCCCAAARGTTAAACARTGGCCATTGACAGAAGAAAAAATAAAAGCATTAGTAGAAATTTGTACAGAAATGGAAAAGGAGGGAAAAATTTCAAGAGTTGGGCCTGAAAACCCATACAACACTCCAGTATTTGTTATAAAGAAAAAAGACAGTACTAAGTGGAGAAAATTAGTAGATTTCAGGGAACTTAATAAGAGAACTCAAGACTTCTGGGAAGTTCAATTAGGRATACCACATCCCGCAGGGTTAAAACASAACAAATCAGTAACAGTACTGGATGTGGGTGATGCATATTTCTCAGTTCCCTTAGATGAAGACTTCAGGAAGTATACTGCATTCACCATACCT…
Arruda, MB_2018	29504269	2015	B	Brazil	South America	1	103N	KX888210	CCCATTAGTCCTATTGAAACTGTACCAGTAAAATTGAAGCCAGGGATGGATGGCCCAAGAGTTAAACAATGGCCATTGACAGAAGAAAAAATAAAAGCATTAACAGAAATTTGTACAGAGATGGAAAAGGAAGGAAAAATTTCAAGAATTGGGCCTGAAAATCCATATAACACTCCAGTATTTGCCATAAAGAAAAAGGACAGTACTAAATGGAGAAAATTAGTAGACTTTAGGGAACTTAATAAGAGAACTCAAGACTTCTGGGAAGTCCAATTAGGAATACCACATCCCGCAGGGTTAAAAAAGAACAAATCAGTAACAGTACTAGATGTGGGTGATGCATATTTTTCAGTTCCCTTAGACAAAGACTTCAGGAAGTATACTGCATTTACCATACCT…
Arruda, MB_2018	29504269	2015	F	Brazil	South America	2	106I, 190A	KX888218	TGTACAGAATTGGAAAAGGAAGGGAAAATTACAAAAATTGGGCCTGAAAATCCATATAATACTCCAATATTTGCCATAAAGAAAAAGAACGGTACTAAATGGAGAAAATTAATGGATTTCAGAGAACTTAATAAAAGAACTCAAGATTTTTGGGAGGTTCAGTTAGGGATACCACACCCTGCAGGGTTAAAAAAGAAAAAGTCAATAACAGTACTRGATGTGGGGGATGCATATTTTTCAGTTCCCTTRGATAAGGAGTTCAGGAAGTACACTGCATTCACCATACCTAGTACCAACAATGAGACACCAGGAATTAGGTACCAGTACAATGTGCTTCCACAAGGATGGAAAGGATCACCAGCAATATTCCAGTATAGCATGACAAAAATCTTAGATCCC…
Arruda, MB_2018	29504269	2015	B	Brazil	South America	1	106I	KX888222	TGTACAGAAATGGAAAAGGAAGGAAAAATTTCAAAAATTGGGCCTGAAAATCCATATAATACTCCAGTATTTGCCATAAAGAAAAAAGATAGTACTAAATGGAGAAAATTAGTAGATTTCAGAGATCTTAATAAGAGAACTCAAGATTTCTGGGAAGTTCAATTAGGAATACCACATCCTGCAGGGTTAAARAAGAAAAARTCARTAACAGTACTGGATGTGGGTGATGCATATTTTTCAATTCCYTTAGATAAAGAATTCAGGAAGTATACTGCATTTACYATACCTAGTATAAACAATGAGACACCAGGAATTAGGTATCAGTACAATGTGCTTCCACAGGGATGGAAAGGATCACCAGCAATATTYCAAAGTAGCATGACAAAAATCTTAGATCCT…
Arruda, MB_2018	29504269	2015	B	Brazil	South America	1	103N	KX888227	TGTACAGAAATGGAAAAGGAAGGAAAAATTTCAAAAATTGGGCCTGAAAATCCATACAATACTCCAGTATTTGCTATAAAGAAAAAGGACAGTACTAAATGGAGAAAATTAGTAGATTTTAGAGAACTTAATAAGAGAACTCAAGACTTCTGGGAAGTTCAATTAGGAATACCACATCCTGCAGGGTTAAAAAAGAACAAATCAGTAACAGTATTGGATGTGGGTGATGCATATTTTTCAGTTCCCTTASATAAAGACTTCAGGAAGTATACTGCATTTACCATACCAAGTCTGAACAATGAGGCACCGGGGATTAGATATCAGTACAATGTACTTCCACAGGGATGGAAAGGATCACCAGCAATATTCCAAAGTAGTATGACAAAAATCTTAGAGCCT…
Arruda, MB_2018	29504269	2015	B	Brazil	South America	1	103N	KX888244	TGTACAGAGATGGAAAAGGAAGGAAAAATTTCAAAAATTGGGCCTGAAAATCCATACAATACTCCAATATTTGCCATAAAGAAAAAAGACAGTACTAAATGGAGAAAATTAGTAGATTTCAGAGAACTTAATAAGAGAACTCAAGATTTCTGGGAAGTCCAATTAGGGATACCACATCCCGCAGGTTTAAAAAAGAAKAAATCAGTAACAGTACTAGATGTGGGTGATGCATATTTTTCAATTCCTTTACATGAAGAYTTCAGGAAGTATACTGCATTTACCATACCTAGTATAAACAATGCAACACCAGGGAGTAGATATCAGTACAATGTACTTCCACAGGGATGGAAAGGATCACCAGCAATATTTCAAAGTAGCATGATAAAAATTTTAGAGCCT…
Arruda, MB_2018	29504269	2015	B	Brazil	South America	1	100V	KX888258	TGTACAGAAATGGAAAAGGAAGGGAAAATYTCAARAATTGGGCCTGAAAAYCCATACAAYACTCCAGTATTTGCCATAAAGAAAAAAGAYAGTACTAARTGGAGAAAATTAGTAGATTTCAGAGAACTTAATAAGAGAACTCAAGACTTCTGGGAAGTYCAATTRGGAATACCACATCCYGCAGGGKTAAARAAGAARAAATCAGTAACAGTACTAGATGTGGGTGATGCATAYTTTTCARTTCCCTTAKATRAAGACTTCAGRAAGTATACTGCATTCACCATACCTAGTACGAACAATGAGACACCAGGGATTAGATATCAGTAYAATGTGCTTCCACAGGGATGGAAAGGATCACCAGCAATATTCCAATGTAGCATGACAAAAATCTTAGAGCCT…
Arruda, MB_2018	29504269	2015	F	Brazil	South America	1	106I	KX888261	TGTACAGAAATGGAAAARGAAGGGAAAATTACAAAAATTGGGCCTGAAAATCCATACAATACTCCAGTATTTGCCATAAAGAAAAAAGACAGTACTAAATGGAGAAAATTAGTAGATTTCAGAGAACTTAATAAAAGAACTCAAGATTTTTGGGAGGTTCAATTAGGRATACCACACCCTGCAGGGTTRAAAAAGAAAAAGTCARTAACAGTACTRGATGTGGGGGATGCATATTTTTCAGTTCCCTTAGATAAGGAGTTCAGGAAGTACACTGCATTYACCATACCTAGTATCAACAATGAGACACCAGGAATTAGATATCAGTACAATGTGCTTCCACAAGGATGGAAAGGATCACCAGCAATATTYCAATGCAGCATGACAAAAATCTTAGCTCCC…
Arruda, MB_2018	29504269	2015	B	Brazil	South America	1	103N	KX888283	CCAATTAGTCCCATTGAAACCGTGCCAGTAAAATTAAAGCCAGGAATGGATGGCCCAAGGGTTAAACAATGGCCATTGACAGAAGAAAAAATAAAAGCATTAATAGAAATTTGTACAGAAATGGAAAAGGAAGGGAAAATTTCAAAAATTGGGCCTGAAAATCCATACAATACCCCAGTATTTGCCATAAAGAAAAAAGACAGTACTAAATGGAGAAAATTAGTAGATTTCAGAGAACTTAATAAGAAAACTCAAGATTTTTGGGAAGTTCAATTAGGAATACCACATCCTGCAGGGTTGAAAAAGAACAAATCAGTGACAGTACTGGATGTGGGTGATGCATATTTTTCAGTTCCCTTAGATAAAGATTTCAGGAAATACACTGCATTTACCATACCT…
Arruda, MB_2018	29504269	2015	B	Brazil	South America	2	106I, 106M	KX888286	CCCATTAGTCCTATTGAAACTGTACCAGTAAAATTAAAGCCAGGAATGGATGGCCCAAAAGTTAARCAATGGCCATTGACAGARGARAAAATAAAAGCATTAGTRGARATTTGTACAGAAATGGAAAARGAAGGRAAAATTTCAAAAATTGGGCCTGAAAATCCATAYAATACTCCAGTATTTGCTATAAAGAAAAAAGACAGTACTAAATGGAGAAAATTAGTAGATTTCAGAGARCTTAATAAGAGAACTCAAGACTTYTGGGAAGTTCAATTAGGAATACCACATCCCGCAGGGTTRAARAAGAAAAAATCAATRACAGTACTGGAYGTGGGTGATGCATAYTTYTCAGTTCCYTTAGATRAAGACTTCAGGAAGTAYACTGCATTYACCATACCY…
Arruda, MB_2018	29504269	2015	B	Brazil	South America	1	106I	KX888292	CCTATCAGTCCTATTGACACTGTACCAGTAAAATTAAAACCAGGTATGGATGGTCCAAGAGTTAAACAATGGCCATTGACAGAAGAAAAAATAAAAGCATTAGTAGAAATCTGTACAGAAATGGAAAAGGAAGGGAAAATTTCCAAAATTGGGCCTGAAAATCCATACAATACTCCAGTATTTGCCATAAAGAAAAAGGACAGTACTAAATGGAGAAAATTAGTAGATTTCAGAGAACTTAATAAAAGAACACAAGATTTTTGGGAAGTTCAATTGGGAATACCGCATCCTGCAGGGTTAAAAAAGAAAAAATCAATAACAGTACTGGATGTGGGTGATGCATATTTTTCAATTCCCTTAGATAAAGAATTCAGGAAGTATACTGCATTTACTATACCT…
Arruda, MB_2018	29504269	2015	F	Brazil	South America	1	106I	KX888302	CCCATTAGYCCTATTGAAACTGTACCAGTAAAATTGAAGCCAGGAATGGATGGYCCAAAGGTTAAACAATGGCCATTGACAGAAGAAAAAATAAAAGCATTAACAGAAATATGTACAGAAATGGAAAAAGAAGGAAAAATTTCAAAAATTGGGCCTGAAAATCCATACAATACTCCAGTATTTGCCATAAAGAAAAAAGACAGTACTAAATGGAGAAAATTAGTAGATTTCAGAGAACTTAATAAAAGAACTCAAGATTTTTGGGAGGTTCAATTAGGAATACCRCACCCTGCAGGGTTAAAAAAGAAAAAGTCAATAACAGTACTGGATGTGGGRGATGCATATTTTTCAGTTCCCTTAGATAARGATTTCAGGAAGTACACTGCATTCACCATACCT…
Arruda, MB_2018	29504269	2015	B	Brazil	South America	1	103N	KX888311	CCCATTAGTCCTATTGAAACTGTACCAGTAAAATTAAAGCCAGGAATGGATGGCCCAAAAGTTAAACAATGGCCATTGACAGAAGAAAAAATAAAAGCATTAATAGAAATTTGTACAGAAATGGAAAAGGAAGGRAAAATTACAAAAATTGGGCCTGAAAATCCATACAATACTCCAATATTTGCCATAAAGAAAAAAGACAGTACTAAATGGAGAAAATTAGTAGATTTCAGAGAACTTAACAAGAGAACTCAAGAYTTCTGGGAAGTTCAATTAGGAATACCACATCCCGCAGGGTTAAAAAAGAATAAATCAGTAACAGTACTGGATGTGGGTGATGCATACTTTTCAGTTCCCTTAGATGAAGAATTCAGGAAGTATACTGCATTCACCATACCT…
Arruda, MB_2018	29504269	2015	B	Brazil	South America	1	106I	KX888319	TGTACAGAAATGGAAAAGGAAGGAAAAATTTCAAAAATTGGGCCTGAAAATCCATACAATACTCCAGTATTTGCCATAAAGAAAAAAGACAGTACTAAATGGAGAAAATTAGTAGATTTCAGAGAACTTAATAAGAGAACTCAAGACTTCTGGGAGGTCCAATTAGGGATACCGCACCCCGCAGGGTTAAAAAAGAAGAAATCAATAACAGTACTGGATGTGGGGGATGCATATTTTTCAGTCCCATTAGATGCAAGCTTCAGGAAGTATACTGCATTCACCATACCTAGTACAAACAATGAGACACCAGGGATTAGATATCAGTATAATGTGCTTCCACAGGGATGGAAAGGATCACCAGCAATATTCCAGTGTAGCATGACAAAAATCTTAGAGCCT…
Arruda, MB_2018	29504269	2015	B	Brazil	South America	2	98G, 106I	KX888324	TGTACAGAAATGGAAAAGGAAGGGAAAATTTCAAAAATTGGGCCTGAAAATCCATACAATACTCCAGTATTTGCCATAAAGAAAAAAGACAGTCCTAAWTGGAGAAAATTAGTAGATTTCAGAGAACTTAATAAGAGAACTCAAGRCTTCTGGGAAGTTCAATTAGGAATACCACATCCCGGMGGGTTAAAAAAGAAAAAATCAATAACAGTGCTGGATGTGGGTGAYGCATATTTTTCAGTTGCCTTAGATGAAGACTKCAGGAAATATACTGCATTTACTATACCTAGCATAAACAATGAGACACCAGGAGTTAGATATCAGTACAATGTGCTTCCACAGGGATGGAAAGGATCACCAGCAATATTCCAGAGCAGCATGACAAAAATCTTAGAGCCT…
Arruda, MB_2018	29504269	2015	B	Brazil	South America	3	100I, 103N, 108I	KX888327	TGTACAGAAATGGAAAAGGAAGGAAAAATTTCAAGAATTGGGCCTGAAAATCCATACAATACTCCAGTATTTGCCATAAAGAAAAAAGACAGTACTAARTGGAGAAAATTAGTAGATTTCAGAGAACTTAATAAGAGAACTCAAGACTTCTGGGAAGTCCAATTAGGAATACCACATCCCGCTGGGATAAAAAAGAAYAAATCAGTAACAATATTGGATGTGGGTGATGCATATTTCTCAGTTCCCTTAGATGAAGACTTCAGGAAGTATACTGCATTYACYATACCYAGTACAAACAATGAGACACCAGGAATTAGATATCAGTACAATGTGCTTCCACAGGGATGGAAAGGATCACCAGCAATATTCCAAAGTAGTATGACAAAAATCTTAGAACCT…
Arruda, MB_2018	29504269	2015	B	Brazil	South America	1	103N	KX888358	TGTACAGAAATGGAAAAGGARGGAAAAATTTCAAAAATTGGGCCTGAAAATCCATACAATACTCCAGTGTTTGCCATAAAGAAAAAAGACAGTACCAAATGGAGAAAATTAGTAGATTTCAGAGAACTTAATAAGAGAACTCAAGACTTCTGGGAARTTCAATTAGGAATACCACACCCGGCAGGGTTAAAAAAGAACAAATCAGTAACAGTACTGGATGTGGGTGATGCATATTTTTCAGTTCCMTTACATGAAGATTTCAGAAAGTATACTGCATTTACCATACCTAGTACAAACAATGCRACACCAGGAGTTAGATAYTGTTACAATGTGCTACCGCAGGGATGGAAAGGATCACCAGCAATATTCCAGAGTAGCATGATAAAGATCTTAGAGCCC…
Arruda, MB_2018	29504269	2015	B	Brazil	South America	1	179F	KX888361	TGTRCAGAAATGGAAAAGGAAGGAAAGATTTCAAAGATTGGGCCTGAAAATCCATACAATACTCCAATATTTGCCATAAAGAAAAAAGACAGTACTAAATGGAGAAAATTAGTAGATTTCAGAGAGCTTAATAAAAGAACTCAAGACTTCTGGGAAGTCCAATTAGGAATACCACATCCAGCAGGACTAAAAAAGAAAAAATCAGTGACAGTACTGGATGTGGGTGATGCATATTTTTCAGTTCCCTTATATGAGGACTTTAGAAAGTATACTGCATTTACCATACCTAGTACAAACAATGAGACACCAGGGATTAGATATCAGTACAATGTACTCCCACAGGGATGGAAGGGATCACCAGCAATATTCCAAAGTAGCATGAYAAAAATTTTAGAGCCT…
Arruda, MB_2018	29504269	2015	B	Brazil	South America	2	103N, 106I	KX888367	TGTACAGAAATGGAAAAGGAAGGAAAAATTTCAAAAATTGGGCCTGAAAATCCATACAATACTCCAGTATTCGCCATAAAGAAAAAAGACAGTACTAAGTGGAGAAAATTAGTAGATTTCAGAGAACTTAATAAGAGGACTCAAGACTTCTGGGAAGTTCAATTAGGAATACCACATCCCGCAGGGTTAAAGAAGAATAAATCAATAACAGTACTGGATGTGGGTGATGCATATTTCTCAGTTCCCTTAGATGAAGACTTCAGGAAGTATACTGCATTTACYATACCTAGTACAAACAATGAAACACCAGGAATTAGATATCAGTACAATGTGCTTCCACAGGGATGGAARGGATCACCAGCAATTTTCCAAAGTAGCATGACAAAAATCTTAGAGCCT…
Arruda, MB_2018	29504269	2015	F	Brazil	South America	2	98G, 181C	KX888381	TGTGCAGARATGGAAAAGGAAGGAAAAATTTCAAGAATTGGGCCTGAAAATCCATATAATACTCCAGTMTTTGCMATAAAGAAAAAAGACAGTACTAAATGGAGGAAATTAGTAGACTTCAGAGARCTTAATAAAAGAACCCAAGATTTTTGGGAGGTTCAATTAGGAATACCACATCCTGGAGGATTAAAAAAGAAAAAGTCAGTAACAGTACTAGATGTGGGGGATGCATATTTTTCAGTTCCYTTAGATAAGGACTTCAGGAAGTATACTGCATTYACCATACCTAGTATCAACAATGAGACACCAGGAATTAGATACCAGTACAATGTGCTTCCACAGGGATGGAAAGGATCACCAGCAATATTCCAAAGTAGCATGACAACAATCTTAGATCCC…
Arruda, MB_2018	29504269	2015	B	Brazil	South America	1	190A	KX888394	CCTATTAGTCCTATTGAAACTGTACCAGTAAAATTAAAGCCAGGAATGGATGGCCCAAAAGTTAAACAATGGCCACTGACAGAAGAAAAGATAAAAGCATTAGTAGAAATTTGTACAGAGATGGAAAAGGAAGGAAAAATTTCAAAAATTGGGCCTGAAAATCCATATAATACTCCAGTATTTGCCATAAAGAAAAAAGACAGTACTAAATGGAGGAAGTTAGTAGATTTCAGAGAACTGAATAAGAGAACTCAAGATTTCTGGGAAGTCCAATTAGGGATACCACACCCCGCAGGGTTAAAAAAGAAGAAATCAGTAACAGTACTGGATGTGGGTGATGCATATTTTTCAGTTCCCTTAGATACAGACTTCAGGAAGTATACTGCATTTACCATACCT…
Arruda, MB_2018	29504269	2015	F	Brazil	South America	1	106I	KX888401	CCCATTAGTCCTATTGAAACTGTACCAGTAAAATTAAAGCCAGGAATGGATGGTCCAAAGGTTAAACAGTGGCCATTGACAGAAGAAAAAATAAAAGCATTAACAGAAATATGTAAAGACATGGAAAAAGAAGGAAAAATTTCAAGAATTGGGCCTGAAAATCCATACAATACTCCAGTATTTGCTATAAAGAAAAAAGACAGTACTAAATGGAGAAAATTAGTAGATTTCAGAGAGCTTAATAAAAGGACTCAAGAATTTTGGGAAGTTCAATTAGGAATACCGCACCCTGCAGGGTTAAAAAAGAAAAGGTCAATAACAGTACTAGATGTGGGGGATGCATATTTTTCAGTTCCCTTAGATAAGGACTTCAGGAAGTACACTGCATTCACCATACCT…
Arruda, MB_2018	29504269	2015	B	Brazil	South America	1	103N	KX888408	TGTACAGAAATGGAAAAGGAAGGGAAAATTTCAAAAATTKGGCCTGAAAACCCATACAATACTCCAGTATTTGCCATAAAGAAAAAAGACAGTACTAAATGGAGAAAATTAGTAGATTTCAGAGAACTTAATAAAAGAACTCAAGACTTCTGGGAAATACAGTTAGGAATACCACATCCCGCGGGGTTAAAAAAGAACAAATCAGTAACAGTACTGGATGTGGGTGATGCATATTTTTCAGTTCCCTTAGATAAAGACTTTAGAAAGTATACTGCATTTACYATACCTAGTATAAACAATGAGACACCAGGGATAAGATATCAGTACAATGTGCTTCCACAGGGATGGAAAGGATCACCAGCCATATTCCAAAGTAGCATGACAAAAATCTTAGAGCCT…
Arruda, MB_2018	29504269	2015	B	Brazil	South America	1	103N	KX888411	TGTACAGAAATGGAAAAGGAAGGAAAAATTTCAAAAATTGGGCCTGAAAATCCATACAATACTCCAGTATTTGCAATAAAGAAAAAAGACAGTACTAAATGGAGAAAATTAGTAGATTTCAGAGAACTTAATAAAAGGACTCAAGATTTTTGGGAAGTTCAATTAGGAATACCACATCCCGCAGGATTAAAAAAGAATAAATCAGTAACAGTCCTAGATGTGGGTGATGCATATTTTTCAGTTCCATTAGATAAAGACTTCAGGAAGTATACTGCATTTACCATACCTAGTACAAACAATGAGACACCAGGGATTAGGTATCAGTACAATGTGCTTCCACAAGGATGGAARGGATCACCAGCAATATTCCAAAGTAGCATGACAAAAATCTTAGAGCCC…
Arruda, MB_2018	29504269	2015	B	Brazil	South America	1	221Y	KX888416	TGTACAGAGATGGAAAAGGAAGGAAAAATTTCAAAAATTGGGCCTGAAAATCCATACAATACTCCAATTTTTGCCATAAAGAAAAAAGACAGTACTAAATGGAGAAAATTAGTAGATTTCAGAGAACTTAATAAGAAAACTCAAGATTTTTGGGAAGTTCAATTAGGAATACCACATCCCTCAGGGTTGAAAAAGAAAAAATCAGTAACAGTACTGGATGTGGGTGATGCATATTTTTCAGTTCCCTTAGATAAAGATTTCAGGAAGTATACTGCATTTACCATACCTAGTACAAACAATGAGACACCAGGGACTAGATATCAGTACAATGTGCTTCCACAAGGATGGAAAGGATCACCAGCAATATTCCAATATAGCATGACAAAAATCTTAGAGCCT…
Arruda, MB_2018	29504269	2015	B	Brazil	South America	1	108I	KX888424	TGTACAGAAATGGAAAAGGAAGGAAAAATTTCAAAAATTGGGCCTGAAAATCCATACAATACTCCAGTGTTTGCTATAAAGAAAAAAGACAGTACTAAATGRAGAAAATTAGTAGATTTCAGAGAACTTAATAAGAGAACTCAAGACTTCTGGGAAGTTCAATTAGGAATACCACATCCTGCAGGGTTAAAAAAGAAAAAATCAGTAACTRTACTGGATGTGGGTGATGCATATTTTTCAGTTCCCTTACATGAAGAMTTCAGGAAGTATACTGCATTTACCATACCTAGTACAAACAATGAGACACCAGGGATTAGATATCAGTACAATGTGCTTCCACAGGGATGGAAAGGATCACCAGCAATATTCCAGAGCAGTATGACAAAAATYTTAGAGCCT…
Arruda, MB_2018	29504269	2015	B	Brazil	South America	1	103N	KX888447	TGTACAGAAATGGAAAAGGAAGGGAAAATTTCAAAAATTGGGCCTGAAAACCCATACAATACTCCAGTATTTGCCATAAAGAAAAAAGACAGTACTAAATGGAGAAAATTAGTAGATTTCAGAGAACTTAATAAAAGAACTCAAGACTTCTGGGAAATACAGTTAGGAATACCACATCCCGCGGGGTTAAAAAAGAACAAATCAGTAACAGTACTGGATGTGGGTGATGCATATTTTTCAGTTCCCTTAGACAAAGACTTTAGAAAGTATACTGCATTTACTATACCTAGTASAAACAATGAGACACCAGGGATTAGATATCAGTACAATGTGCTTCCACAGGGATGGAAAGGATCACCAGCCATATTCCAAAGTAGCATGACAAAAATCTTAGAGCCT…
Arruda, MB_2018	29504269	2015	F	Brazil	South America	2	106I, 221Y	KX888450	TGTTTAGAAATGGAAAAGGAAGGAAAAATCTCAAAAATTGGGCCTGAAAATCCATACAATACTCCAGTATTTGCCATAAAGAAAAAGAACAGYACTAAATGGAGAAAATTAGTAGATTTCAGAGAACTTAATAAAAGAACTCAAGATTTTTGGGAGRTTCAATTAGGAATACCMCATCCTGCAGGGTTAAAAAAGAAAAAGTCAATAACAGTATTGGATGTGGGGGATGCATATTTTTCAGTTCCCTTAGATGAGGATTTCAGGAAGTACACTGCATTYACCATACCTAGTGTCAACAAYGAGACACCAGGAATTAGGTACCAGTACAATGTGCTTCCACAAGGATGGAAAGGATCACCAGCAATATTTCAAWGCAGTATGACAAAAATATTAGATCCA…
Arruda, MB_2018	29504269	2015	B	Brazil	South America	1	108I	KX888464	TGTACAGAAATGGAAAAGGAAGGAAAGATTTCAAAAATTGGGCCTGAAAATCCATAYAATACTCCAGTATTTGCCATAAAGAARAAAGACAGTACTAAATGGAGAAAATTAGTAGATTTCAGAGAACTTAATAAAAGAACTCAAGACTTCTGGGAAGTTCAATTAGGAATACCACATCCTGCAGGGTTAAAAAAGAGTAAGTCAGTAACARTATTGGATGTGGGWGATGCATATTTCTCAGTTCCCTTAGATRAAARCTTCAGGAAGTATACTGCATTTACCATACCTAGTATAAATAATGAGACACCAGGGATTAGATATCAGTACAATGTGCTCCCACAGGGATGGAAAGGATCACCAGCGATATTTCAAGCTAGCATGACAAAAATCTTAGAGCCT…
Arruda, MB_2018	29504269	2015	B	Brazil	South America	1	103N	KX888465	TGTACAGAAATGGAAAAGGAAGGAAAAATTTCAAAAATTGGGCCTGAAAATCCATACAATACTCCAATATTTGCCATAAAGAAAAAAGACAGTACTAAATGGAGAAAATTAGTAGATTTCAGAGAACTTAATAAGAGAACTCAAGACTTCTGGGAAGTTCAATTAGGAATACCACATCCCGCAGGGTTAAAAAAGAACAAATCAGTAACAGTACTGGATGTGGGTGATGCATACTTTTCAGTTCCCTTAGATAAGGACTTCAGGAAGTATACTGCATTTACCATACCTAGTATAAACAATGAGACACCAGGGATWAGATAYCAATACAATGTGCTTCCACAGGGATGGAAAGGATCACCAGCAATATTCCAAAGTAGCATGACAAAAATCTTAGAGCCA…
Arruda, MB_2018	29504269	2015	B	Brazil	South America	1	106I	KX888466	TGCACAGAAATGGAAAAGGAAGGAAAAATTTCAAAAATTGGGCCTGAAAATCCATATAACACTCCAGTATTTGCCATAAAGAAAAAAGACAGTACTAAATGGAGAAAATTAGTAGATTTCAGAGAACTTAATAAGAGAACTCAAGATTTCTGGGAAGTTCAATTAGGGATACCACATCCCGCAGGGCTAAAAAAGAAAAAATCAATAACAGTACTGGATGTGGGTGATGCATATTTTTCAGTTCCCTTATATGAAGACTTCAGGAAATATACTGCATTTACCATACCTAGTACAAACAATGAGACACCAGGGATTAGATATCAGTACAATGTACTTCCACAGGGATGGAAAGGATCACCAGCAGTATTCCAAAGTAGCATGACAAAAATCTTAGAGCCT…
Arruda, MB_2018	29504269	2015	B	Brazil	South America	1	98G	KX888478	TGTACAGAAATGGAAAAGGAAGGAAAGATTTCAAAAATTGGGCCTGARAATCCATACAATACTCCAGTATTTGCCATAAAGAAGAAAGACAGCACTAAATGGAGAAAATTAGTAGATTTCAGAGAGCTTAATAAGAGAACTCAAGACTTCTGGGAAGTTCAATTAGGAATACCACATCCCGGAGGGTTAAAAAAGAAAAAATCAGTAACAGTACTAGATGTGGGCGATGCATACTTTTCAGTTCCATTAGATAAAGACTTCAGAAAGTATACTGCATTYACCATACCTAGTCTAAACAATGAGACACCAGGGATCAGATATCAATACAATGTGCTTCCACAGGGATGGAAAGGATCACCAGCAATATTCCAATGTAGCATGACAAAAATCTTAGAGCCT…
Arruda, MB_2018	29504269	2015	B	Brazil	South America	2	98G, 106I	KX888482	TGTACAGAGATGGAAAAGGAAGGAAAAATTTCAAAAATTGGACCTGATAATCCATACAATACTCCAGTATTTGCCATAAAGAAAAAAGACAGTACTAAATGGAGAAAATTAGTAGAYTTCAGGGAACTTAATAAGAGAACTCAAGACTTCTGGGAAGTTCAATTAGGAATACCTCATCCAGGAGGGTTAAAAAAGAAAAAATCAATAACAGTACTGGATGTGGGGGATGCATATTTTTCTGTTCCCCTACATGAAGACTTCAGGAAGTATACTGCATTTACCATACCTAGTATAAACAATGAGACACCAGGGATTAGATATCAGTACAATGTGCTTCCACAGGGATGGAAAGGATCACCAGCAATATTCCAAAGTAGCATGACAAAAATCTTAGAGCCT…
Arruda, MB_2018	29504269	2015	F	Brazil	South America	1	106I	KX888483	TGTATGGAGATGGAAAAAGAAGGAAAAATTTCAAAAATTGGACCTGAAAATCCATACAATACTCCAGTATTTGCCATAAAGAAAAARGACARTACTAAATGGAGGAAATTAGTAGATTTCAGAGAACTTAATAAAAGAACTCAAGATTTTTGGGAGGTTCAATTAGGAATACCGCATCCAGCAGGGTTAAAGAAGAAAAARTCAATAACAGTACTGGATGTGGGGGATGCATATTTTTCAGTACCCTTAGATAAGGAGTTCAGGAAGTACACTGCATTCACCATACCTAGTATCAACAATGAGACACCAGGAATTAGGTATCAGTACAATGTGCTTCCACAAGGATGGAAAGGATCACCAGCAATATTCCAATGCAGCATGACAAAGATCTTAGATCCC…
Arruda, MB_2018	29504269	2015	B	Brazil	South America	1	106I	KX888494	TGTACAGAAATGGAAAAGGAAGGAAAAATTTCGAAAATTGGGCCTGAAAATCCATACAATACTCCAGTATTTGCCATCAAGAAAAAAGACAGTACTAAATGGAGAAAATTAGTAGACTTCAGAGAACTTAATAAAAGAACTCAAGACTTCTGGGAAGTTCAATTAGGAATACCACATCCCGCAGGGCTAAAAAAGAAAAAATCAATAACAGTACTGGATGTGGGTGATGCATATTTCTCCATCCCCTTAGATAAAGAATTCAGGAAGTATACTGCATTTACCATACCYAGTACAAACAATGAGACACCAGGGATTAGATATCAGTACAATGTACTCCCACAGGGATGGAAAGGATCACCAGCAATATTTCAAAGTAGCATGACAAAAATCTTAGAGCCT…
Arruda, MB_2018	29504269	2015	B	Brazil	South America	1	181C	KX888533	TGTGCAGAAATGGAAAAGGAAGGAAAGATTWCAAAAATTGGGCCTGAAAATCCATACAATACTCCAGTATTTGCCATAAAGAAAAAGAACAGTGATAAATGGAGAAAATTAGTAGATTTTAGAGAACTTAATAAGAGAACTCAAGACTTCTGGGAGGTTCAATTAGGAATACCACATCCCGCAGGATTAACACAGAAAAAATCAGTGACAGTACTGGATGTAGGTGATGCATATTTTTCAGTTCCCTTAGATAAAGAATTCAGGAAGTATACTGCATTTACCATACCTAGTACAAACAATGAGACACCAGGAATTAGATATCAATACAATGTGCTTCCACAAGGATGGAAAGGATCACCAGCAATATTCCAAAATAGTATGACAAAAATCTTAGAACCT…
Arruda, MB_2018	29504269	2015	B	Brazil	South America	1	98G	KX888534	TGTACAGAGATGGAAAAGGAAGGAAAAATTTCAAGAATTGGACCRGATAAYCCATACAATACTCCAGTATTTGCCATAAAGAAAAAAGACAGTACTAAATGGAGAAAATTAGTAGATTTCAGGGAACTTAATAARAGAACTCAAGACTTCTGGGAGGTTCAGTTAGGAATACCTCATCCAGGAGGGTTAAAAAAGAAAAAATCAGTAACAGTATTRGATGTGGGTGATGCATATTTTTCTGTTCCYTTACATGAAGACTTCAGGAAGTATACTGCATTYACYATACCTAGTACAAACAATGAGACACCAGGGACTAGATATCAGTACAATGTACTYCCACAGGGATGGAAAGGATCACCAGCAATATTCCAGAGCAGCATGACAAAAATCTTAGAGCCT…
Arruda, MB_2018	29504269	2015	B	Brazil	South America	1	98G	KX888535	TGTACAGAGATGGAAAAGGAAGGAAAAATTTCAAAAATTGGACCAGATAATCCATACAATACTCCAGTATTTGCCATAAAGAAAAAAGACAGTAMTAAATGGAGAAAATTAGTAGATTTCAGGGAACTTAATAAGAGAACTCAAGACTTCTGGGAGGTTCAGTTAGGAATACCTCATCCAGGAGGGTTAAAAAAGAAAAAATCAGTAACAGTATTGGATGTGGGTGATGCATATTTTTCTGTTCCCTTAGATGAAGACTTCAGGAAGTATACTGCATTYACYATACCTAGTACAAACAATGAGACACCAGGGACTAGATATCAGTACAATGTGCTTCCACAGGGATGGAAAGGATCACCAGCAATATTCCAGAGCAGYATGACAAAAATCTTAGAGCCT…
Arruda, MB_2018	29504269	2015	B	Brazil	South America	1	106I	KX888540	TGTACAGAAATGGAAAAGGAAGGAAAGATTTCAAAAATTGGGCCTGAAAATCCATACAATACTCCAGTATTTGCCATAAAGAAAAAAGACAGTACTAAATGGAGAAAATTAGTAGATTTCAGAGARCTTAATAGAAGAACTCAAGACTTTTGGGAAGTTCAATTAGGAATACCACATCCYGCAGGGTTAAAAAAGAAAAAATCMATAACAGTACTGGATGTGGGTGATGCATACTTTTCAATTCCCTTRGATRAAGACTTCAGGAAGTATACTGCATTTACCATACCTAGTACAAACAATGAGACACCAGGGATTAGATATCAGTATAATGTGCTTCCACAGGGATGGAAAGGATCACCAGCAATATTCCAAAGTAGCATGACAAAAATCTTAGAGCCT…
Arruda, MB_2018	29504269	2015	B	Brazil	South America	1	188L	KX888556	TGYAAAGAAATGGAAAAGGAAGGAAAAATTWCAAAAATTGGGCCTGAAAAYCCATACAACACTCCAGTATTTGCTATAAAGAAAAAAGACAGTACTAAATGGAGRAAACTAGTAGATTTTAGAGAACTTAATAAAAGAACTCAAGATTTCTGGGAAGTTCAATTAGGAATACCACATCCYGCAGGGTTAAAAAAGAAAAAATCAGTAACAGTACTGGATGTGGGTGATGCATATTTTTCAGTGCCCTTAKATRAAGAMTTCAGGAAGTACACTGCTTTTACCATACCTGGTATAAACAATGAGACCCCAGGAATTAGATATCAGTACAATGTGCTTCCACAGGGATGGAAAGGATCACCAGCAATATTCCAAGGCAGCATGACAAGAATTTTAGAGCCT…
Arruda, MB_2018	29504269	2015	B	Brazil	South America	2	103N, 190A	KX888566	TGTACAGAAATGGAAAAGGAAGGGAAAATTTCAAAAATTGGGCCTGAAAATCCATACAATACTCCAGTATTTGCCATAAAGAAAAAGGATAGTACTAAATGGAGAAAATTAGTAGATTTTAGAGAACTTAATAAGAGAACTCAAGACTTCTGGGAAGTTCAATTAGGAATACCACACCCTGCAGGGTTGAAAAAGAACAAATCAGTAACAGTACTGGATGTRGGTGATGCATATTTYTCAGTTCCCTTAGATGAAAACTTCAGGAAGTATACTGCATTCACCATACCTAGTACAAACAATGGGACACCAGGGATTAGATATCAGTACAATGTGCTCCCTCAGGGATGGAAGGGATCACCAGCAATATTTCAGAGTAGCATGACAAAAATCTTAGAGCCT…
Arruda, MB_2018	29504269	2015	B	Brazil	South America	2	100I, 103N	KX888567	TGTACAGAAATGGAAAAGGAAGGAAAAATTTCAAAAATTGGGCCTGAGAATCCATACAATACTCCAGTATTTGCCATAAAGAAAAAAGACGGTGATAAATGGAGAAAATTAGTAGATTTCAGAGAACTTAATAAGAGAACTCAAGACTTCTGGGAAGTTCAATTAGGAATACCACATCCCGCAGGGATAAAAAAGAACAAATCAGTAACAGTACTGGATGTGGGTGATGCATATTTTTCAGTTCCCTTAGATGAAACYTTCAGGAAGTATACTGCATTTACCATACCTAGTACAAACAATGAGACACCAGGGATTAGATATCAGTACAATGTGCTTCCACAGGGATGGAAGGGATCACCAGCAATATTCCAAAGTAGCATGACAAAGATCTTAGAGCCC…
Arruda, MB_2018	29504269	2015	B	Brazil	South America	1	106I	KX888574	TGTACAGAAATGGAAAAGGAAGGAAAAATTTCAAAAATTGGGCCTGAGAATCCATACAATACTCCAGTATTTGCTATAAAGAAAAAAGACAGTACTAAATGGAGAAAATTAGTAGACTTCAGAGAACTTAATAAAAGAACTCAAGATTTTTGGGAGGTTCAATTAGGAATACCGCATCCTGCAGGGTTAAAAAAGAAAAAATCAATAACAGTATTGGATGTGGGTGATGCATATTTTTCAGTCCCCTTAGATGAAGACTTCAGGAAGTATACTGCATTTACTATACCTAGTATAAACAATGAGACACCAGGGATTAGATATCAGTACAATGTGCTTCCACAGGGATGGAAAGGATCACCAGCAATATTTCAAAGCAGCATGACAAAAATCTTAGATCCT…
Arruda, MB_2018	29504269	2015	F	Brazil	South America	1	103N	KX888577	TGTATGGATATGGAAAAAGAAGGAAAAATTTCAAGAATTGGGCCTGAAAATCCATACAATACTCCAATATTTGCCATAAAGAAAAAAGACAGTACTAAATGGAGAAAATTAGTAGATTTCAGGGAACTTAATAAAAGAACTCAAGATTTTTGGGAGGTTCAATTAGGAATACCGCATCCTGCAGGGTTAAAAAAGAACAAGTCAGTAACAGTACTGGATGTGGGGGATGCATATTTTTCAGTTCCCTTAGATAAGGAATTCAGGAAGTACACTGCATTCACCATACCTAGTCTCAACAATGAGACACCAGGAATTAGGTACCAGTACAATGTGCTTCCACAAGGATGGAAAGGATCACCAGCAATATTCCAGTGTAGCATGACAAAAATCTTAGATCCC…
Arruda, MB_2018	29504269	2015	B	Brazil	South America	1	188L	KX888579	TGTACAGAAATGGAAAAGGAAGGAAAAATTTCAAAAATTGGGCCCGAAAATCCATACAATACCCCAGTGTTTGCTATAAAGAAAAAAGATAGTGCTAAATGGAGAAAATTAGTAGATTTCAGAGAKCTTAATAAGAGAACTCAAGACTTCTGGGAAGTTCAATTAGGGATACCACATCCCGCAGGGTTAAAAAAGAAAAAATCAGTAACAGTACTGGATGTGGGGGATGCATATTTTTCAGTTCCCTTAGATAAGGATTTCAGGAAATACACTGCATTCACCATACCCAGTATCAACAATGAGGMACCAGGAATTAGGTACCAGTACAATGTACTTCCACAAGGATGGAAGGGATCACCAGCAATATTCCAATGCAGCATGACAAAAATCTTAGAGCCC…
Arruda, MB_2018	29504269	2015	F	Brazil	South America	1	103N	KX888584	TGTACAGAAATGGAAAAAGAAGGAAAGATTTCAAGAATTGGGCCTGAAAATCCATACAATACTCCAATATTTGCCATAAAGAAAAAAGACAGTACTAAATGGAGAAAATTAGTAGATTTCAGAGAACTTAATAAGAGAACTCAAGATTTTTGGGAGGTTCAATTAGGAATACCGCATCCTGCAGGTTTAAAAAAGAACAGGTCAGTAACAGTACTGGATGTGGGAGATGCATATTTTTCAGTCCCATTAGATAAGGACTTCAGAAAGTACACTGCATTCACCATACCTAGTACCAACAATGAGACACCAGGAATTAGGTACCAGTACAATGTGCTTCCACAAGGATGGAAAGGATCACCAGCAATATTCCAATGTAGCATGACAAAAATCTTAGACCCC…
Arruda, MB_2018	29504269	2015	B	Brazil	South America	1	106I	KX888585	TGTACAGAAATGGAAAAGGAAGGAAAAATTTCAAAAATTGGGCCTGAAAATCCATACAATACTCCAGTATTTGCCATAAAGAAAAAGGACAGTACTAAATGGAGAAAATTAGTAGATTTCAGAGAACTTAATAAAAGAACTCAAGACTTCTGGGAAGTTCAATTAGGAATACCACATCCYGCAGGGTTAAAACAGAAAAAATCARTAACAGTACTAGATGTGGGTGATGCATATTTTTCAGTTCCCTTACATGAAGACTTCAGGAAGTAYACTGCATTTACCATACCTAGTAYAAACAATGAGGCACCAGGAATTAGATATCAATACAATGTGCTTCCACAAGGATGGAAAGGATCACCAGCAATATTCCAATGTAGCATGACAAAAATCTTAGAGCCT…
Arruda, MB_2018	29504269	2015	B	Brazil	South America	2	103N, 108I	KX888602	TGTACAGAAATGGAGAAGGAAGGAAAAATTTCAAAAATTGGGCCTGAAAATCCATACAATACTCCAGTATTTGCCATAAAGAAAAAGGACAGTACTAAATGGAGAAAATTAGTAGATTTCAGAGAACTTAATAAGAGAACTCAAGACTTCTGGGAAGTTCAATTAGGAATACCACATCCAGCAGGGTTACAAAAGAACAAGTCAGTAACAATACTRGATGTGGGTGATGCATATTTYTCAGTTCCCTTAGATAAAGACTTCAGGAAGTACACTGCATTTACCATACCTAGTATAAACAATGAGACACCAGGGATTAGATATCAGTACAATGTGCTTCCACAGGGATGGAAAGGATCACCAGCAATATTCCAAAGTAGCATGACAAAAATCTTAGAGCCT…
Arruda, MB_2018	29504269	2015	B	Brazil	South America	1	108I	KX888615	CCCATTAGCCCTATTGAAACTGTACCAGTAAAATTAAAGCCAGGAATGGATGGCCCAAAAGTTAAACAATGGCCATTGACAGAAGAAAAAATAAAAGCATTAATAGAAATTTGTACAGAAATGGAAAAGGAAGGAAAAATTTCAAAGATTGGGCCTGAAAACCCATACAATACTCCAGTATTTGCCATAAAGAAAAAGGACAGTACTAAATGGAGRAAATTRGTAGATTTCAGAGAACTTAATAAGAGAACTCAAGACTTCTGGGAAGTTCAATTAGGAATACCACATCCCGCAGGGTTAAAACAGAAAAAATCAGTAACARTACTAGATGTGGGTGATGCATATTTCTCAGTTCCCCTAGACAAAGAATTCAGGAARTACACGGCATTCACCATACCT…
Arruda, MB_2018	29504269	2015	C	Brazil	South America	1	103N	KX888620	CCAATTAGTCCCATTGAAACTGTACCAGTAAAATTAAAACCAGGAATGGATGGCCCAAAGGTCAAACAATGGCCATTAACAGAAGAGAAAATAAAAGCATTAATAGCAATTTGTGATGAAATGGAGAAGGAAGGAAAAATTACAAAAATTGGGCCTGAAAATCCATATAACACTCCAGTATTTGCCATAAAAAAGAAGGACAGTACTAAGTGGAGAAAATTAGTAGACTTCAGGGAACTCAATAAAAGAACTCAAGACTTTTGGGAAGTTCAATTAGGGATACCACACCCAGCAGGGTTAAAAAAGAACAAATCAGTGACAGTACTGGATGTGGGGGATGCATATTTTTCAGTACCTTTAGATGAAAACTTTAGGAAATATACTGCATTCACCATACCT…
Arruda, MB_2018	29504269	2015	CRF12_BF	Brazil	South America	2	103N, 190A	KX888634	TGTCTAGAAATGGAGAAAGAAGGTAAAATTTCAAAAATTGGGCCTGAAAATCCATACAATACTCCAGTATTTGCTATAAAGAAAAAAGACAGTACTAAATGGAGGAAATTAGTAGATTTCAGAGAACTTAATAAAAGAACTCAAGATTTTTGGGAGGTTCAATTAGGAATACCGCATCCTGCAGGGTTAAAAAAGAACAAGACAGTAACAGTACTGGATGTGGGRGATGCATATTTTTCAGTTCCCTTAGACMAGGAVTTCAGGAAGTACACTGCATTTACCATACCTAGTATTAACAATGAGACACCAGGAATTAGGTACCAGTACAATGTGCTTCCACAAGGATGGAAAGGATCACCAGCAATATTCCAATCTAGCATGACAAAGATCTTAGAACCC…
Arruda, MB_2018	29504269	2015	B	Brazil	South America	1	103N	KX888638	TGTACAGAAATGGAAAAKGAAGGAAAAATTTCAARAGTTGGGCCCGAAAATCCATACAATACTCCAATATTTGCCATAAAGAAAAAAGATAGTACTAAATGGAGAAAATTAGTAGATTTCAGAGAACTTAATAAGAGAACTCAAGACTTCTGGGAAGTTCAATTAGGAATACCACATCCTGCAGGGTTAAAGAAGAACAAATCAGTAACAGTACTRGATGTGGGTGATGCATATTTTTCAGTTCCCTTAGATAAAGAATTCAGGAAGTATACTGCATTTACCATACCTAGTATAAACAATGAGACACCAGGGGTTAGATATCAATACAATGTGCTTCCACAGGGATGGAAAGGATCACCAGCAATATTCCAAAGTAGCATGACAAAAATCTTAGAGCCT…
Arruda, MB_2018	29504269	2015	F	Brazil	South America	2	103N, 225H	KX888641	TGTTTAGAAATGGAAAAGGAAGGAAAAATTTCAAAAATTGGGCCTGAAAATCCATACAATACACCAGTATTTGCTATAAAGAAAAAAGACAGTACTAAATGGAGAAAATTAGTAGATTTCCGAGAACTTAATAAAAGAACACAAGATTTTTGGGAGGTTCAATTAGGAATACCGCATCCTGCAGGGTTAAAAAAGAACAAGTCAGTAACAGTACTGGATGTGGGGGATGCATATTTTTCAGTTCCCTTAGATAAGGACTTCAGGAAGTACACTGCATTTACCATACCTAGTGCCAACAATGCAGCACCAGGAATTAGGTACCAGTACAATGTGCTTCCACAAGGATGGAAAGGGTCACCAGCAATATTCCAATGTAGCATGACAAAAATCTTAGATCCC…
Arruda, MB_2018	29504269	2015	F	Brazil	South America	1	106I	KX888654	TGTGCAGTAATGGAAAAAGAAGGAAAAATTTCAAAAATTGGGCCTGAAAACCCATACAATACTCCAGTATTTGCCATAAAGAAAAAAGACAGTACTAAATGGAGAAAATTAGTAGATTTCAGAGAACTTAATAAGAGAACTCAAGATTTTTGGGAGGTTCAATTAGGAATACCACATCCTGCAGGGTTAAAAAAGAAAAAGTCAATAACAGTACTGGATGTGGGGGATGCATATTTTTCAGTTCCCTTAGATAAGGATTTCAGGAAGTACACTGCATTCACCATACCTAGTATCAACAATGAGACACCAGGAATTAGGTACCAGTACAATGTGCTTCCACAAGGATGGAAAGGGTCACCAGCAATATTCCAATGTAGCATGACAAAAATCTTAGATCCC…
Arruda, MB_2018	29504269	2015	F	Brazil	South America	1	103N	KX888660	TGTATGGAAATGGAAAAAGAAGGAAAAATTTCAAAAATTGGGCCTGAAAATCCATACAATACTCCAGTATTTGCCATAAAGAAAAAAGACAGTACTAAATGGAGGAAATTAGTAGATTTCAGAGAACTTAATAAAAGAACTCAAGATTTTTGGGAGGTTCAATTAGGAATACCACACCCTGCAGGGCTAAAAAAGAACAAATCAGTAACAGTRCTGGATGTGGGKGATGCATATTTTTCAGTYCCCTTAGATAAAGGATTCAGGAAGTACACTGCATTYACCATACCTAGTATCAACAATGAGACACCAGGAATTAGGTACCAGTACAATGTGCTTCCACAAGGATGGAAAGGGTCACCAGCAATATTCCAAAGTAGCATGACAAAAATCTTAGAGCCC…
Arruda, MB_2018	29504269	2015	B	Brazil	South America	2	103N, 225H	KX888663	TGTACAGAAATGGAAAAGGAAGGGAAAATTTCAAGAATTGGGCCTGAAAATCCATATAATACTCCAGTATTTGCCATAAAGAAAAAAGACAGTACTAAATGGAGAAARTTAGTAGATTTCAGGGAACTTAATAAGAGAACTCAAGACGTCTGGGAAGTTCAATTAGGAATACCACATCCAGCAGGGTTACAAAAGAACAAATCAGTAACAGTACTGGATGTGGGTGATGCATATTTCTCAGTTCCCTTAGATAAAGACTTCAGGAAATATACTGCATTCACCATACCTAGTATAAACAATGAGACACCAGGAATTAGRTATCAGTACAATGTGCTTCCACAAGGATGGAAAGGATCACCAGCAATATTCCAARGCWGCATGAYAAAAATCTTAGAGCCY…
Arruda, MB_2018	29504269	2015	F	Brazil	South America	1	138K	KX888667	TGTACAGAAATGGAAAAGGAAGGAAAAATTTCAAAAATTGGGCCTGAAAATCCATATAATACCCCAGTATTTGCTATAAAGAAAAAAGACAGTACTAAATGGAGGAAATTAGTAGATTTCAGAGAACTTAATAAGAGAACGCAAGATTTTTGGGAGGTTCAATTAGGAATACCGCATCCTGCAGGGTTAAAAAAGAGAAAGTCAGTAACAGTACTGGATGTGGGGGATGCGTATTTTTCAGTTCCTTTAGATGAGGATTTCAGGAAATACACTGCATTTACCATACCTAGTATAAACAATAAAACACCAGGGACCAGATATCAGTACAATGTGCTTCCACAGGGATGGAAAGGATCACCAGCAATATTTCAAAGCAGCATGACAAAAATCTTAGAGCCC…
Arruda, MB_2018	29504269	2015	B	Brazil	South America	1	106I	KX888668	TGTACAGAAATGGAAAAGGAAGGAAAAATTTCAAAAATTGGGCCTGAAAATCCATACAATACTCCAGTATTTGCCATAAAGAAAAAGGACAGTACTAAATGGAGAAAATTAGTAGATTTTAGAGAACTTAATAARAGAACTCAAGACTTCTGGGAAGTTCAATTAGGAATACCACACCCGGCAGGGTTRAAAAAGAAAAAATCAATAACAGTACTRGATGTAGGTGATGCATATTTTTCAGTTCCCTTAGATRAAGACTTCAGGAAGTATACTGCATTCACCATACCTAGTACAAACAATGAGACACCAGGGATTAGATATCAGTACAATGTGCTTCCACAGGGATGGAAAGGATCACCAGCTATATTCCAAGCTAGCATGACAAAAATCYTGGAGCCT…
Arruda, MB_2018	29504269	2015	B	Brazil	South America	1	108I	KX888674	TGTACAGAAATGGAAAAGGAAGGAAAAATTTCAAAAATTGGGCCTGAAAATCCATACAATACTCCAGTATTTGCCATAAAGAAAAAAGACAGTACTAAATGGAGAAAATTAGTAGATTTCAGAGAACTTAATAAGAGAACTCAAGACTTCTGGGAAGTTCARTTAGGAATACCRCATCCCGCGGGGTTAAAAAAGAAAAAATCAGTAACARTACTGGATGTGGGTGATGCATATTTTTCAGTCCCCTTAGATARTGACTTTAGGAAGTATACTGCATTTACCATACCTAGTACAAACAATGAGACACCAGGGATTAGATATCAGTACAATGTACTTCCCCAGGGATGGAAGGGATCACCAGCAATATTTCAAAGTAGCATGACAAAAATTTTAGAGCCT…
Arruda, MB_2018	29504269	2015	B	Brazil	South America	1	190A	KX888679	TGCACAGAAATGGAAAAGGAAGGAAAAATTTCAAAAATGGGGCCCGAAAATCCATACAATACTCCAGTATTTGCCATAAAGAAAAAAGACAGTACTAAATGGAGAAAATTAGTAGATTTCAGAGAACTTAATAARAGAACTCAAGACTTCTGGGAAGTTCAATTAGGGATACCACATCCCGCAGGGTTWAGGAAGAARAAATCAGTAACAGTACTGGATGTKGGTGATGCATATTTTTCAGTTCCTCTAGATAAAGACTTCAGGAAGTATACTGCATTCACCATACCTAGTATCAACAATGAGACACCAGGAATTAGGTACCAGTACAATGTGCTCCCACAAGGATGGAAAGGGTCACCAGCAATATTCCAAAGTAGCATGACAAAAATATTAGAACCT…
Arruda, MB_2018	29504269	2015	B	Brazil	South America	2	106M, 181C	KX888689	CCCATTAGTCCTATTGAAACTGTACCAGTAAAGTTAAAGCCAGGAATGGATGGCCCAAAAGTTAAACAATGGCCATTGACAGAAGAAAAGATAGAAGCATTAATAGAAATTTGTACAGAAATGGAAAAGGAAGGAAAAATTTCAAAAATTGGGCCTGAAAATCCATACAATACTCCAGTATTTGCCATAAAGAAAAAAGACAGTACTAAATGGAGAAAATTAGTAGACTTCAGAGAACTTAATAAGAAAACTCAAGACTTCTGGGAAGTTCAATTAGGAATACCACATCCAGCAGGGTTAAAAAAGAAAAAATCAATGACAGTACTGGATGTGGGTGATGCATATTTTTCAGTTCCCTTGTATGAGGACTTCAGGAAGTATACTGCATTTACTATACCT…
Arruda, MB_2018	29504269	2015	F	Brazil	South America	1	106I	KX888712	TGTACAGAAATGGAAAAAGAAGGAAAAATTTCAAAAATTGGGCCTGAAAATCCATACAATACTCCAGTATTTGCCATTAAGAAAAARGACAGTACTAAATGGAGRAAATTAGTAGATTTCAGAGAACTTAATAAAAGAACTCAGGATTTTTGGGAGGTTCAATTAGGAATACCACATCCTGCAGGGTTAAAAAAGAAAAAGTCARTAACAGTACTRGATGTGGGRGATGCTTATTTTTCAGTTCCCTTAGATRAGGAGTTCAGGAAGTACACTGCATTCACCATACCTAGTACCAACAATGCRACACCAGGARTTAGGTACCAGTACAATGTGCTTCCACAGGGATGGAAAGGATCACCAGCAATATTCCAATGTAGTATGACAAAAATCTTAGACCCC…
Arruda, MB_2018	29504269	2015	F	Brazil	South America	1	106I	KX888715	TGTATGGAAATGGAAAAGGAAGGGAAAATTTCAAAAATTGGGCCTGAAAATCCATACAATACTCCAGTATTTGCCATAAAGAAAAAAGACAGTACCAAATGGAGGAAATTAGTAGATTTCAGAGAACTTAATAGAAGAACTCAAGATTTTTGGGAGGTTCAATTAGGAATACCGCATCCTGCAGGGTTAAAAAAGAAAAAGTCAATAACAGTACTGGATGTGGGGGATGCATATTTTTCAGTTCCCTTAGATGAAGACTTCAGGAAGTACACTGCATTCACCATACCTAGTGTCAACAATGAGACACCGGGGATTAGGTACCAATACAATGTACTTCCACAAGGATGGAAAGGATCACCAGCAATATTCCAATGTAGCATGACAAAAATCTTAGATCCC…
Arruda, MB_2018	29504269	2015	F	Brazil	South America	1	106I	KX888720	TGTGCAGAAATGGAAAAGGAAGGAAAAATCTCAAGAATTGGGCCTGAAAATCCATACAATACTCCAATATTTGCTATAAAGAAAAAAGACAGTACTAAATGGAGGAAATTAGTAGACTTCAGAGAACTTAATAAAAGAACTCAAGATTTTTGGGAGGTTCAATTAGGAATACCACATCCTGCAGGGTTAAAAAAGAAAAAGTCAATAACAGTACTGGATGTGGGGGATGCATATTTTTCAGTTCCCTTAGATAAGGATTTCAGGAAGTACACAGCATTTACCATACCTAGTACCAATAATGAGACACCAGGARTTAGGTATCAATACAATGTACTTCCACAAGGATGGAAAGGATCACCAGCAATATTTCAATGTAGCATGACAAAAATTTTAGATCCT…
Arruda, MB_2018	29504269	2015	B	Brazil	South America	2	103N, 106I	KX888727	TGTACAGAAATGGAAAAGGAAGGAAAAATTTCAAAAATTGGGCCTGAAAATCCATACAATACTCCAGTATTTGCTATAAAGAAAAAAGACAGTACTAAATGGAGAAAATTAGTAGATTTCAGAGAACTTAATAAGAGAACTCAAGACTTCTGGGAAGTTCAATTAGGGATACCRCATCCCGCAGGGTTAAAAAAGAATAAATCAATAACAGTATTAGATGTGGGTGATGCATATTTCTCAGTTCCCTTAGACAAAGACTTCAGGAAATATACTGCATTTACCATACCTAGTACAAATAATGAGACACCAGGGATTAGATATCAGTACAATGTGCTTCCACAAGGATGGAAAGGATCACCAGCAATATTCCAGAGTAGCATGACAAAAATCTTAGAGCCT…
Arruda, MB_2018	29504269	2015	B	Brazil	South America	1	106I	KX888728	TGYACAGAAATGGAAAAGGAAGGAAAAATTTCAAAAATTGGGCCTGAAAATCCATACAATACTCCTATATTTGCCATAAAGAAAAAAGACAGTACTAAATGGAGAAAATTAGTAGATTTCAGAGARCTCAATAAGAGAACTCAAGACTTCTGGGAAGTTCAATTAGGAATACCACATCCCGCAGGGTTAAAAAAGAAAAAATCARTAACAGTACTGGAYGTGGGTGATGCATATTTTTCAGTTCCATTAGATGAAGACTTCAGGAAGTATACTGCATTTACCATACCTAGTACAAACAATGCGACACCAGGARTTAGATATCAGTACMATGTGCTTCCTCAGGGATGGAAAGGATCACCAGCAATATTYCAAAGTAGCATGACAAAAATCTTAGAGCCT…
Arruda, MB_2018	29504269	2015	B	Brazil	South America	1	106I	KX888729	TGTACAGAAATGGAAAAGGAAGGGAAAATTTCAAAAATTGGGCCTGAAAATCCATACAATACTCCAGTATTTGCCATAAAGAAAAAGGACAGTACTAAATGGAGAAAATTAGTAGATTTCAGAGAACTTAATAAGAGAACTCAAGACTTCTGGGAAGTTCAATTAGGRATACCACACCCMGCAGGGYTAAARAAGAAAAARTCARTAACAGTACTGGATGTGGGTGATGCATATTTTTCTGTTCCTTTAGATAAAGACTTCAGGAAGTATACTGCATTTACCATACCTAGTACAAACAATGAGACACCAGGGATTAGRTATCAGTACAATGTGCTTCCACAGGGATGGAAAGGATCACCAGCAATATTCCAAAGTAGCATGACAAAAATTTTAGAGCCT…
Arruda, MB_2018	29504269	2015	B	Brazil	South America	1	103N	KX888733	TGTACAGAAATGGAAAAGGAAGGRAAAATTTCAAAAATTGGGCCTGAAAACCCATATAATACTCCAATATTTGCCATAAAGAAAAAAGACAGTGCTAAATGGAGAAAATTAGTAGATTTCAGAGAACTTAATAAAAGAACTCAAGACTTCTGGGAAGTTCAAYTAGGAATACCRCAYCCTGCAGGGTTAAAAAAGAATAAATCAGTAACAGTATTGGATGTGGGTGATGCATATTTCTCAGTTCCTTTAGATAAAGAATTCAGAAAATATACTGCATTTACTATACCTAGTACAAACAAYGAGACACCRGGGGTTAGATATCAGTACAATGTGCTTCCMCAGGGATGGAAAGGATCACCAGCAATYTTCCAAAGTAGCATGAYAAAAATCTTAGAKCCT…
Arruda, MB_2018	29504269	2015	B	Brazil	South America	1	103N	KX888739	TGTACAGAAATGGAAAAGGAAGGAAAAATTTCAAAGATTGGGCCTGAAAATCCATACAATACCCCAGTGTTTGCCATAAAGAAAAAGGACAGTACTAAATGGAGAAAATTAGTGGATTTCAGAGAACTTAATAAGAGAACTCAAGACTTCTGGGAAGTTCAATTAGGAATACCACATCCCGCGGGGTTAAAAAAGAACAAATCAGTAACAGTACTGGATGTGGGTGATGCATATTTTTCAGTTCCCTTAGATAAAGAATTCAGGAAGTATACTGCATTYACCATACCTAGTACAAACAATGAGACACCAGGGATTAGATACCAGTACAATGTGCTTCCACAGGGATGGAAAGGGTCACCAGCAATATTCCAATGTAGTATGACAAAAATCTTAGAGCCC…
Arruda, MB_2018	29504269	2015	B	Brazil	South America	2	103N, 106I	KX888753	TGTACAGAAATGGAAAAGGAAGGAAAAATTACAAAAATTGGGCCCGAAAATCCATACAATACTCCAGTATTTGCCATAAAGAAAAAAGACAGTACTAAATGGAGAAAATTAGTGGATTTCAGAGAACTTAATAAGAGAACTCAAGACTTYTGGGAAGTCCAATTAGGAATACCACATCCTGCAGGKTTGAAGAARAACAAATCAATAACAGTACTGGATGTGGGTGATGCATATTTTTCAGTTCCCCTAGATAAAGAATTYAGGAAGTATACTGCATTTACCATACCTAGTCTRAATAATGGAACACCAGGGATTAGATATCAGTACAATGTGCTTCCACAGGGATGGAAAGGATCACCAGCAATATTCCAGAGTAGCATGAYAAAAATCYTAGAGCCT…
Arruda, MB_2018	29504269	2015	B	Brazil	South America	3	103N, 225H, 234I	KX888754	TGTACAGAAATGGAAAAGGAAGGAAAGATTTCAAAAATTGGGCCTGAAAATCCATATAATACTCCAGTCTTTGCTATAAGGAAAAAAGACAGTACTAAATGGAGAAAATTAGTAGACTTTAGAGAACTTAATAAAAGAACTCAAGACTTTTGGGAAGTTCAATTAGGGATACCACACCCCGCAGGATTAAAAAAGAACAAATCAGTAACAGTACTGGATGTGGGTGATGCATATTTCTCAGTTCCCTTAYATGAAGACTTCAGGAAGTATACTGCATTTACCATACCTAGTACAAACAATGAGACACCAGGGATTAGATATCAGTACAATGTGCTACCACAAGGATGGAAAGGATCACCAGCAATATTTCAAAGTAGCATGACAAAAATCTTAGAGCCT…
Arruda, MB_2018	29504269	2015	F	Brazil	South America	1	106I	KX888765	TGTTTAGAAATGGAAAAAGAAGGAAAAATTTCAAAAATTGGGCCTGAAAATCCATACAATACTCCAGTATTTGCCATAAAGAAAAAAGATAGTACTAAATGGAGAAAATTAGTAGATTTCAGAGAACTTAATAAGAGAACTCAAGATTTTTGGGAGGTYCAATTAGGAATACCACATCCTGCAGGGTTAAAAAAGAAAAAGTCAATAACAGTACTGGATGTGGGGGATGCATATTTTTCAGTTCCCTTAGATAAGGATTTCAGGAAGTACACTGCATTTACCATACCAAGTGTCAACAATGAGACACCAGGAATTAGATACCAGTACAATGTGCTTCCACAAGGATGGAAAGGATCACCAGCAATATTCCAATGTAGCATGACAAAAATCTTAGATCCC…
Arruda, MB_2018	29504269	2015	CRF40_BF	Brazil	South America	1	106I	KX888767	TGTARAGAAATGGAAAAAGAAGGAAAAATTTCAAAAATTGGGCCTGARAATCCATACAATACTCCAGTGTTTGCCATAAAGAAAAAAGATAGTACTAARTGGAGAAAATTAGTAGACTTCAGAGAGCTTAATAAGAGAACCCAAGACTTCTGGGAAGTTCAATTAGGAATACCACATCCTGCAGGGTTAAAAAAGAAAAAGTCAATAACAGTATTGGATGTGGGGGATGCATATTTTTCAGTTCCCTTAGAYAAGGACTTCAGGAAGTACACWGCATTYACCATACCTAGTCTCAATAATGAGACACCAGGAATTAGATATCAGTACAATGTGCTTCCACAAGGATGGAAAGGATCACCAGCAATATTCCAATGTAGTATGACAAAAATCTTAGATCCC…
Arruda, MB_2018	29504269	2015	C	Brazil	South America	1	103N	KX888800	TGTGATGAAATGGARAAGGAAGGRAAAATTTCAAAAATTGGGCCTGAAAATCCATATAACACTCCAGTATTTGCCATAAAAAAGAAGGACAGTACTAAGTGGAGAAAATTAGTAGATTTCAGGGAACTCAATAAAAGAACTCAAGACTTTTGGGAAGTTCAATTAGGGATACCACACCCAGCAGGGTTAAAAAAGAAMAAATCAGTGACAGTACTGGATGTGGGAGATGCATATTTTTCAGTGCCTTTAGATGAAAGCTTTAGGAAGTATACTGCATTCACCATACCTAGTACAAACAATGAAACACCAGGGATTAGATATCAATATAATGTGCTTCCACAGGGATGGAAAGGATCACCAGCAATATTCCAGAGCAGTATGATAAAAATCTTAGAGCCC…
Arruda, MB_2018	29504269	2015	B	Brazil	South America	1	106I	KX888815	TGTACAGAAATGGAAAATGAAGGAAAAATTTCAAAAATTGGGCCTGAAAATCCGTACAATACTCCAGTATTTGCCATAAAGAAAAAGGACAGTACTAAATGGAGAAAATTAGTAGATTTCAGAGAGCTTAATAAGAGAACTCAAGACTTCTGGGAAGTTCAATTAGGGATACCACATCCTGCAGGGTTAAAAAAGAAAAAATCAATAACAGTACTGGATGTRGGTGATGCATATTTTTCAGTTCCCTTAGATGAAGACTTCAGGAAGTATACTGCATTTACCATACCTAGTACAAACAATGAARYACCAGGGATTAGATATCAGTACAATGTGCTTCCRCAGGGATGGAAAGGMTCACCAGCAATATTCCAAAGYAGCATGACAAAAATCTTAGAGCCT…
Arruda, MB_2018	29504269	2015	C	Brazil	South America	1	190E	KX888863	TGTGATGAAATGGAGAAGGAAGGAAAAATTACAAAAATTGGGCCTGAAAATCCATATAACACTCCAGTATTTGCCATAAAAAAGAAGGACAGTACTAAGTGGAGAAAATTAGTAGATTTCAGGGAACTCAATAAGAGAACTCAAGATTTTTGGGAAGTTCAATTAGGGATACCACACCCAGCAGGGTTAAAAAAGAAAAGATCAGTGACAGTACTGGATGTGGGGGATGCATATTTTTCAGTACCTTTAGATGAAGGTTTTAGGAAATATACTGCATTCACCATACCTAGTATAAACAATGAAACACCAGGGATTAGATATCAGTACAATGTGCTTCCACAGGGATGGAAAGGATCACCAGCAATATTTCAAAGTAGCATGACAAAAATCTTAGAGCCT…
Arruda, MB_2018	29504269	2015	B	Brazil	South America	1	103N	KX888873	TGTACAGAAATGGAAAAGGAAGGGAAAATTTCAAAAATTGGGCCTGAAAATCCATACAATACTCCAATATTTGCAATAAAGAAAAAGGACAGTACTAAATGGAGAAAATTGGTAGATTTCAGAGAACTTAATAAGAGAACTCAAGATTTCTGGGAAGTTCAATTAGGAATACCACATCCCGCAGGGTTAAAAAAGAACAAATCAGTAACAGTCCTGGATGTGGGTGATGCATATTTTTCAGTTCCCTTAGATAAAGACTTCAGAAAATACACTGCATTTACCATACCTAGCATAAACAATGAGACACCAGGGATTAGATATCAGTATAATGTGCTTCCACAGGGATGGAAAGGATCGCCAGCAATATTCCAATGTAGCATGACAAAGATCTTAGAGCCT…
Arruda, MB_2018	29504269	2015	C	Brazil	South America	1	103N	KX888876	TGTGATGAAATGGAGAGGGAAGGAAAAATCACAAAAATTGGGCCTGAAAATCCATATAACACTCCAGTATTTGCCATYAAAAAGAAGGACAGTACTAAGTGGAGAAAATTAGTAGATTTCAGGGAACTCAATAAAAGAACTCAAGACTTTTGGGAAGTTCAATTAGGGATACCACACCCAGCAGGGTTAAAAAAGAACAAATCAGTGACAGTGCTGGATGTGGGAGATGCATATTTTTCAGTACCTTTAGATGAAGACTTTAGGAAATATACTGCATTCACCATACCTAGTACAAACAATGAGACACCAGGGATTAGATATCAATATAATGTACTTCCACAGGGATGGAAAGGRTCACCAGCRATATTCCAGAGCAGTATGACAAAAATCTTARAGCCC…
Arruda, MB_2018	29504269	2015	B	Brazil	South America	1	106I	KX888878	TGTACAGAAATGGAAAAGGAAGGAAAAATTTCAAAAATTGGGCCTGAAAATCCATACAATACTCCAGTATTTGCTATAAAGAAAAAAGACAGTACTAAATGGAGAAAGTTAGTAGATTTCAGAGAACTTAATAAGAGAACTCAAGACTTCTGGGAAGTTCAATTAGGAATACCACATCCCGCAGGGTTAAAAAAGAAAAAATCAATAACAGTACTRGATGTGGGTGATGCATATTTTTCAGTTCCCTTAGATGAAGAYTTCAGGAAGTATACTGCATTYACCATACCTAGTACAAAYAATGAGACACCAGGGATGAGATATCAATACAATGTGCTCCCACAGGGATGGAAAGGATCACCAGCAATATTTCAAAGTAGCATGACAAAGATCTTAGAGCCT…
Arruda, MB_2018	29504269	2015	C	Brazil	South America	1	138K	KX888886	TGTGATGAAATGGAAAAGGAAGGAAAAATYACAAAAATTGGGCCTGAAAATCCATATAAYACTCCRATATTTGCCATAAAAAAGAAGGACAGTACTAAGTGGAGAAAATTAGTAGATTTCAGGGAACTCAATAAAAGAACTCAAGAYTTTTGGGAAGTTCAATTAGGRATACCACACCCAGCAGGGTTAAAAAAGAAAAAATCAGTGACAGTACTGGATGTGGGGGATGCATATTTTTCAGTACCTCTAGATGARRGCTTTAGAAAATATACTGCATTCACCATACCYAGTATAAACAATRAAACACCAGGGATTAGATAYCAGTAYAATGTGCTTCCACAGGGATGGAAAGGATCACCAGCAATATTTCAAAGTAGCATGACAAAAATCTTAGAGCCT…
Arruda, MB_2018	29504269	2015	B	Brazil	South America	1	101E	KX888888	TGTACAGAAATGGAAAAGGAAGGAAAAATTTCAAGAATTGGGCCTGAAAATCCATACAATACTCCAGTATTTGCCATAAAGAAAAAAGACGGTACTAAATGGAGAAAATTAGTAGACTTCAGAGAACTTAATAAGAGAACTCAAGACTTCTGGGAAGTTCAATTAGGAATACCACATCCCGCAGGGTTAGAAAAGAAGAAATCAGTGACAGTACTAGATGTGGGTGATGCATATTTTTCAGTTCCCTTAGATAAAGACTTCAGGAAGTACACTGCATTTACCATACCTAGTACAAACAATGAGACACCAGGGATTAGATATCAGTACAATGTACTCCCACAGGGATGGAAAGGATCACCAGCAATATTCCAAAGYAGCATGACAAGAATTTTAGAGCCT…
Arruda, MB_2018	29504269	2015	C	Brazil	South America	1	103N	KX888894	TGTAATGAAATGGAGAAGGAAGGAAAAATTACAAAAATTGGGCCTGAAAATCCATATAACACTCCAATATTTGCCATAAAAAAGAAGGACAGTACTAAGTGGAGAAAATTAGTAGATTTCAGGGAACTCAATAAAAGAACTCAAGACTTTTGGGAAGTTCAATTAGGGATACCACACCCAGCAGGGTTAMAAAAGAACAAATCAGTGACAGTGCTGGATGTGGGGGATGCATATTTTTCAGTACCTTTAGACAAAGAATTTAGGAAGTATACTGCATTCACCATACCTAGTCTAAACAATGAAACACCAGGGATTAGATATCAGTACAATGTGCTTCCACAAGGATGGAAAGGATCACCAGCAATATTCCAAAGTAGCATGACAAGAATCTTAGAGCCT…
Arruda, MB_2018	29504269	2015	B	Brazil	South America	2	181C, 190A	KX888897	TGTACAGAACTGGAAAATGAAGGAAAAATCTCAAGGATTGGGCCTGAAAATCCATACAATACTCCAGTATTTGTCATAAAGAAAAAGGACAGTACTAAATGGAGAAAGTTAAYAGATTTCAGAGAACTTAATAAGAGAACTCAAGACTTCTGGGAAGTYCAATTAGGCATACCACATCCCGCAGGGTTAMAAAAGAAAAAATCRGTAACAGTACTAGATGTGGGTGATGCATATTTTTCAGTGCCCTTAGATGAAAACTTCAGGAAGTATACTGCATTCACCATACCTAGCACCAACAATGAGACACCAGGGATTAGATATCAGTACAATGTGCTTCCACAGGGATGGAAAGGATCACCAGCAATATTCCAAAGTAGCATGATAAAAATCTTAGAGCCT…
Arruda, MB_2018	29504269	2015	B	Brazil	South America	2	103N, 225H	KX888909	TGTGCAGAAATGGAAAAGGAAGGAAAAATTTCAAAAATTGGGCCTGAAAACCCATACAATACTCCAGTATTTGCCATAAAGAAAAAAGACAGTACTAAATGGAGAAAATTAGTAGATTTCAGAGAACTTAATAAGAGGACTCAAGACTTCTGGGAAGTTCAATTAGGAATACCACATCCTGCAGGGTTACAAAAGAACAAATCAGTGACAGTACTGGATGTGGGTGATGCATATTTCTCAGTTCCCTTATATGAAGAATTCAGGAAGTATACTGCATTTACCATACCCAGTATAAACAATGAGAGACCAGGGACTAGGTATCAGTACAATGTGCTTCCGCAGGGATGGAAAGGATCACCAGCAATATTCCAATGTAGCATGACAAAAATTTTAGAGCCT…
Arruda, MB_2018	29504269	2015	B	Brazil	South America	1	98G	KX888925	TGTACAGAAATGGAAAAGGAAGGAAAAATTTCAAAAATTGGACCTGAAAATCCATACAATACTCCAGTGTTTGCCATAAAGAAGAAAGACAGTACTAAGTGGAGAAAATTAGTAGATTTCAGAGAACTTAATAAAAGAACTCAAGACTTCTGGGAAGTTCAATTAGGAATACCACATCCGGGAGGGTTAAAAAAGAAAAAATCAGTAACAGTACTGGATGTGGGTGATGCATATTTTTCAGTTCCCTTAGATAAAGATTTCAGGAAGTATACTGCATTTACCATACCCAGCACAAACAATGAGACACCAGGGATTAGATATCAGTACAATGTGCTTCCACAGGGATGGAAAGGATCACCAGCAATATTCCAAAGTAGCATGACAAAAATCTTAGAGCCT…
Arruda, MB_2018	29504269	2015	C	Brazil	South America	1	98G	KX888946	CCAATTAGTCCTATTGAAACTGTACCAGTAAAATTAAAGCCAGGAATGGATGGCCCAAAGGTCAAACAATGGCCATTGACAGAAGAGAAAATAAAAGCATTAACAGMAATTTGTGATGAAATGGAGAGGGAAGGAAAAATTACAAAAATTGGGCCTGAAAATCCATATAACACTCCAGTATTTGCTATAAAAAAGAAGGACAGTACTAAATGGAGGAAATTAGTAGATTTCAGAGAACTCAATAAAAGAACTCAAGACTTTTGGGAAGTTCAATTAGGGATACCACACCCAGGAGGGTTAAAAAAGAAAAAATCAGTGACAGTACTAGATGTGGGTGATGCATATTTTTCAGTACCTTTAGATGAAGAATTTAGGAAGTATACAGCATTCACCATACCT…
Arruda, MB_2018	29504269	2015	B	Brazil	South America	1	103N	KX888951	CCCATTAGCCCTATTGAAACTGTACCAGTAAAATTGAAGCCAGGAATGGATGGCCCAAAAGTTAAACAATGGCCATTGACAGAAGAAAAAATAAAAGCCTTAGYAGAAATYTGTACAGAAATGGAAAAGGAAGGGAAAATTTCAAGAATTGGGCCTGAAAATCCATACAATACTCCAATATTTGCCATAAAGAAAAAAGATGGTACTAAGTGGAGAAAATTAGTAGACTTCAGAGAACTAAATAAGAGAACTCAAGACTTTTGGGAAATTCAATTAGGAATACCACACCCTGCAGGGTTAAAAAAGAACAAATCAGTAACAGTACTGGATGTGGGTGATGCATATTTTTCAGTTCCCCTAGATAAAGACTTTAGAAAGTATACTGCATTTACCATACCC…
Arruda, MB_2018	29504269	2015	F	Brazil	South America	1	106I	KX888952	TGTACAGAAATGGAAAAGGAAGGAAAAATTGAGAAAATTGGGCCTGAAAATCCATACAATACTCCAGTATTTGCCATAAAGAAAAAGGATAGTACTAAATGGAGAAAATTAGTAGACTTCAGAGAACTTAATAAAAGAACTCAAGATTTTTGGGAGGTRCAATTAGGAATACCMCACCCTGCGGGGTTAAAAAAGAAAAAATCARTAACAGTACTGGATGTGGGGGATGCATATTTTTCAGTTCCCCTAGATAAAGATTTCAGRAARTACACTGCATTCACCATACCTAGTACCAACAATGAGACACCAGGAATTAGATACCAGTACAATGTGCTTCCACAAGGATGGAAAGGATCACCAGCAATATTCCAATGTAGCATGACAAAAATCCTAGATCCC…
Arruda, MB_2018	29504269	2015	B	Brazil	South America	1	103N	KX888953	TGCACAGAAATGGAAAAGGAAGGGAAAATTTCAAAAATTGGGCCTGAAAATCCATACAATACTCCAGTATTTGCCATAAAGAAAAAAGACAGTACTAAATGGAGAAAATTAGTAGATTTCAGAGAACTCAATAAGAGAACTCAAGACTTCTGGGAGGTTCARTTAGGAATACCTCATCCAGCAGGGTTAAAAAAGAACAAATCAGTAACAGTACTGGATGTGGGTGATGCATATTTTTCAGTTCCCTTAGATGAAGACTTCAGGAAGTATACTGCATTTACCATACCTAGCATAAACAATGAGACACCAGGGATTAGATATCAGTACAATGTGCTGCCACAGGGATGGAAAGGATCACCAGCAATATTCCAATGTAGCATGACAAAAATCTTAGAGCCT…
Arruda, MB_2018	29504269	2015	B	Brazil	South America	1	103N	KX888992	CCCATTAGTCCTATTGAAACTGTACCAGTAAAATTAAAGCCAGGAATGGATGGCCCAAAAGTTAAACAATGGCCATTGACAGAGGAAAAAATAARAGCATTAGTAGAAATTTGYACAGAAATGGAAAAGGAAGGAAAAATTTCAAAAATTGGGCCTGAAAATCCATACAATACTCCAGTATTTGCCATAAAGAAAAAAGACAGTACTAAATGGAGAAAAYTGGTAGATTTCAGAGAACTTAATAAGAGAACCCAAGACTTCTGGGAAGTTCAATTAGGAATACCACATCCCGCAGGGCTAAAAAAGAACAAATCAGTAACAGTACTGGATGTGGGTGATGCATATTTYTCAGTTCCCTTAGATAAAGACTTCAGGAAGTATACTGCATTTACCATACCT…
Arruda, MB_2018	29504269	2015	C	Brazil	South America	1	190A	KX889008	TGTGATGAAATGGAAAAAGAAGGAAAAATTACAAAAATTGGGCCTGACAAYCCATATAACACTCCAGTATTTGCCATAAAAAAGAAGGACAGTACTAAGTGGAGAAAACTAGTAGATTTCAGGGAACTCAATAAAAGAACTCAAGACTTTTGGGAAGTTCAATTAGGGATACCACACCCAGCAGGGTTAAAGAAGAAAAAATCAGTGACAGTACTGGATGTAGGGGATGCATATTTTTCAGTACCCTTAGATGAAGACTTTAGAAAATATACTGCATTCACCATACCTAGTATAAACAATGAGACACCAGGGATTAGGTATCAGTACAATGTGCTTCCACAAGGATGGAAAGGATCACCAGCAATATTCCAATGGAGCATGACAAAAATCTTAGAGCCT…
Arruda, MB_2018	29504269	2015	B	Brazil	South America	2	103N, 188F	KX889010	CCYATAAGTCCTATTGAAACTGTACCAGTAAAATTAAAGCCAGGAATGGATGGCCCAAAGGTCAAACAATGGCCACTGACAGAAGAAAAAATAAAAGCATTAACAGAAATTTGTGATGAAATGGAGAAGGAAGGAAAAATTACAAGAATTGGGCCTGAAAATCCATATAACACTCCAATATTTGCCATAAAGAAAAAAGACAGTACTAAATGGAGGAAATTAGTAGATTTCAGAGAACTTAATAAAAGAACTCAAGACTTCTGGGAAGTTCAATTAGGAATACCACATCCCGCAGGGTTGCAGAARAACAAATCAGTAACAGTATTGGATGTGGGTGATGCATATTTTTCAGTGCCCCTAGATAAGGACTTCAGGAAGTATACTGCATTTACTATACCT…
Arruda, MB_2018	29504269	2015	B	Brazil	South America	1	103N	KX889016	CCCATTAGTCCTATTGAAACTGTACCAGTAAAATTAAAGCCAGGAATGGATGGCCCAAAAGTTAAACAATGGCCATTGACAGAGGAAAAAATAAAAGCATTAGTAGAAATTTGTACAGATATGGAAAAGGAAGGAAAAATTTCAAAAATTGGGCCTGAAAATCCATACAATACTCCAGTATTTGCTATAAAGAAAAAAGACAGTACTAAATGGAGAAAATTGGTAGATTTCAGAGAACTTAATAAGAGAACTCAAGACTTCTGGGAAGTCCAATTAGGAATACCACATCCCGCAGGGTTGAGAAAGAACAAATCAGTAACAGTACTGGATGTGGGTGATGCATATTTTTCAGTTCCCTTATATGAAGACTTCAGGAAATATACTGCATTTACCATACCT…
Arruda, MB_2018	29504269	2015	C	Brazil	South America	1	108I	KX889023	TGTGAAGAAATGGAAAAGGAAGGCAAAATTACAAAAATTGGGCCTGAAAATCCATATAACACTCCAGTATTTGCTATAAAAAAGAAGGACAGTACTAAGTGGAGAAAATTAGTAGATTTTAGGGAACTTAATAAAAGAACTCAAGACTTTTGGGAAGTTCAATTAGGGATACCACACCCAGCAGGGTTAAAAAAGAAAAAATCAGTGACARTACTGGATGTAGGGGATGCATATTTTTCAGTACCCCTACATGAAGAATTTAGGAAATATACTGCATTCACCATACCTAGTATAAATAATGAAACACCAGGGATTAGGTATCAATATAATGTGCTYCCACAGGGATGGAAAGGATCACCAGCAATATTCCAAAGTAGTATGACAAAAATCTTAGAGCCC…
Arruda, MB_2018	29504269	2015	B	Brazil	South America	1	103N	KX889028	TGTGATGAAATGGAAAAGGAAGGAAAAATTTCAAAAATTGGGCCTGAAAATCCATATAACACTCCAGTATTTGCCATAAAAAAGAAGGACAGTACTAAATGGAGAAAATTAGTAGATTTCAGGGAACTTAATAAAAGAACTCAAGACTTTTGGGAAGTTCAATTAGGGATACCACACCCAGCAGGGTTAAAAAAGAACAAATCAGTTACAGTACTGGATGTGGGWGATGCATATTTTTCAGTTCCCTTAGATAAAGAMTTCAGGAAGTATACTGCATTTACCATACCTAGTATAAACAATGAGACACCAGGGATTAGATATCAGTACAATGTGCTTCCACAGGGATGGAAAGGATCACCAGCAATATTCCAAAGCAGYATGACAAAAATMTTAGAGCCT…
Arruda, MB_2018	29504269	2015	C	Brazil	South America	1	103N	KX889033	TGTGGGGAAATGGAGAAGGAAGGAAAAATTTCAAAAATTGGGCCTGAAAATCCATATAACACTCCAGTATTTGCCATAAAAAAGAAGGACAGTACTAAATGGAGAAAATTAGTAGATTTCAGGGAACTCAATAAAAGAACTCAAGATTTTTGGGAAGTTCAATTAGGGATACCACACCCAGCAGGGTTAAAAAAGAACAAATCAGTGACAGTACTGGATGTGGGGGATGCATATTTTTCAGTCCCTCTAGATGAGGACTTTAGGAAATATACTGCATTCACTATACCTAGTACAAACAATGAAACACCAGGGATTAGATATCAATATAATGTACTTCCACAGGGATGGAAAGGATCACCAGCGATATTCCAGTGTAGTATGACAAAAATCTTAGAACCC…
Arruda, MB_2018	29504269	2015	C	Brazil	South America	1	103N	KX889039	TGTACAGAAATGGAAAAGGAAGGAAAGATTACAAAAATTGGGCCAGAAAATCCATATAACACTCCAGTATTTGCCATAAAAAAGAAGGACAGTACTAAGTGGAGAAAATTAGTAGATTTCAGGGAACTCAATARAAGAACTCAAGACTTTTGGGAAGTCCAATTAGGGATACCACACCCAGCAGGGTTACAAAAGAACAAATCAGTGACAGTACTGGATGTGGGGGATGCATATTTTTCAGTACCTTTAGATGAAAGCTTCAGGAAGTATACTGCATTCACCATACCCAGTATAAACAATRMAACRCCAGGAATCAGATATCAATATAATGTGCTTCCACAGGGATGGAAAGGGTCACCAGCGATTTTCCAGAGTAGCATGACAAAAATCTTAGAGCCC…
Arruda, MB_2018	29504269	2015	C	Brazil	South America	1	103N	KX889044	TGTGATGAAATGGAGAGGGAAGGAAAAATTACAAAAATTGGGCCTGAAAATCCATATAACACTCCAATATTTGCCATAAAAAAGAAGGACAGTACTAAATGGAGAAAATTAGTAGATTTCAGGGAACTCAATAAAAGAACACAAGACTTTTGGGAAGTTCAGTTAGGAATACCACACCCAGCAGGGTTAAAAAAGAACAAATCAGTGACAGTACTGGATGTGGGGGATGCATATTTTTCAGTACCTTTAGATRAARACTTTAGGAAATATACTGCATTCACCATACCTAGTATAAACAATGAAACACCAGGAATTAGATATCAGTACAATGTACTGCCACAGGGATGGAAAGGGTCACCAGCAATATTCCAAAGCAGCATGACAAAAATCTTAGAGCCT…
Chen, M_2018	29534773	2014	CRF08_BC	China	Asia	1	108I	KY244572	CCAATCAGTCCCATTGAAACTGTACCAGTAAAATTAAAGCCAGGAATGGATGGCCCAAAGGTTAAACAATGGCCCTTGACAGAAGAGAAAATAAAAGCATTAACAGCAATTTGTGATGAAATGGAAAAGGAAGGAAAAATTACGAAAATTGGGCCTGACAATCCCTATAACACTCCAATATTTGCCATAAAAAAGAAGGACAGTACTAAGTGGAGGAAATTAGTAGATTTCAGGGAACTCAATAAAAGAACTCAAGATTTTTGGGAAATTCAATTAGGAATACCACATCCGGCAGGGTTAAAAAAGAAAAAATCAGTAACAATCCTGGATGTGGGCGATGCATATTTCTCAGTTCCTTTAGATAAAGACTTCAGGAAGTATACTGCATTTACCATACCT…
Chen, M_2018	29534773	2014	B	China	Asia	1	106I	KY244636	CCCATTAGTCCTATTGAAACTGTACCAGTAAAATTAAAGCCAGGTATGGATGGCCCCAAAGTTAAACAATGGCCATTAACAGAAGAAAAAATAAAAGCATTAGTAGAAATTTGTACAGAAATGGAAAAGGAAGGAAAAATCTCAAAAATAGGGCCTGAAAATCCATACAACACTCCAATATTTGCCATAAAGAAAAAGGACAGTACTAAATGGAGAAAATTAGTAGATTTCAGAGAACTCAATAAAAGAACTCAAGACTTCTGGGAGGTTCAATTAGGGATACCACATCCCGCAGGGTTAAAAAAGAAAAAATCAATAACAGTACTGGATGTGGGTGATGCATATTTYTCAGTTCCATTATATGAAGACTTCAGGAAGTATACTGCATTTACCATACCC…
Chen, M_2018	29534773	2014	CRF01_AE	China	Asia	1	108I	KY244664	CCAATAAGTCCTATTGACACTGTACCAGTAACATTAAAGCCAGGAATGGATGGACCAAAGGTTAAACAGTGGCCATTAACAGAAGAAAAAATAAAAGCATTAACAGAAATTTGTAGARAGATGGAAGAGGAAGGAAAAATCTCAAAAATTGGGCCTGAAAATCCATATAATACTCCAGTATTTGCTATAAGGAAAAAGGACAGCACCAAATGGAGRAAATTAGTAGATTTCAGAGAGCTCAATAAAAGAACTCAGGACTTTTGGGAAGTTCAATTAGGAATACCACATCCAGCAGGATTAAAAAAGAAAAAATCAGTGACARTACTRGATGTGGGAGATGCATATTTTTCAGTTCCTTTAGATGAAAGCTTTAGAAAATATACTGCATTCACYATACCT…
Chen, M_2018	29534773	2014	CRF08_BC	China	Asia	1	103N	KY244690	CCAATCAGTCCCATTGAAACTGTACCAGTAAAATTAAARCCAGGAATGGATGGCCCAAAGGTTAAACAATGGCCATTGACAGAAGARAAAATAAAAGCATTAACAGCAATTTGTGAGGAAATGGAAAAGGAGGGAAAAATTACAAAAATTGGGCCTGACAAYCCATATAACACTCCAATATTTGTCATAAAAAAGAAGGACAGTAATAAGTGGAGAAAATTAGTAGATTTCAGGGAACTCAATAAAAGAACTCAAGATTTTTGGGARGTTCAATTAGGAATACCACACCCAGCAGGGTTAAAAAAGAACAAATCAGTAACAGTTCTGGATGTGGGTGATGCATATTTCTCAGTTCCTTTAGATGAAGATTTCAGGAAGTATACTGCATTTACCATACCC…
Chen, M_2018	29534773	2014	CRF08_BC	China	Asia	1	138K	KY244736	CCAATCAGTCCCATTGAAACTGTACCAGTAAAATTAAAGCCAGGAATGGATGGCCCAAAGGTTAAACAATGGCCATTGACAGAAGAAAAAATAAAAGCATTAACAGCAATTTGTGATGAAATGGAGAGGGAAGGAAAAATTACAAAAATTGGGCCTGACAATCCATATAACACTCCAATATTTGCCATAAAAAAGAAGGACAGTAGTAAGTGGAGAAAATTAGTGGATTTCAGGGAACTCAATAAAAGAACTCAAGAYTTCTGGGAAGTTCAATTAGGAATACCACACCCAGCAGGGTTAAGRAAGAAAAAATCAGTAACAGTACTGGATGTGGGTGATGCATATTTCTCAGTTCCTTTAGATAAAGACTTCAGGAAGTATACTGCCTTTACCATACCC…
Chen, M_2018	29534773	2014	CRF07_BC	China	Asia	1	103N	KY244756	CCAATCAGTCCCATTGAAACTGTACCAGTAAAATTAAAGCCAGGAATGGATGGCCCAAAAGTTAAACAATGGCCATTGACAGAAGAGAAAATAAAAGCATTAACGGCAATCTGTGAGGAAATGGAAAAGGAAGGAAAAATTACAAAAATTGGGCCTGAAAATCCATATAACACTCCAGTATTTGCCATAAAAAAGAAGGACAGTACTAAATGGAGAAAATTAGTAGATTTCAGGGAACTCAATAAAAGAACTCAAGATTTTTGGGAGGTTCAATTAGGAATACCACACCCAGCAGGGTTAAAAAAGAACAAATCAGTGACAGTACTGGATGTGGGGGATGCCTATTTTTCAGTTCCTTTACATGAAGACTTCAGGAAATATACTGCATTCACCATACCT…
Chen, M_2018	29534773	2014	CRF08_BC	China	Asia	1	106I	KY244800	CCAATCAGTCCCATTGAAACTGTACCAGTAAAATTAAAGCCAGGAATGGATGGCCCAARGGTTAAACAATGGCCATTGACAGAAGAGAAAATAAAAGCATTAACAGCAATTTGTGATGAAATGGAGAAGGAAGGAAAAATTACAAAAATTGGGCCTGACAATCCATATAACACTCCAATATTTGCCATAAAAAAGAAGGACAGTACTAAGTGGAGAAAATTAGTAGATTTCAGGGAACTCAATAAAAGAACTCAAGATTTTTGGGAAGTTCAGTTAGGAATACCACACCCAGCAGGGTTAAAAAAGAAAAAATCAATAACAGTCCTGGATGTGGGTGATGCATATTTCTCAGTTCCTTTAGACAAAGACTTCAGGAAGTACACTGCATTTACTATACCT…
Chen, M_2018	29534773	2014	B	China	Asia	3	101E, 181C, 190A	KY244813	CCCATTAGTCCTATTGAAACTGTACCAGTAAAATTAAAGCCAGGAATGGATGGTCCAAAAGTTAAACAGTGGCCATTGACAGAAGAAAAAATAAAAGCATTAGTAGAAATTTGTACAGAAATGGARAAGGAAGGRAAAATTTCAAAAATTGGGCCTGAAAATCCATACAATACTCCAGTATTTGCCATAAAGAAAAAAGACAGTACTAAATGGAGAAAATTAGTAGATTTTAGGGAACTTAATAAAAGAACTCAAGACTTCTGGGAAGTCCAACTAGGGATACCACATCCCGCAGGGTTAGAAAAGAAAAAATCTGTAACAGTCCTGGATGTGGGTGATGCATAYTTCTCAGTTCCTCTACATGAAGACTTCAGGAAGTATACTGCATTTACCATACCT…
Karamov, E_2018	29587492	2015	B	Russia	Europe	1	138K	MG986164	CCCATAAGTCCTATTGAAACTGTACCAGTAAAATTAAAGCCAGGAATGGATGGCCCAAGAGTTAAGCAATGGCCACTGACAGAAGAAAAAATAAAAGCATTAATAGAAATTTGTACAGAAATGGAAAAGGAAGGGAAAATTTCAAAAATTGGGCCTGAAAACCCATACAATACTCCAGTATTTGCCATAAAGAAAAAAGACAGTACTAAATGGAGAAAATTGGTAGATTTCAGAGAACTTAATAAGAGAACTCAAGACTTCTGGGAAGTTCAACTAGGAATACCACATCCTGCAGGGTTAAAAATGAAAAAATCAGTAACAGTTTTGGATGTGGGTGATGCATATTTTTCAGTGCCATTAGATAAAGACTTCAGGAAGTATACTGCATTTACCATACCT…
Karamov, E_2018	29587492	2015	B	Russia	Europe	1	103N	MG986178	CCCATTAGTCCTATTGAAACTGTACCAGTAAAATTAAAGCCAGGAATGGATGGGCCAAAAGTTAAACAATGGCCATTGACAGAAGAAAAAATAAAAGCATTAGTAGAAATTTGTACAGAAATGGAAAAGGAAGGAAAAATTTCAAAAATTGGGCCTGAGAATCCCTACAATACTCCAGTATTTGCCATAAAGAAAAAAGACAGTACTAAATGGAGAAAATTAGTAGACTTCAGAGAACTTAATAAGAGAACTCAAGATTTTTGGGAAGTGCAGTTAGGAATACCACATCCTGCAGGGTTGAAAAAGAACAAATCAGTAACAGTACTAGATGTGGGTGATGCATACTTTTCAGTTCCCTTAGATAAAGAATTCAGGAAGTATACTGCATTTACCATACCT…
Karamov, E_2018	29587492	2015	A	Russia	Europe	1	103N	MG986181	CCAATAAGTCCTATTGAAACTGTGCCAGTAAAATTAAAACCAGGAATGGATGGCCCAAGGGTTAAACAATGGCCATTAACAGAAGAAAAAATAAAAGCATTAACAGAAATTTGTATGGAGATGGAAAAGGAAGGAAAAATTTCAAAAATTGGGCCTGAAAATCCATACAATACTCCAGTATTTGCTATAAAGAAAAAGGACAGYACTAAGTGGAGGAAATTAGTAGATTTCAGGGAGCTCAACAAAAGAACTCAGGACTTTTGGGAAGTTCAATTAGGAATACCCCATCCAGCGGGTTTAAAAAAGAACAAATCAGTAACAGTACTAGATGTGGGGGATGCATATTTTTCAATTCCTTTAGATGAAAGCTTCAGAAAGTATACTGCATTCACCATACCA…
Karamov, E_2018	29587492	2015	B	Russia	Europe	1	106I	MG986199	CCCATTAGTCCTATTGAAACTGTACCAGTAAAATTAAAGCCAGGAATGGATGGCCCAAGAGTCAAACAGTGGCCATTAACAGAAGAAAAAATAAAAGCATTAACAGAAATTTGTGCAGACATGGAAAAGGAAGGAAAAATTTCAAAAATTGGGCCGGAAAATCCATACAATACTCCAGTGTTTGCCATAAAGAAAAAAGACAGTACTAAATGGAGAAAATTAGTAGATTTCAGAGAACTTAATAAGAGAACTCAAGACTTTTGGGAGGTTCAATTAGGAATACCACATCCTGCAGGGTTGAAAAAGAAAAAATCAATAACAGTGCTGGATGTGGGTGATGCATATTTTTCAGTACCCTTAGATAAAGAATTCAGGAAGTATACTGCCTTTACCATACCT…
Karamov, E_2018	29587492	2015	A	Russia	Europe	1	101E	MG986201	CCAATAAGTCCTATTGAAACTGTACCAGTAAAATTAAAACCAGGAATGGATGGCCCAAAGGTTAAGCAATGGCCATTAACAGAAGAAAAAATAAAAGCATTAACAGAGATTTGTATGGAAATGGAAAAGGAAGGAAAAATTTCAAAAATTGGGCCTGAAAATCCATACAATACTCCAGTATTTGCTATAAAGAAAAAGGACAGCACTAAGTGGAGGAAATTAGTAGATTTCAGAGAGCTCAATAAAAGAACTCAGGACTTTTGGGAAGTTCAATTAGGAATACCCCATCCAGCGGGTTTARAAAAGAAAAAATCAGTAACAGTACTAGATGTGGGGGATGCATATTTTTCAGTCCCTTTAGATGAAAGCTTCAGAAAGTATACTGCATTCACTATACCA…
Hernandez-Sanchez, PG_2018	29620931	2010	B	Mexico	Central America	1	103N	KT869071	CCCATTAGTCCTATTGAAACTGTACCAGTAAAACTAAAGCCAGGAATGGATGGCCCAAAAGTTAAACAATGGCCATTRACAGAAGAAAAAATAAAAGCATTAGTAGAAATTTGTACAGAAATGGAAAAGGAAGGAAAAATTTCAAAAATTGGGCCTGAAAATCCATACAATACTCCAGTATTTGCCATAAAGAAAAAAGACAGTACTAAATGGAGAAAAYTAGTAGATTTCAGAGAACTTAATAAGAGAACTCAAGACTTCTGGGAAGTTCAATTAGGAATACCACACCCAGCAGGGTTAAAAAAGAAMAGATCAGTAACAGTACTGGATGTGGGTGATGCATATTTTTCAGTTCCCTTAGATAAAGACTTCAGGAAGTATACTGCATTCACCATACCT…
Hernandez-Sanchez, PG_2018	29620931	2013	B	Mexico	Central America	1	190A	KT869031	CCCATTAGTCCTATTGAAACTGTACCAGTAAAATTAAAGCCAGGAATGGATGGCCCAAAAGTTAAACAATGGCCATTGACAGAGGAAAAAATAAAAGCATTAAYAGAAATTTGTACAGARATGGAAAAAGAAGGGAAAATTTCAAAAATTGGGCCTGAAAATCCATACAATACTCCAGTATTTGCTATAAAGAAAAAAGAYAGTACTAAATGGAGAAAATTAGTAGATTTCAGAGAACTTAATAAGAAAACTCAAGACTTCTGGGAAGTTCAATTAGGAATACCACACCCCGCAGGGTTAAAGAAGAAAAAATCAGTAACAGTACTGGATGTGGGTGATGCTTAYTTTTCAGTTCCCTTAGATAAGGAMTTCAGGAAGTATACTGCATTTACTATACCT…
Hernandez-Sanchez, PG_2018	29620931	2013	B	Mexico	Central America	1	103N	KT869068	CCCATTAGTCCTATTGAGACTGTACCAGTAAAATTAAAGCCAGGAATGGATGGCCCAAAAGTTAAACAATGGCCATTGACAGAAGAGAAAATAAAAGCATTAGTAGAAATTTGTACAGAAATGGAAAACGAAGGAAAAATTTCAAAAATTGGGCCTGAAAATCCATACAATACTCCAGTATTTGCCATAAAGAAAAAAGACAGTACTAAATGGAGAAAATTAGTAGACTTCAGAGAACTTAATAAAAGAACTCAAGACTTCTGGGAAGTTCAATTAGGAATACCACATCCTGCAGGGTTAAAAAAGAACAAATCAGTAACAGTATTGGATGTGGGTGATGCATATTTTTCAGTCCCTTTAGATAAAGAATTCAGGAAGTATACTGCATTTACTATACCT…
Hernandez-Sanchez, PG_2018	29620931	2013	B	Mexico	Central America	1	106I	KT869069	CCTATTAGTCCTATTGAAACTGTACCAGTAAAATTAAAGCCAGGAATGGATGGCCCAAAAGTTAAACAATGGCCATTGACAGAAGAAAAAATAAAAGCATTAGTAGAAATCTGTACAGAAATGGAAAAGGAAGGAAAAATCTCAAAAATTGGGCCTGAAAACCCATACAATACTCCAGTATTTGCCATAAAGAAGAAAGATAGTACTAAATGGAGAAAATTAGTAGATTTCAGAGAGCTTAATAAGAGAACTCAAGACTTTTGGGAAGTTCAACTAGGAATACCACATCCCGCAGGGTTAAAAAAGAAAAAATCAATAACAGTATTGGATGTGGGTGATGCATATTTTTCAGTTCCCTTAGATAAAGACTTCAGRAAGTATACTGCATTTACCATACCT…
Hernandez-Sanchez, PG_2018	29620931	2014	B	Mexico	Central America	1	106I	KT869060	CCCATTAGTCCTATTGAAACTGTACCAGTAAAATTGAAGCCAGGAATGGATGGCCCAAAAGTTAAACAATGGCCATTGACAGAAGAAAAAATAAAAGCATTAGTAGAAATTTGTACAGAAATGGAAAAGGAAGGAAAAATTTCAAAAATTGGGCCTGAAAATCCATACAACACTCCAGTATTTGCCATAAAGAAAAAAGACAGTACTAAATGGAGAAAATTAGTAGATTTCAGAGAACTTAATAAAAGAACTCAAGACTTCTGGGAAGTTCAAYTAGGAATACCACATCCTGCAGGGTTAAAAAAGAAAAAATCAATAACAGTGCTRGATGTGGGTGATGCATATTTCTCAGTTCCCTTAGATGAAGACTTCAGRAAGTATACYGCATTTACCATACCT…
Shu, Z_2018	29633077	2015	CRF07_BC	China	Asia	1	103N	MF325051	CCAATCAGTCCCATTGAAACTGTACCAGTAAAATTAAAGCCAGGAATGGATGGCCCAAAGGTTAAACAATGGCCATTGACAGAAGAGAAAATACAAGCATTAACAGCAATTTGTGATGAAATGGAGAAGGAAGGAAAAATTACAAAAATTGGGCCTGAAAATCCATATAACACTCCGATATTTGCCATAAAAAAGAAAGACAGTACTAAGTGGAGAAAATTAGTAGATTTCAGGGAACTCAATAAAAGAACTCAAGATTTTTGGGAGGTTCAATTAGGAATACCCCACCCAGCAGGGTTAAAAAAGAACAAATCAGTGACAGTGCTGGATGTGGGGGATGCATACTTTTCAGTTCCTTTAGATGAAGACTTCCGGAAATATACTGCATTCACCATACCT…
Shu, Z_2018	29633077	2015	CRF07_BC	China	Asia	1	188L	MF325054	CCAATCAGTCCCATTGAAACTGTACCAGTAAAATTAAAGCCAGGAATGGATGGCCCAAAGGTTAAGCAATGGCCATTGACAGAAGAGAAAATAAAAGCATTAACAGCAATTTGTGATGAGATGGAGAAGGAAGGAAAAATTACAAAAATTGGGCCTGAAAATCCATATAACACTCCAATATTTGCCATAAAAAAGAAGGATAGTACTAAATGGAGAAAATTAGTAGATTTTAGGGAACTCAATAAAAGAACTCAAGATTTTTGGGAAGTTCAATTAGGAATACCACACCCAGCAGGGTTAAAAAAGAAAAAATCAGTGACAGTACTGGATGTGGGAGATGCATATTTTTCAGTTCCTTTACATGAAGACTTCAGGAAATATACTGCATTCACCATACCT…
Shu, Z_2018	29633077	2015	CRF07_BC	China	Asia	1	103N	MF325057	CCAATAAGTCCCATTGAAACTGTACCAGTAACATTAAAGCCAGGAATGGATGGCCCAARRGTTAAACARTGGCCATTGACAGAAGARAAAATAAAAGCATTAAYRGAAATTTGTRATGAAATGGAAAAGGAAGGAAARATTACAAAAATTGGGCCTGAAAATCCATATAACACTCCAATMTTTGCCATAAAAAAGAAGGACAGTACTAAGTGGAGAAAATTAGTAGATTTCAGGGAACTCAATAARAGAACTCAAGATTTTTGGGAGGTTCAATTAGGAATACCACACCCAGCAGGGTTAAAAAAGAACAAATCAGTRACAGTRCTGGATGTGGGGGATGCTTATTTTTCAGTTCCTTTATATGAAGACTTCAGGAAGTATACTGCATTCACCATACCT…
Shu, Z_2018	29633077	2015	CRF07_BC	China	Asia	2	103N, 225H	MF325062	CCAATCAGTCCCATTGAAACTGTACCAGTAAAATTRAAGCCAGGAATGGATGGTCCAAAGGTTAAACAATGGCCATTGACAGAAGAGAAAATAAAAGCATTAACAGCAATTTGTGATGARATGGAAAAGGAAGGAAAAATTACAAAAATTGGACCTGAAAATCCATATAACACTCCAATATTTGCCATAAAAAAGAAGGACAGTACTAAGTGGAGAAAATTAGTAGATTTCAGGGAACTCAATAAAAGAACTCAAGATTTTTGGGAAGTTCAGTTAGGAATACCACACCCAGCAGGGTTAAAGAAGAACAAATCAGTGACAGTACTGGATGTGGGGGATGCATATTTTTCAGTTCCTTTACATGAAGACTTCAGGAAATATACTGCATTCACCATACCT…
Shu, Z_2018	29633077	2015	B + C	China	Asia	1	103N	MF325063	CCAATCAGTCCCATTGAAACTGTACCAGTAAAATTAAAGCCAGGAATGGATGGCCCAAAGGTTAAACAATGGCCATTGACAGAAGAGAAAATAAAAGCATTAACAGAAATTTGTGATGAAATGGAGAAGGAAGGAAAGATTACAAAAATTGGGCCCGAAAATCCATATAACACTCCAATATTTGCCATAAAAAAGAAGGACAGTACTAAGTGGAGAAAATTAGTAGATTTCAGGGAACTCAATAAAAGAACTCAAGATTTTTGGGAAGTTCAATTAGGAATACCACACCCAGCAGGGTTAAAAAGGAACAAATCTGTGACAGTACTAGATGTGGGGGATGCATATTTTTCAGTTCCTTTGCATGAAGACTTCAGGAAATATACTGCATTCACCATACCT…
Shu, Z_2018	29633077	2015	B + C	China	Asia	1	103N	MF325064	CCAATCAGTCCCATTGAAACTGTACCAGTAAAATTAAAGCCAGGAATGGATGGCCCAAAGGTTAAACAATGGCCATTGACAGAAGAGAAAATAAAAGCATTAACAGAAATTTGTGATGAAATGGAGAAGGAAGGAAAGATTACAAAAATTGGGCCCGAAAATCCATATAACACTCCAATATTTGCCATAAAAAAGAAGGACAGTACTAAGTGGAGAAAATTAGTAGATTTCAGGGAACTCAATAAAAGAACTCAAGATTTTTGGGAAGTTCAATTAGGAATACCACACCCAGCAGGGTTAAAAAGGAACAAATCTGTGACAGTACTAGATGTGGGGGATGCATATTTTTCAGTTCCTTTGCATGAAGACTTCAGGAAGTATACTGCATTCACCATACCT…
Shu, Z_2018	29633077	2015	B + C	China	Asia	1	103N	MF325065	CCAATCAGTCCTATTGAAACTGTACCAGTAAATTTAAAGCCAGGGATGGATGGCCCAAAGGTTAAACAATGGCCATTGACAGAAGAGAAAATAAAAGCATTAACAGAAATTTGTRATGAAATGGAAAAGGAAGGAAAAATTACAAAAATTGGGCCTGAAAATCCATATAACACTCCAATATTTGCCATAAAAAAGAAGGACAGTACTAAGTGGAGAAAATTAGTAGATTTCAGGGAACTCAATAAAAGAACTCAAGATTTTTGGGAAGTTCAATTAGGAATACCACACCCGGCAGGGTTAAAAAAGAACAAATCAGTGACAGTACTRGACGTAGGGGATGCATATTTTTCAGTTCCTTTAGATAAAGACTTCAGGAAATACACTGCATTCACCATACCT…
Shu, Z_2018	29633077	2015	CRF07_BC	China	Asia	2	103N, 225H	MF325079	CCAATCAGTCCCATTGAAACTGTACCAGTAAAATTAAAGCCAGGAATGGATGGGCCAAGGGTTAAACAATGGCCATTGACAGAAGAGAAAATAAAAGCATTAACAGAAATTTGTAATGAAATGGAGAAGGAAGGAAAAATTACAAAAATTGGGCCTGAAAATCCATATAACACTCCAATATTTGCCATAAAGAAGAAGGACAGTACTAAGTGGAGAAAATTAGTAGATTTCAGGGAACTCAATAAAAGAACCCAAGATTTTTGGGAAGTTCAATTAGGAATACCACACCCAGCAGGGTTAAAAAAGAACAAGTCAGTGACAGTGCTAGATGTGGGGGATGCATATTTTTCAGTTCCTTTAGATGAAAACTTCAGGAAATATACTGCATTCACCATACCT…
Xu, Y_2018	29637428	2014	CRF01_AE	China	Asia	2	181C, 221Y	MH010678	CCAATTAGTCCTATTGATACTGTACCAGTAACTTTAAAGCCAGGAATGGATGGACCAAAGGTTAAACAGTGGCCATTGACAGAAGAAAAAATAAAAGCATTAACAGAAATTTGTAAAGAGCTGGAAGAGGAAGGAAAAATCTCAAGAATTGGGCCTGAAAATCCATACAATACTCCAGTATTTGCTATAAAGAAAAAGAACAGCACCAAATGGAGAAAGTTAATAGATTTTAGAGAGCTTAATAAAAGAACTCAGGATTTTTGGGAAGTTCAATTAGGAATACCGCATCCGGCAGGTTTAAAAAAGAAAAAATCAGTAACAGTACTAGATGTGGGAGATGCATATTTTTCAGTTCCTTTAGATGAAAGCTTTAGAAAGTATACTGCATTCACCTTACCT…
Xu, Y_2018	29637428	2014	CRF01_AE	China	Asia	1	227L	MH010685	CCCATTAGTCCTATTGACACGGTTCCAGTAACATTAAAGCCAGGAATGGATGGACCAAAGGTTAAACAATGGCCATTAACAGAAGAAAAAATAAAAGCATTAACAGAAATTTGTAAAGAGATGGAAGAGGAAGGAAAAATTTCAAAAATTGGGCCTGAAAATCCATATAATACCCCAGTATTTGCTATAAAGAAAAAGGACAGCTCCAAAAGGAGGAAATTAGTAGATTTCAGAGAGCTCAATAAAAGAACTCAGGACCTTTGGGAAGTTCAACTAGGAATACCACATCCAGCAGGATTAAAAAAGAAAAAATCAGTGACAGTACTGGATGTGGGAGATGCATATTTTTCAGTTCCTTTAGATGAAAGCTTTAGAAAATATACTGCATTCACCATACCT…
Xu, Y_2018	29637428	2015	CRF01_AE	China	Asia	1	181C	MH010692	CCAATTAGTCCTATTGACACTGTACCAGTAACATTAAAGCCTGGAATGGATGGACCAAAGGTTAAACAGTGGCCATTGACAGAAGAAAAAATAAAAGCATTGACAGAAATTTGTAGGGAAATGGAAGAGGAAGGAAAAATCTCAAAAATTGGGCCTGAAAATCCATATAATACTCCAGTATTTGCTATAAAGAAAAAAGACAGCACCAAATGGAGGAAATTAATGGATTTCAGAGAGCTCAATAAAAGAACTCAGGACTTTTGGGAAGTACAATTAGGAATACCGCATCCAGCAGGATTGAAAAAGAAAAAATCAGTGACAGTACTAGATGTGGGAGATGCATATTTTTCAGTCCCTTTAGATGAAAGCTTCAGAAAGTATACTGCATTCACCATACCT…
Xu, Y_2018	29637428	2015	B	China	Asia	1	188L	MH010709	CCCATTAGTCCTATTGAAACTGTACCAGTAAAATTAAAGCCAGGAATGGATGGCCCAAAAGTTAAACAATGGCCATTGACAGAAGAAAAAATAAAAGCATTAGTAGAAATTTGTACAGAACTGGAAAAGGACGGAAAAATTTCAAAAATTGGGCCTGAAAATCCATACAATACTCCAGTATTTGCCATAAAGAAAAAAGACAGCACTAAGTGGAGAAAATTAGTAGATTTTAGAGAACTTAATAAGAGAACTCAAGACTTTTGGGAAGTTCAATTAGGAATACCACATCCTGCAGGGTTAAAAAAGAAAAAATCAGTGACAGTACTAGATGTGGGTGATGCATATTTTTCAGTTCCCTTAGATAAAGACTTCAGGAAGTATACTGCATTCACCATACCT…
Xu, Y_2018	29637428	2015	CRF01_AE	China	Asia	2	101E, 190A	MH010711	CCAATTAGTCCTATTGACACTGTACCAGTAAAATTAAAGCCAGGAATGGATGGACCAAAGGTTAAACAGTGGCCATTGACAGAAGAAAAAATAAAAGCATTAACAGAAATTTGTAGGGAATTGGAAGAGGAAGGAAAAATCTCAAAAATTGGGCCTGAAAATCCATATAATACTCCAATATTTGCTATAAAGAAAAAGAACAGCACCAGATGGAGGAAAATAGTAGATTTCAGAGAGCTCAATAAAAGAACTCAGGACTTTTGGGAAGTTCAATTAGGAATACCGCATCCAGCAGGATTAGAAAAGAAAAAATCAGTGACAGTACTAGATGTGGGAGATGCATATTTTTCAGTCCCTTTAGATGAAAGCTTTAGAAAGTATACTGCATTCACCATACCT…
Xu, Y_2018	29637428	2015	CRF01_AE	China	Asia	3	106M, 190A, 227L	MH010718	CCCATTAGTCCTATTGAAACTGTACCAGTAAAATTAAAGCCAGGAATGGATGGCCCAAAGGTTAAACAATGGCCGTTGACAGAAGAGAAAATAAAAGCATTAACAGAAATTTGTAAAGAGATGGAAAAGGAAGGAAAAATCTCAAAAATTGGGCCTGAAAATCCATATAACACTCCAATATTTGCTATAAAAAAGAAGAACAGTACTGAGTGGAGAAAATTAGTAGATTTTAGGGAACTCAATAAAAGAACTCAAGATTTTTGGGAGATTCAATTAGGAATACCACACCCAGCAGGGTTAAAAAAGAAAAAATCAATGACAGTACTAGATGTAGGAGATGCATTTTTTTCAGTTCCTTTAGATGAAAGCTTTAGAAAATATACTGCATTCACCATACCT…
Xu, Y_2018	29637428	2015	CRF01_AE	China	Asia	2	108I, 190A	MH010721	CCAATTAGTCCTATTGACACTGTACCAGTAACATTAAAGCCAGGAATGGATGGACCAAGGGTTAAACAGTGGCCATTGACAGAAGAAAAAATAAAAGCATTAACAGAAATTTGTAAAGAGATGGAAGAGGAAGGAAAGATCTCAAGAATTGGGCCTGAAAATCCATATAATACCCCAGTATTTGCTATAAAGAAAAAGGACAGCAACAAATGGAGAAAATTAGTAGATTTCAGAGAGCTCAATAAAAGAACCCAGGACTTTTGGGAAGTTCAATTAGGGATACCGCATCCAGCAGGATTAAGAAACCACAAATCAGTGACAATAATAGATGTGGGAGATGCATATTTTTCAGTTCCTTTAGATGAAAACTTTAGAAAGTACACTGCATTTACCATACCT…
Xu, Y_2018	29637428	2015	CRF01_AE	China	Asia	3	106M, 190T, 227L	MH010726	CCCATTAGTCCTATTGAAACTGTACCAGTTAAATTAAAGCCAGGAATGGATGGCCCAAAGGTTAAACAATGGCCGTTGACAGAAGAGAAAATAAAAGCATTAACAGAAATTTGTGAAGAGATGGAAAAGGAAGGAAAAATCTCAAAAATTGGGCCTGAAAATCCATATAACACTCCAATATTTGCTATAAAAAAGAAGAACAGTACTGAGTGGAGAAAATTAGTAGATTTTAGGGAACTCAATAAAAGAACTCAAGATTTTTGGGAGATTCAATTAGGAATACCACACCCAGCAGGGTTAAAAAAGAAAAAATCAATGACAGTACTAGATGTAGGAGATGCATTTTTTTCAGTTCCTTTAGATGAAAGCTTTAGAAAATATACTGCATTCACCATACCT…
Xu, Y_2018	29637428	2016	CRF07_BC	China	Asia	1	103N	MG450577	CCAATCAGTCCTATTGAAACTGTACCAGTAAAATTAAAGCCAGGAATGGATGGCCCAAAAGTTAAACAATGGCCATTGACAGAAGAAAAAATAAAAGCATTAACAGAAATTTGTAATGAAATGGAGAAGGAAGGAAAAATTTCAAAAATTGGGCCTGAAAATCCATATAACACTCCAATATTTGCTATAAAAAAGAAAGACAGTACTAAGTGGAGAAAGTTAGTGGATTTCAGGGAACTCAATAAAAGAACTCAAGATTTTTGGGAAGTTCAATTAGGAATACCACACCCAGCAGGGTTAAAAAAGAACAAATCCGTGACAGTGCTGGATGTGGGGGATGCATATTTCTCAGTTCCTTTACATGAAGATTTCAGGAAATATACTGCATTCACCATACCT…
Xu, Y_2018	29637428	2016	CRF01_AE	China	Asia	1	190A	MG450583	CCAATTAGTCCTATTGATACTGTACCAGTAACATTAAAGCCAGGAATGGATGGACCAAAGGTTAAACAGTGGCCATTGACAGAAGAAAAAATAAAAGCATTAACAGAAATTTGTAAAGAGATGGAAGAGGAAGGAAAAATCTCAAGAATTGGGCCTGAAAATCCATACAATACTCCAATATTTGCTATAAGGAAAAAGAACAGCACCAGATGGAGGAAATTAGTAGATTTCAGAGAGCTTAATAAAAGAACTCAGGATTTTTGGGAAGTTCAATTAGGAATACCACATCCGGCAGGGTTAAAAAAGAAGAAATCAGTAACAGTACTAGATATAGGAGACGCATATTTTTCAGTTCCTTTAGATGAAAGCTTTAGAAAATATACTGCATTCACCATACCT…
Xu, Y_2018	29637428	2016	CRF01_AE	China	Asia	1	103N	MG450607	CCAATTAGTCCTATTGACACTGTACCAGTAACATTAAAACCAGGAATGGATGGACCAAAGGTTAAACAGTGGCCATTGACAGAAGAAAAAATAAAAGCATTAACAGAAATTTGTAAAGAGATGGAAGAGGAAGGAAAAATCTCAAAAATTGGGCCTGAAAATCCATATAATACTCCAGTATTTGCTATAAAGAAAAAGGACAGCACCAAATGGAGGAAATTAGTAGATTTCAGAGAGCTCAATAAAAGAACTCAGGACTTTTGGGAAGTTCAATTAGGAATACCGCACCCAGCAGGATTAAAAAAGAACAAATCAGTAACAGTACTAGATGTGGGCGATGCATATTTTTCAGTTCCTTTGGATGAAAGCTTTAGAAAGTATACTGCATTCACCATACCT…
Xu, Y_2018	29637428	2016	CRF01_AE	China	Asia	1	106I	MG450616	CCAATTAGCCCTATTGACACTGTACCAGTAACATTAAAGCCAGGAATGGATGGACCAAAGGTTAAACAGTGGCCATTAACAGAAGAAAAAATAAAAGCATTAACAGAAATTTGTAAAGAGATGGAAGAGGAAGGAAAAATCTCAAAAATTGGGCCTGAAAATCCATATAATACTCCAGTATTTGCTATAAAGAAAAAGGACAGCACAAAATGGAGGAAATTAGTAGATTTCAGAGAGCTCAATAAAAGAACTCAGGACTTTTGGGAAGTTCAATTAGGAATACCGCATCCAGCAGGGTTAAAGAAAAAGAAATCAATAACAGTACTAGATGTGGGAGATGCATATTTCTCAATTCCTTTACATGAAAGCTTTAGAAAGTATACTGCATTTACCATACCT…
Kostrikis, LG_2018	29684083	2010	F	Cyprus	Europe	1	106I	KJ635943	CCAATTAGTCCTATTGAAACTGTACCTGTAAAATTGAAGCCAGGAATGGATGGCCCAAAGGTTAAACAATGGCCATTGACAGAAGAAAAAATAAAAGCATTAACAGAAATATGTAATGATATGGAAAAAGAAGGAAAAATTTCAAAAATTGGGCCTGAAAATCCATACAATACTCCAGTATTTGCTATAAAGAAAAAAGACAGCACTAAATGGAGAAAATTAGTAGATTTTAGAGAACTTAAYAAAAGAACTCAAGATTTTTGGGAAGTTCAATTAGGAATACCACATCCTGCAGGGTTAAAAAAGAAAAAGTCARTAACAGTATTGGATGTGGGGGATGCATATTTTTCAGTTCCCTTAGATAAGGAGTTTAGGAAGTACACTGCATTTACCATACCT…
Kostrikis, LG_2018	29684083	2010	F	Cyprus	Europe	1	106I	KJ635957	CCAATTAGTCCTATTGAAACTGTACCAGTAAAATTAAAGCCAGGAATGGATGGCCCAAAGGTTAAACAATGGCCATTGACAGAAGAGAAAATAAAAGCMTTAACAGAAATATGTGCAGATATGGAGAAGGAAGGRAAAATTTCAAAAATTGGGCCTGAAAATCCCTACAATACTCCAGTATTTGCCATAAAGAAAAAAGACAGTACYAAATGGAGAAAATTAGTAGATTTTAGAGAACTTAATAAAAGAACTCAGGATTTTTGGGAAGTTCAATTAGGAATACCACACCCTGCAGGATTAAAAAAGAAAAAGTCARTAACAGTATTRGATGTGGGGGATGCTTATTTTTCAGTTCCTTTAGATGAGGAGTTCAGAAAGTACACTGCATTCACCATACCT…
Kostrikis, LG_2018	29684083	2011	C	Cyprus	Europe	1	138K	KJ635966	CCAATTAGTCCCATTGAAACTGTGCCAGTAAAATTAAAGCCAGGAATGGATGGCCCAAAGGTTAAACAATGGCCATTGACAGAAGAGAAAATAAAAGCATTAACAGCAATTTGTGAYGAAATGGAGAAGGAAGGAAAAATTACAAAAATTGGGCCTGATAATCCATATAACACTCCAATATTTGCCATAAAAAAGAAGGACAGTACTAAGTGGAGAAAATTAGTAGATTTCAGRGAACTTAATAAAAGAACTCAAGACTTTTGGGAAGTTCAATTAGGAATACCACACCCAGCAGGGTTAAAAAAGAGAAAATCAGTGACAGTACTAGATGTGGGGGATGCATATTTTTCAGTTCCTTTAGATAARGATTTCAGGAAATATACTGCATTCACCATACCT…
Kostrikis, LG_2018	29684083	2011	F	Cyprus	Europe	1	181C	KJ635993	CCAATTAGTCCTATTGAAACTGTACCAGTAAAATTAAAGCCAGGAATGGATGGCCCAAGGGTTAAACAATGGCCTTTGACAGAAGAGAAAATAAAAGCATTAACAGAAATATGTGCAGATATGGAAAAGGAAGGAAAAATTTCAARAATTGGGCCTGAAAATCCATACAATACTCCAGTATTTGCCATAAAGAAAAAAAACAGTACTAGATGGAGAAAATTAGTAGATTTTAGAGAACTTAATAAAAGAACTCAGGATTTTTGGGAAGTTCAGTTAGGAATACCACACCCTGCAGGGTTAAGAAAGAAAAAGTCAGTAACAGTATTGGATGTGGGAGATGCATATTTTTCAGTTCCCTTAGATAAGGAGTTCAGAAAGTACACTGCATTCACCATACCT…
Kostrikis, LG_2018	29684083	2012	A	Cyprus	Europe	1	103N	KJ636010	CCAATTAGTCCTATTGAGACTGTACCAGTAAAATTAAAGCCAGGAATGGATGGCCCAAAGGTTAAACAATGGCCACTGACAGCAGAGAAAATAAAGGCATTAACAGAAATTTGTATGGAAATGGAAAAGGAAGGAAAAATTTCAAAAATTGGGCCCGAAAATCCATACAATACTCCAGTATTTGCTATAAAGAAAAAGGACAGCACTAAATGGAGGAAATTAGTAGATTTCAGAGAACTCAATAAAAGAACTCAAGATTTTTGGGAAGTTCAATTAGGAATACCACATCCAGCGGGCCTAAAAAAGAACAAATCAGTAACAGTGCTAGATGTGGGGGACGCATATTTTTCAGTTCCCTTAGATGAAAGCTTTAGAAAGTATACTGCGTTCACCATACCT…
Kostaki, EG_2018	29697829	2013	A	Greece	Europe	1	138K	MH157316	ATGGAAAAGGAAGGAAAAATTTCAAAAATTGGGCCCGAAAATCCCTACAATACTCCAATATTTGCTATAAAGAAAAAAGACAGCACCAAATGGAGGAAATTAGTAGATTTCAGAGAGCTCAATAAAAGAACTCAAGACTTTTGGGAAGTACAATTAGGAATACCGCATCCAGCGGGCCTAAAAAAGAAAAAATCAGTAACAGTACTAGATGTGGGAGATGCATACTTTTCAGTGCCCTTAGATGAAAATTTTAGAAAGTATACTGCATTCACTATACCTAGTATAAATAATAAGACACCAGGGATTAGATATCAGTACAATGTGCTACCACAGGGATGGAAAGGATCACCTGCAATATTTCAGAGTAGCATGACAAAAATCTTAGAGCCCTTTAGGTTA…
Kostaki, EG_2018	29697829	2013	G	Greece	Europe	2	101E, 138K	MH157351	ATGGAAAGGGAAGGAAAAATCTCAAAAATTGGACCTGAAAATCCATATAACACTCCAGTATTTGCCATAAAGAAAAAAGACAGTACTAAATGGAGAAAATTAGTAGATTTCAGAGAGCTCAATAAAAGAACTCAAGATTTCTGGGAGGTCCAATTAGGAATACCTCATCCCTCGGGGTTAGAAAAGAAAAAATCAGTAACAGTGCTAGATGTGGGAGATGCATACTTTTCAGTGCCCTTAGATRAARRTTTTAGAAAGTATACTGCATTCACTATACCTAGTATGAATAATAAGACACCAGGGATTAGATACCAATACAATGTGCTCCCACAGGGATGGAAAGGATCACCAGCAATATTTCAAAGTAGCATGACAAAAATTTTAGAGCCCTTTAGAATA…
Kostaki, EG_2018	29697829	2013	CRF35_AD	Greece	Europe	1	101E	MH157366	ATGGAAAAGGAAGGAAAAATTTCAAAAATTGGGCCTGAAAATCCATACAATACTCCAATATTTGCTATAAAGAAAAAAGACAGCACTAAATGGAGAAAATTGGTGGATTTTAGRGAACTCAATAAAAGAACTCAAGATTTTTGGGAAGTCCAGTTAGGAATACCGCATCCAGCGGGCTTARAAAAGAAAAAATCAGTAACAGTACTAGACGTGGGGGATGCATATTTTTCAGTTCCCTTATATGAAGACTTTAGAAAGTATACTGCATTCACCATACCTAGTAGAAACAATGAGACACCAGGRATTAGATATCAGTACAATGTGCTTCCACAAGGATGGAAGGGATCACCGGCAATATTCCAAAGTAGCATGACMAAGATCTTAGAACCCTTTAGAAAA…
Kostaki, EG_2018	29697829	2014	G	Greece	Europe	1	101E	MH157386	ATGGAAAGGGAAGGAAAAATCTCAAAAATTGGACCTGAAAATCCATATAACACTCCAGTATTTGCCATAAAGAAAAAAGACAGTACTAAATGGAGAAAATTAGTAGATTTCAGAGAGCTCAATAAAAGAACTCAAGATTTCTGGGARGTCCARTTAGGAATACCKCATCCRKCGGGSTTARAAAAGAAAAAATCAGTAACAGTRCTAGAYGTGGGRGATGCATAYTTTTCAGTKCCCTTAKATGAARACTTTAGARAGTATACTGCATTCACTATACCTAGTACAAATAATGAGACACCAGGRATTAGATACCAATACAATGTGCTCCCACAGGGRTGGAAAGGATCRCCAGCAATATTTCAAAGTAGCATGACAAAAATTTTAGAGCCCTTTAGAATA…
Kostaki, EG_2018	29697829	2014	G	Greece	Europe	2	101E, 138K	MH157388	ATGGAAAGGGAAGGAAAAATCTCAAAAATTGGACCTGAAAATCCATATAACACTCCAGTATTTGCCATAAAGAAAAAAGACAGTACTAAATGGAGAAAATTAGTAGATTTCAGAGAGCTCAATAAAAGAACTCAAGATTTCTGGGAGGTCCAATTAGGAATACCTCATCCCTCGGGATTARAAAAGAAAAAATCAGTAACAGTGCTAGATGTGGGAGATGCATACTTTTCAGTGCCCTTAGATGAAAACTTTAGAAAGTATACTGCATTCACTATACCTAGTATAAATAATAAGACACCAGGGATTAGATACCAATACAATGTGCTCCCACAGGGATGGAAAGGATCACCAGCAATATTTCAAAGTAGCATGACAAAAATTTTAGAGCCCTTTAGAATA…
Kostaki, EG_2018	29697829	2014	G	Greece	Europe	1	103N	MH157398	ATGGAAAGGGAAGGAAAAATCTCAAAAATTGGACCTGAGAATCCATATAACACTCCAGTATTTGCCATAAAGAAAAAAGACAGTACTAAATGGAGAAAATTAGTAGATTTCAGAGAGCTCAATAAAAGAACTCAAGATTTCTGGGAGRTCCAATTAGGAATACCTCATCCCTCGGGGTTAAAAAAGAACAAATCAGTAACAGTGCTAGATGTGGGAGATGCATAYTTTTCAGTGCCCTTAGATGAAAATTTTAGAAAGTATACTGCATTCACTATACCTAGTACAAATAATGAGACACCAGGGATTAGATACCAATACAATGTGCTCCCACAGGGATGGAAAGGATCACCAGCAATATTTCAAAGTAGCATGACAAAAATTTTAGAGCCCTTTAGAATA…
Kostaki, EG_2018	29697829	2014	G	Greece	Europe	1	138K	MH157400	ATGGAAAGGGAAGGAAAAATCTCAAAAATTGGACCTGAAAATCCATATAACACTCCAGTATTTGCCATAAAGAAAAAAGACAGTACTAAATGGAGAAAATTAGTAGATTTCAGAGAGCTCAATAAAAGAACTCAAGATTTYTGGGAGGTCCAATTAGGAATACCTCATCCCTCGGGATTAAAAAAGAAAAAATCAGTAACAGTGCTAGATGTGGGAGATGCATACTTTTCAGTGCCCTTAGATGAAAACTTTAGAAAGTATACTGCATTCACTATACCTAGTATAAATAATAAGACACCAGGGATTAGATACCAATACAATGTGCTCCCACAGGGATGGAAAGGATCACCAGCAATATTTCAAAGTAGCATGACAAAAATTTTAGAGCCCTTTAGAATA…
Chen, M_2018	29698467	2013	CRF07_BC	China	Asia	1	103N	MF037084	CCAATCAGTCCTATTGAAACTGTACCAGTAAAACTAAAGCCAGGAATGGATGGCCCAAAGGTTAAACAATGGCCATTGACAAAAGAGAAAATAGAAGCATTAACAGCAATTTGTGATGAAATGGAAAAGGAAGGAAAAATTACAAAAATTGGGCCTGAAAATCCATACAACACTCCAATATTTGCCATAAAAAAGAAAGACAGTACTAAGTGGAGAAAATTAGTAGATTTCAGAGAACTTAATAAAAGAACTCAAGATTTTTGGGAAGTTCAATTAGGAATACCACACCCAGCAGGATTAAAAAAGAATAAATCAGTGACAGTGTTGGATGTGGGGGATGCATATTTTTCAGTTCCTTTACATGAAGACTTCAGGAAATATACTGCATTCACCATACCT…
Chen, M_2018	29698467	2014	CRF01_AE	China	Asia	1	103N	MF037100	CCAATTAGTCCTATTGACACTGTACCAGTAACATTAAAGCCAGGAATGGATGGACCAAAGGTTAARCAGTGGCCATTAACAGAAGAAAAAATAAAAGCATTAACAGAGATTTGTAAAGAGATGGAAGAGGARGGAAAAATCTCAAAAAWTGGGCCYGAAAATCCATATAATACCCCAATATTTGCTATAAGGAAAAAGGACAGCACCAAATGGAGGAAATTAGTAGATTTCAAAAAGCTCAATAAAAGAACTCAGGACTTTTGGGAAGTTCAATTAGGAATACCACATCCCGCAGGATTAAAAAAGAACAAATCAGTGACAGTACTAGATGTGGGAAATGCGTATTTTTCAGTTCCTTTAGATGAAAGCTTTAGAAAATATACCGGATTCACCATACCG…
Chen, M_2018	29698467	2014	B	China	Asia	1	188L	MF037123	CCCATTAGTCCTATTGAAACTGTACCAGTAAAATTAAAGCCAGGAATGGATGGCCCAAAAGTTAAACAATGGCCATTRACAGAAGAAAAAATAAAAGCATTAATAGAAATTTGTACAGAAATGGAAAAGGAAGGAAAAATTTCAAAAATTGGGCCTGAAAATCCATACAACACTCCAGTATTTGCCATAAAGAAAAAAGAYAGCACTAAATGGAGAAAATTAGTAGATTTCAGAGAACTTAATAAGAGAACTCAAGACTTTTGGGAAGTTCAATTAGGAATACCACATCCTGCAGGGTTAAAAAAGAAAAAATCAGTGACAGTACTAGATGTGGGTGATGCATATTTTTCAGTTCCCTTAGATAAAGACTTCAGGAAGTATACTGCATTCACCATACCT…
Chen, M_2018	29698467	2014	CRF07_BC	China	Asia	1	181C	MF037125	CCAATCAGTCCTATTGAAACTGTACCAGTAAAACTAAAGCCAGGAATGGATGGCCCAAAGGTTAAACAATGGCCATTGACAAAAGAGAAAATAGAAGCATTAACAGCAATTTGTGATGAAATGGAAAAGGAAGGAAAAATTACAAAAATTGGGCCTGAAAATCCATACAACACTCCAATATTTGCCATAAAAAAGAAAGACAGTACTAAGTGGAGAAAATTAGTAGATTTCAGGGAACTCAATAAAAGAACTCAAGATTTTTGGGAAGTTCAATTAGGAATACCACACCCAGCAGGATTAAAAAAGAAAAAATCAGTGACAGTACTGGATGTGGGGGATGCATATTTTTCAGTTCCTTTATATGAAGACTTCAGGAAATATACTGCATTCACCATACCT…
Chen, M_2018	29698467	2014	B	China	Asia	1	188L	MF037136	CCCATTAGTCCTATTGAAACTGTACCAGTAAAATTAAAGCCAGGAATGGATGGCCCAAAAGTTAAACAATGGCCATTGACAGAAGAAAAAATAAAAGCATTAATAGAAATTTGTACAGAAATGGAAAAGGAAGGAAAAATTTCAAAAATTGGGCCTGAAAATCCATACAACACTCCAGTATTTGCCATAAAGAAAAAAGACAGCACTAAATGGAGAAAATTAGTAGATTTCAGAGAACTTAATAAGAGAACTCAAGACTTTTGGGAAGTTCAATTAGGAATACCACATCCTGCAGGGTTAAAAAAGAAAAAATCAGTGACAGTACTAGATGTGGGTGATGCATATTTTTCAGTTCCCTTAGATAAAGACTTCAGGAAGTATACTGCATTCACCATACCT…
Lunar, MM_2018	29698470	2013	B	Slovenia	Europe	1	106I	KP013653	CCCATTAGTCCTATTGAAACTGTACCAGTAAAATTAAAGCCAGGAATGGATGGCCCAAAAGTTAAACAATGGCCATTGACAGARGAAAAAATAAAAGCATTAGTAGAAATTTGTACAGAAATGGARAARGAAGGAAAAATTTCAAGAATTGGGCCTGAAAATCCATACAATACTCCAGTATTTGCCATAAAGAAAAAGGACAGTACTAAATGGAGAAAATTAGTAGATTTCAGAGAACTAAATAAGAGAACTCAAGACTTCTGGGAAGTTCAGTTRGGRATACCACACCCTGCAGGGCTAAAGAAGAAAAAATCAATAACAGTAYTGGATGTGGGTGATGCATATTTCTCAGTTCCCTTAGATAAAGARTTCAGGAAGTATACTGCATTTACCATACCY…
Lunar, MM_2018	29698470	2014	F	Slovenia	Europe	1	106I	KY656631	CCAATTAGTCCTATTGAGACTGTACCAGTAAAATTAAAGCCAGGAATGGATGGCCCAAAGGTTAAACAATGGCCRTTGACAGAAGAAAAAATAAAAGCACTAACAGAAATATGTGCAGAAATGGAAAAAGAAGGAMAAATTTCAAAAATTGGGCCTGAAAATCCATACAATACCCCAATATTTGCCATAAAGAAAAAGGACAATACTAAATGGAGAAAACTAGTAGATTTTAGAGAACTTAATAAGAGAACTCAGGATTTTTGGGAAGTTCAATTGGGAATACCACATCCTGCAGGGTTAAARMRGAAAAAGTCARTAACAGTACTGGATGTGGGGGATGCATATTTTTCAGTTCCCTTAGATAAGGAGTTCAGGAAGTACACTGCATTCACCATACCT…
Lunar, MM_2018	29698470	2016	B	Slovenia	Europe	1	106I	KY656674	CCCATTAGTCCTATTGAAACTGTACCAGTAAAATTAAAGCCAGGAATGGATGGCCCAAAAGTTAAACAATGGCCATTGACAGAAGAAAAAATAAAAGCACTAATAGAAATTTGTACAGAAATGGAAAAGGAAGGTAAAATTTCAAAAATTGGGCCTGAAAATCCATACAATACTCCAGTATTTGCCATAAAGAAAAAGGACAGTACTAAATGGAGGAAATTAGTAGATTTCAGAGAACTAAATAAAAGAACTCAAGACTTCTGGGAAGTTCAGTTAGGGATACCACACCCAGCAGGGCTAAAGAAGAAAAAATCARTAACAGTACTAGATGTGGGTGATGCATATTTCTCAGTCCCCTTAGATAAAGAATTCAGAAAGTATACTGCATTTACCATACCT…
Lunar, MM_2018	29698470	2016	B	Slovenia	Europe	1	103N	MF987698	CCCATTAGTCCTATTGAGACTGTACCAGTAAAATTAAAGCCAGGAATGGATGGCCCAAAAGTCAAACAATGGCCATTGACAGAAGAAAAAATAAAAGCATTAGTAGAAATTTGTACAGAAATGGAAAAGGAAGGAAAAATTTCGAAGATTGGGCCTGAAAATCCATACAATACTCCAGTATTTGCCATAAAGAAAAAAGACAGTACTAAATGGAGAAAATTAGTAGATTTCAGAGAACTTAATAAGAGAACTCAAGACTTCTGGGAGGTTCAATTAGGAATACCACATCCTGCAGGATTAAAAAAGAACAAATCAGTAACAGTACTGGACGTGGGTGATGCATACTTTTCAGTTCCCTTAGATAAAGATTTTAGAAAGTATACTGCATTTACCATACCT…
Xuan, Q_2018	29739342	2004	C	China	Asia	1	98G	MG787436	CCAATAAGTCCCATTGAAACTGTACCAGTAAAATTAAAGCCAGGAATGGATGGCCCAAGGGTTAAACAATGGCCATTGACAGAAGAAAAGATAAAAGCATTAACAGAAATTTGTAATGAAATGGAGAAGGAAGGAAAAATTACAAAAATTGGGCCTGAAAATCCATATAACACTCCAATATTTGCCATAAAAAAGAAGGACAGTACTAAGTGGAGAAAATTAGTAGATTTCAGGGAACTCAATAAAAGAACTCAAGATTTTTGGGAAGTTCAATTAGGAATACCACACCCAGGAGGGTTAAAACAGAAAAAATCAGTGACAGTACTGGATGTGGGGGATGCATATTTTTCAGTTCCTTTACATGAAGACTTCAGGAAATATACTGCATTCACCATACCT…
Xuan, Q_2018	29739342	2004	CRF01_AE	China	Asia	1	106I	MG787451	CCAATTAGCCCTATTGACACTGTACCAGTGACCTTAAAACCAGGAATGGATGGACCAAAGGTTAAACAGTGGCCATTAACAGAAGAAAAATTAAAAGCATTAACAGAAATTTGTAAAGAGCTGGAAGAGGAAGGAAAAATCTCAAAAATTGGGCCTGAAAATCCATACAATACTCCAGTATTTGCTATAAAGAAAAAGGACAGCACCAAATGGAGAAAATTAGTAGATTTCAGAGAGCTTAATAAAAGAACTCAAGACTTTTGGGAAGTTCAATTAGGAATACCGCATCCAGCAGGTTTAAAAAAGAAAAAATCAATAACAGTACTAGATGTGGGAGATGCATATTTTTCAGTTCCATTAGATGAAAACTTTAGAAAGTATACTGCATTCACCATACCT…
Xuan, Q_2018	29739342	2008	C	China	Asia	1	98G	MG787434	CCAATCAGTCCCATTGAAACTGTACCAGTAAAATTAAAGCCAGGAATGGATGGCCCAAAGGTTAAACAATGGCCATTGACAGAAGAAAAAATAAAAGCATTAACAGCAATTTGTGATGAAATGGAGAAGGAAGGAAAAATTACGAAAATTGGGCCTGAAAATCCATATAATACTCCAATATTTGCCATAAAAAAGAAGGACAGTACTAAGTGGAGAAAATTAGTAGATTTCAGGGAACTCAATAAAAGAACTCAAGATTTTTGGGAAGTTCAATTAGGAATACCACACCCAGGAGGGTTAAAAAAGAAAAAATCAGTGACAGTACTGGATGTGGGGGATGCATATTTTTCAGTTCCTTTAGATAAAGACTTTAGGAAATATACTGCATTCACCATACCT…
Xuan, Q_2018	29739342	2009	CRF01_AE	China	Asia	3	101P, 103N, 188H	MG787441	CCAATCAGTCCTATTGACACTGTACCAGTAAAATTAAAGCCAGGAATGGATGGACCAAGGGTTAAACAGTGGCCATTGACAGAAGAAAAAATAAAAGCATTAACAGAAATTTGTAAAGAGATGGAAGAGGAGGGAAAAATCTCAAAGATTGGGCCTGAAAATCCATACAATACTCCAGTATTTGCTATAAAGAAAAAGGACAGCACCAAATGGAGGAAAGTAGTAGATTTCAGAGAGCTCAATAAAAGAACTCAGGACTTTTGGGAAGTTCAATTAGGAATACCACATCCAGCAGGTTTACCAGAGAACAAATCAGTAACAGTACTAGATGTGGGAGATGCATATTTTTCAGTTCCTTTAGATGAAAGTTTTAGAAAGTATACTGCATTCACCATACCT…
Telele, NF_2018	29765082	2010	C	Ethiopia	Africa	1	190S	MG009611	CCAATTAGTCCCATTGAAACTGTACCAGTTAAATTAAAGCCAGGAATGGATGGCCCAAAAGTTAAACAATGGCCATTAACAGAAGAGAAAATAAAAGCATTAACAGCAATTTGTGAAGAAATGGARAAGGAAGGAAAAATTTCAAAAATTGGGCCTGAAAATCCATATAAYACACCAGTATTTGCAATAAAAAAGAAAGACAGTACTAAGTGGAGGAAGTTAGTAGATTTCAGGGAACTCAATAAAAGAACTCAAGACTTTTGGGAAGTCCAATTAGGGATACCACACCCAGCAGGGTTGAAAAAGAAAAAATCAGTGACAGTACTRGATGTGGGGGATGCATATTTCTCAGTTCCTTTAGATGAAGACTTCAGGAAGTATACTGCATTCACCATACCT…
Telele, NF_2018	29765082	2010	C	Ethiopia	Africa	1	98G	MG009654	CCAATTAGTCCYATTGAAACTGTACCAGTAAAATTRAAGCCAGGAATGGATGGCCCAAGGGTTAAACARTGGCCATTGACAGMAGAAAAAATARAAGCATTAACAGMAATTTGTRAAGAAATGGAGAAGGAAGGAAAAATTWCAAAAATTGGGCCTGARAATCCATATAACACTCCARTATTTGCCATAAAAAAGAAGGACAGTACYAAGTGGAGAAAATTAGTAGATTTCAGGGARCTCAATAAAAGAACTCAAGACTTTTGGGAAGTTCAATTRGGAATACCACACCCAGSAGGGTTAAAAAAGAAAAAATCAGTGACAGTACTGGATGTGGGGGATGCATATTTTTCAGTTCCATTACATGAAGACTTCAGGAAATATACTGCATTCACCATACCT…
Telele, NF_2018	29765082	2010	C	Ethiopia	Africa	1	98G	MG009733	CCAATTAGTCCCATTGAAACTGTACCAGTAAAATTAAAGCCAGGAATGGATGGCCCAAAGGTCAAACAATGGCCATTGACAAAAGAAAAAATAGAAGCATTAACAGCAATTTGTGAGGAAATGGARAAGGAAGGAAAAATTACAAAAATTGGGCCTGAGAATCCATATAACACTCCARTATTTGCCATAAAAAAGAAGGACAGTACTAAGTGGAGAAAATTAGTAGATTTCAGGGAGCTCAATAAAAGAACTCAAGACTTTTGGGAAGTTCAATTGGGAATACCACACCCAGGAGGGTTAAAAAAGAAAAAATCAGTGACAGTACTGGATGTGGGGGATGCATATTTTTCAGTTCCCTTAGATGAARGCTTCAGGAAATATACTGCATTCACCATACCT…
Telele, NF_2018	29765082	2010	C	Ethiopia	Africa	1	190A	MG009744	CCAATTAGTCCTATTGAAACTGTACCAGTTAAATTAAAGCCAGGAATGGATGGCCCAAAAGTTAAACAATGGCCATTGACAGAAGAAAAAATAAAAGCATTAACAGCAATTTGTGAAGAAATGGARAAGGAAGGAAAAATTACAAAAATTGGGCCTGAAAACCCATATAACACTCCAGTATTTGCCATAAAAAAGAAGGACAGTACTAAATGGAGAAAATTAGTAGATTTTAGGGAACTCAATAAAAGAACTCAAGACTTTTGGGAAGTGCAATTAGGGATACCACACCCATCAGGGTTAAAAAAGAAAAAATCAGTGACAGTACTGGATGTGGGGGATGCATATTTCTCAGTTCCTTTAGATGAAAGCTTYAGGAAATATACTGCATTCACCATACCT…
Telele, NF_2018	29765082	2010	C	Ethiopia	Africa	1	103N	MG009808	CCAATTAGTCCCATTGAAACTGTACCAGTTAAATTAAAACCAGGAATGGATGGCCCAAAAGTCAAACAATGGCCATTGACAGAAGAGAAAATAAAAGCATTAACAGCAATTTGTGAAGAAATGGAGAAGGAAGGAAAAATTTCAAAAATTGGGCCTGAGAATCCATATAACACTCCAGTATTTGCCATAAAAAAGAAGGACAGTACTAAATGGAGAAAGTTAGTAGATTTCAGGGAACTCAATAAAAGAACTCAAGACTTTTGGGAAGTTCAATTAGGAATACCACACCCAGCAGGGTTAAAAAAGAAWAAATCAGTGACAGTACTGGATGTGGGGGATGCATATTTCTCAGTTCCTTTAGATGAAGGCTTCAGGAAATATACTGCATTCACCATACCT…
Telele, NF_2018	29765082	2010	C	Ethiopia	Africa	1	181C	MG009820	CCAATTAGTCCTATTGAAACTGTACCAGTAAAATTGAAGCCAGGAATGGATGGCCCAAAGGTTAAACAATGGCCATTGACAGAAGAAAAAATAAAAGCATTAACATTAATTTGTGAAGAAATGGAAAAGGAAGGAAAAATTACAAAAATTGGGCCTGAAAATCCATATAACACTCCAGTATTTGCCATAAAAAAGAAGGACAGTAACAAATGGAGAAAATTAGTAGATTTCAGAGAACTCAATAAAAGAACTCAAGACTTCTGGGAAGTTCAATTAGGAATACCACACCCAGCAGGGTTAAAAAAGAAAAAATCAGTAACAGTACTGGATGTGGGGGATGCATATTTTTCAGTTCCTTTAGATGAAAGCTTCAGGAAATATACTGCATTCACCATACCT…
Telele, NF_2018	29765082	2010	C	Ethiopia	Africa	1	103N	MG009939	CCAATTAGTCCCATTGAAACTGTACCAGTAAAATTAAAGCCAGGAATGGATGGCCCAAAAGTTAAACAATGGCCATTGACAGAAGAAAAAATAAAAGCATTAACAGCAATTTGTGAAGAGATGGAAAAGGAGGGAAAAATTACAAAAATTGGGCCTGAAAATCCATATAACACTCCAGTATTTGCCATAAAAAAGAAGGACAGTACCAAGTGGAGAAAATTAGTAGATTTCAGGGAACTCAATAAAAGAACTCAAGACTTTTGGGAAGTTCAATTAGGGATACCACATCCATCAGGGTTAAGAAAGAAWAAATCAGTGACAGTACTGGATGTGGGGGATGCATATTTCTCAGTTCCCTTAGATGAAAACTTCAGAAAATATACTGCATTCACCATACCT…
Telele, NF_2018	29765082	2010	C	Ethiopia	Africa	2	98G, 181C	MG009962	CCAATTAGTCCCATTGAAACTGTACCAGTAAAATTGAAGCCAGGAATGGATGGCCCAAAGGTTAAACAATGGCCATTGACAGAAGAAAAAATAAAAGCATTAACAGAAATTTGTGAAGAAATGGAAAAGGAAGGAAAAATTACAAAAATTGGGCCTGAGAATCCATATAACACTCCAGTGTTTGCCATAAAAAAGAAGGACAGTACCAAGTGGAGAAAATTAGTAGATTTCAGGGAACTCAATAAAAGAACTCAAGACTTTTGGGAAGTTCAATTAGGAATACCACACCCAGGAGGGTTAAAAAAGAAAAAATCAGTGACAGTGCTGGATGTGGGGGATGCATATTTTTCAGTTCCTTTAGATGAAGACTTTAGGAAATATACTGCGTTCACCATACCT…
Telele, NF_2018	29765082	2010	C	Ethiopia	Africa	1	230I	MG009964	CCAATTAGTCCCATTGAAACTGTACCAGTAAAATTGAAGCCAGGAATGGATGGCCCAAGGGTTAAACAATGGCCATTGACAGAAGAAAAAATAAGAGCATTAACAGCAATTTGTGAAGAAATGGAAAAAGAAGGAAAAATTACAAAAATTGGGCCTGAAAATCCATATAACACTCCAGTATTTGCCATAAAAAAGAAGGACAGTACCAAGTGGAGAAAATTAGTAGATTTCAGGGAGCTCAATAAGAGAACTCAAGACTTTTGGGAAGTTCAATTAGGAATACCACACCCAGCAGGATTAAAAAAGAAAAAATCAGTGACAGTACTGGATGTGGGGGATGCATATTTTTCAGTTCCCTTAGATGAAGACTTCAGGAAATATACTGCATTCACCATACCT…
Telele, NF_2018	29765082	2010	C	Ethiopia	Africa	1	138K	MG009985	CCAATTAGCCCCATTGAAACTGTACCAGTTAAATTAAAGCCAGGAATGGATGGCCCGAGAGTCAAACAATGGCCATTGACAGAAGAGAAAATAAAAGCATTAACAGAAATTTGTGAAGAGATGGAGAAGGAAGGGAAAATTTCAAAAATTGGGCCTGAAAACCCATATAACACTCCAGTRTTTGCTATAAAAAAGAAGGACAGTACTAAATGGAGAAAACTAGTAGATTTCAGGGAACTCAATAAAAGAACTCAAGACTTTTGGGAAGTTCAGTTAGGGATACCACACCCAKCAGGGTTAGTAAAGAAAAAATCAGTGACAGTACTGGATGTGGGGGATGCATATTTCTCAGTTCCCTTAGATGAAGRCTTCAGGAAATATACTGCATTCACCATACCT…
Telele, NF_2018	29765082	2010	C	Ethiopia	Africa	1	98G	MG010010	CCAATTAGTCCCATTGAAACTGTACCAGTTAAATTAAAGCCAGGAATGGATGGGCCAAGAGTCAAACAATGGCCATTGACARAAGAAAAAATAAAAGCATTAACAGAGATTTGTGAGGAGATGGARAAGGAAGGAAAAATTTCAAAAATTGGGCCTGAAAATCCATATAACACSACAATATTTGCCATAAAAAAGAAGGATAGTACTAAATGGAGAAAATTAGTAGATTTCAGAGAACTCAATAAAAGAACCCAAGACTTTTGGGAAGTCCAATTAGGGATACCACACCCAGGAGGGTTACAAAAGAAAAAATCAGTGACAGTACTGGATGTGGGGGATGCATATTTCTCAGTTCCTTTAGATGAAAGCTTCAGGAAATATACTGCATTCACCATACCT…
Telele, NF_2018	29765082	2010	C	Ethiopia	Africa	1	108I	MG010030	CCAATTAGTCAAATTGAAACTGTACCAGTAAAATTAAAGCCAGGAATGGATGGCCCAAGGGTTAAACAATGGCCATTGACAGAAGAAAAAATAAGAGCATTAACAGCAATTTGTGAAGAAATGGAGAAGGAAGGAAAAATTACAAAAATTGGGCCTGAAAATCCATATAACACTCCAGTATTTGCTATTAAGAAGAAAGACAGTACCAAGTGGAGAAAATTAGTAGATTTCAGGGAACTCAATAAAAGAACTCAAGACTTTTGGGAAGTTCAATTAGGAATACCACACCCAGCAGGGTTAAGAAAGAAAAAATCAGTGACAATACTAGATGTGGGGGATGCATATTTTTCAGTTCCCTTAGATGAAAGCTTCAGGAAATATACTGCATTCACCATACCT…
Telele, NF_2018	29765082	2010	C	Ethiopia	Africa	2	181C, 188C	MG010031	CCAATTAGTCCCATTGAAACTGTACCAGTAAAATTAAAGCCAGGGATGGATGGCCCAAAAGTCAAACAATGGCCATTGACAGAAGAGAAAATAAAAGCATTAACAGCAATTTGTGAAGATATGGAGAAGGAAGGAAAAATTTCAAGAGTTGGGCCTGACAACCCATATAACACTCCAATATTTGCCATAAAAAAGAAGGACAGTACTAAATGGAGAAAATTAGTAGATTTCAGGGAACTCAATAAAAGAACTCAAGACTTTTGGGAAATTCAATTAGGGATACCACATCCAGCAGGGTTGAAAAAGAAAAAATCAGTGACAGTACTGGATGTGGGGGATGCATATTTCTCAGTTCCTTTAGATGAAAGCTTTAGGAAATACACTGCATTCACCATACCT…
Tamalet, C_2018	29797570	2013	B	France	Europe	2	103N, 181C	MF774451	AAAGTCAAACAATGGCCATTGACAGAAGAAAAAATAAAAGCATTAGTAGAAATTTGTACAAAAATGGAAAAGGAAGGGAAGATTTCAAAAATTGGGCCTGAAAACCCATACAATACTCCAATATTTGCCATAAAGAAAAAAGACAGTACTAAATGGAGAAAATTAGTAGATTTCAGAGAACTTAACAGAAGAACTCAAGACTTCTGGGAAGTTCAATTAGGGATACCACATCCCGCAGGGTTAAAAAAGAACAAATCAGTAACAGTACTGGATGTGGGTGATGCATATTTTTCAATTCCTTTAGATGAAGACTTCAGGAAGTATACTGCATTTACCATACCCAGTACAAACAATCAGACACCAGGGACTAGATATCAGTACAATGTGCTTCCACAGGGA…
[truncated: 2,527 more rows]
