# Supplementary material for: Potential role of doravirine for the treatment of HIV-1-infected persons with transmitted drug resistance
Source: AIDS Res Ther. 2023 Feb 7;20:8. doi: 10.1186/s12981-023-00503-5 (PMC9903540; doi:10.1186/s12981-023-00503-5)
Supplement: Supplementary file 3 — Additional file 3: Additional file 3: Table S3. Excel file. Patterns of DRMs present in sequences from ART-naïve in the Stanford HIV Drug Resistance Database during the five-year period between 2017 and 2021 annotated with phenotypic susceptibility data when available. [file 12981_2023_503_MOESM3_ESM.xlsx]

## Sheet: Table S3
DRMPattern	NumDRMs	NumSeqs	NumTests	Median	NumCanonicals	Canonicals
106I	1	1137	3	0.9	0
103N	1	817	9	1.2	0
108I	1	158	3	1.6	0
190A	1	123	5	1.8	0
181C	1	102	7	1.6	0
98G	1	91	3	1.5	0
101E	1	76	6	2.1	0
138K	1	49	10	1.3	0
221Y	1	45	2	1.2	0
188L	1	40	8	105.5	1	188L
106M	1	27	1	3.4	0
190E	1	17	1	18	0
190S	1	11	6	3	0
225H	1	8	2	1.2	0
227L	1	8	2	1	1	227L
106A	1	8	3	9.6	1	106A
188C	1	6	1	0.9	0
318F	1	5	2	11	1	318F
181V	1	4	2	5.1	0
188H	1	3	3	0.9	0
100I	1	2	3	1.5	0
236L	1	11			0
230I	1	10			0
181I	1	7			0
227I	1	5			0
234I	1	5			0
230L	1	4			1	230L
100V	1	2			0
101P	1	2			0
190Q	1	2			0
179F	1	1			0
227C	1	1			1	227C
227V	1	1			0
103N, 225H	2	58	2	7.85	0
100I, 103N	2	32	9	5.7	0
101E, 190A	2	18	4	2.55	0
103N, 181C	2	16	5	3.8	0
98G, 103N	2	15	1	4	0
103N, 108I	2	15	2	4.6	0
103N, 190A	2	14	4	2.55	0
181C, 190A	2	10	3	3.5	0
98G, 181C	2	9	1	3.3	0
103N, 188L	2	8	1	125	1	188L
106I, 188L	2	5	1	111	1	188L
108I, 181C	2	5	2	6.9	0
106A, 227L	2	4	1	200	2	106A, 227L
106A, 225H	2	2	1	200	1	106A
106M, 227C	2	1	2	200	1	227C
101E, 138K	2	25			0
103N, 106I	2	18			0
181C, 221Y	2	18			0
103N, 106M	2	14			0
106I, 190A	2	14			0
106I, 108I	2	8			0
101E, 181C	2	7			0
103N, 138K	2	6			0
181C, 190S	2	6			0
98G, 190A	2	6			0
108I, 190A	2	5			0
101E, 103N	2	4			0
103N, 188F	2	4			0
106M, 190A	2	4			0
98G, 106I	2	4			0
101P, 103N	2	3			0
103N, 221Y	2	3			0
181C, 230L	2	3			1	230L
188C, 190A	2	3			0
190A, 221Y	2	3			0
101E, 108I	2	2			0
101E, 190S	2	2			0
103N, 188H	2	2			0
103N, 318F	2	2			1	318F
106M, 188C	2	2			0
108I, 138K	2	2			0
138K, 190A	2	2			0
181C, 188H	2	2			0
188L, 225H	2	2			1	188L
190A, 318F	2	2			1	318F
221Y, 230L	2	2			1	230L
98G, 318F	2	2			1	318F
100I, 101E	2	1			0
100I, 221Y	2	1			0
100V, 106I	2	1			0
103N, 106A	2	1			1	106A
103N, 181I	2	1			0
103N, 188C	2	1			0
103N, 190S	2	1			0
103N, 234I	2	1			0
106A, 190A	2	1			1	106A
106A, 221Y	2	1			1	106A
106I, 138K	2	1			0
106I, 181C	2	1			0
106I, 188C	2	1			0
106I, 221Y	2	1			0
106M, 181C	2	1			0
106M, 188L	2	1			1	188L
106M, 230L	2	1			1	230L
108I, 188F	2	1			0
108I, 221Y	2	1			0
138K, 181C	2	1			0
138K, 188L	2	1			1	188L
181C, 188C	2	1			0
181C, 225H	2	1			0
188C, 318F	2	1			1	318F
188L, 190A	2	1			1	188L
188L, 227L	2	1			2	188L, 227L
190A, 227L	2	1			1	227L
190E, 230I	2	1			0
190S, 225H	2	1			0
98G, 108I	2	1			0
98G, 181V	2	1			0
98G, 188L	2	1			1	188L
101E, 181C, 190A	3	7	3	2.4	0
103N, 181C, 190A	3	2	3	4.3	0
101E, 181C, 190S	3	2	1	18	0
103N, 108I, 181C	3	1	3	4.8	0
100I, 103N, 108I	3	1	1	27	0
98G, 103N, 225H	3	12			0
106I, 181C, 221Y	3	7			0
108I, 181C, 221Y	3	5			0
101E, 103N, 190A	3	4			0
103N, 108I, 225H	3	4			0
181C, 190A, 221Y	3	4			0
98G, 108I, 181C	3	4			0
103N, 181C, 221Y	3	3			0
106M, 190A, 227L	3	3			1	227L
98G, 181C, 221Y	3	3			0
103N, 106I, 190A	3	2			0
103N, 108I, 227L	3	2			1	227L
106A, 190A, 221Y	3	2			1	106A
181C, 221Y, 230L	3	2			1	230L
98G, 103N, 108I	3	2			0
100I, 103N, 106I	3	1			0
100I, 103N, 188H	3	1			0
100I, 103N, 221Y	3	1			0
100I, 103N, 225H	3	1			0
101E, 106I, 190S	3	1			0
101E, 106M, 190A	3	1			0
101E, 138K, 181C	3	1			0
101E, 138K, 190S	3	1			0
101P, 103N, 188H	3	1			0
101P, 103N, 190S	3	1			0
103N, 106A, 225H	3	1			1	106A
103N, 106I, 108I	3	1			0
103N, 106M, 181C	3	1			0
103N, 108I, 181V	3	1			0
103N, 108I, 221Y	3	1			0
103N, 108I, 230L	3	1			1	230L
103N, 138K, 190A	3	1			0
103N, 181C, 225H	3	1			0
103N, 181I, 221Y	3	1			0
103N, 188C, 221Y	3	1			0
103N, 190A, 227L	3	1			1	227L
103N, 225H, 230L	3	1			1	230L
103N, 225H, 234I	3	1			0
106I, 181C, 190A	3	1			0
106M, 188C, 190A	3	1			0
106M, 190T, 227L	3	1			1	227L
108I, 181V, 190A	3	1			0
181C, 227C, 230L	3	1			2	227C, 230L
188L, 221Y, 234I	3	1			1	188L
98G, 100I, 188L	3	1			1	188L
98G, 100I, 190E	3	1			0
98G, 103N, 106I	3	1			0
98G, 103N, 181C	3	1			0
98G, 103N, 234I	3	1			0
98G, 106I, 181C	3	1			0
98G, 181C, 190A	3	1			0
98G, 188L, 225H	3	1			1	188L
98G, 225H, 234I	3	1			0
101E, 106M, 190A, 227L	4	2			1	227L
101E, 108I, 181C, 221Y	4	2			0
103N, 108I, 221Y, 225H	4	2			0
103N, 221Y, 227L, 230L	4	2			2	227L, 230L
98G, 103N, 108I, 225H	4	2			0
100I, 103N, 108I, 225H	4	1			0
101E, 103N, 181C, 190A	4	1			0
101E, 106I, 181C, 190S	4	1			0
101E, 181C, 190A, 225H	4	1			0
103N, 106I, 181C, 221Y	4	1			0
103N, 106I, 190A, 230L	4	1			1	230L
103N, 106I, 230L, 234I	4	1			1	230L
103N, 106M, 225H, 227L	4	1			1	227L
103N, 108I, 181C, 221Y	4	1			0
103N, 108I, 181C, 225H	4	1			0
103N, 108I, 221Y, 227L	4	1			1	227L
103N, 108I, 225H, 230L	4	1			1	230L
103N, 181C, 190A, 221Y	4	1			0
106M, 190A, 221Y, 227L	4	1			1	227L
98G, 103N, 181V, 221Y	4	1			0
98G, 106I, 108I, 188L	4	1			1	188L
98G, 106I, 181C, 190A	4	1			0
103N, 108I, 221Y, 225H, 234I	5	1			0
98G, 101E, 106I, 181C, 190S	5	1			0
98G, 101E, 181C, 190A, 225H	5	1			0
98G, 103N, 225H, 227C, 230L	5	1			2	227C, 230L
98G, 103N, 108I, 181C, 190A, 221Y	6	1			0
98G, 106M, 108I, 181C, 190A, 221Y	6	1			0
